# Supplementary material for: RNA secondary structure profiling in zebrafish reveals unique regulatory features
Source: BMC Genomics. 2018 Feb 15;19:147. doi: 10.1186/s12864-018-4497-0 (PMC5815192; doi:10.1186/s12864-018-4497-0)
Supplement: Supplementary file 2 — Load score and percentage coverage of 54,083 transcripts. (TXT 3635 kb) [file 12864_2018_4497_MOESM2_ESM.txt]

Transcript	Positions covered	Reads	Total length	Load	Position coverage	Transcript type
ENSDART00000012644	2448	2521856	2469	1030.169935	99.14945322	protein_coding
ENSDART00000093606	1534	2160421	1551	1408.357888	98.90393295	protein_coding
ENSDART00000023156	1714	2024855	1734	1181.36231	98.84659746	protein_coding
ENSDART00000117596	1660	1401833	1683	844.4777108	98.63339275	Mt_rRNA
ENSDART00000093618	1362	406243	1381	298.2694567	98.62418537	protein_coding
ENSDART00000065351	2272	1943916	2305	855.596831	98.56832972	protein_coding
ENSDART00000073462	1075	1543146	1091	1435.484651	98.53345555	protein_coding
ENSDART00000093613	771	1601724	786	2077.463035	98.09160305	protein_coding
ENSDART00000093600	1027	388270	1047	378.0623174	98.08978032	protein_coding
ENSDART00000006948	794	787439	810	991.7367758	98.02469136	protein_coding
ENSDART00000093609	676	1906696	691	2820.556213	97.829233	protein_coding
ENSDART00000093622	1781	180906	1821	101.5755194	97.80340472	protein_coding
ENSDART00000099994	2399	965082	2453	402.2851188	97.79861394	protein_coding
ENSDART00000023336	814	616841	833	757.7899263	97.71908764	protein_coding
ENSDART00000093612	668	751652	684	1125.227545	97.66081871	protein_coding
ENSDART00000110842	869	1137434	890	1308.899885	97.64044944	protein_coding
ENSDART00000129698	685	530837	702	774.9445255	97.57834758	protein_coding
ENSDART00000104475	660	393504	677	596.2181818	97.48892171	protein_coding
ENSDART00000093596	950	543564	975	572.1726316	97.43589744	protein_coding
ENSDART00000051763	857	809078	880	944.0816803	97.38636364	protein_coding
ENSDART00000093625	1111	853031	1141	767.8046805	97.37072743	protein_coding
ENSDART00000111160	999	214686	1026	214.9009009	97.36842105	protein_coding
ENSDART00000061001	1030	606649	1058	588.9796117	97.35349716	protein_coding
ENSDART00000105405	1532	265849	1574	173.5306789	97.33163914	protein_coding
ENSDART00000023931	2768	802521	2845	289.9281069	97.29349736	protein_coding
ENSDART00000138107	894	1151135	919	1287.623043	97.2796518	protein_coding
ENSDART00000099105	1736	206492	1785	118.9470046	97.25490196	protein_coding
ENSDART00000121728	702	620094	722	883.3247863	97.2299169	protein_coding
ENSDART00000110622	1145	316447	1178	276.3729258	97.19864177	protein_coding
ENSDART00000129014	2072	439817	2133	212.2668919	97.14017815	protein_coding
ENSDART00000005944	1009	643327	1039	637.5887017	97.11260828	protein_coding
ENSDART00000055194	1711	605022	1762	353.6072472	97.10556186	protein_coding
ENSDART00000067803	826	659986	851	799.0145278	97.06227967	protein_coding
ENSDART00000105404	1776	268750	1831	151.3231982	96.99617695	protein_coding
ENSDART00000062324	795	260863	820	328.1295597	96.95121951	protein_coding
ENSDART00000052331	498	1017908	514	2043.991968	96.88715953	processed_transcript
ENSDART00000043173	622	395419	642	635.721865	96.8847352	protein_coding
ENSDART00000053208	491	686731	507	1398.637475	96.84418146	protein_coding
ENSDART00000146054	667	549213	689	823.4077961	96.80696662	protein_coding
ENSDART00000131366	605	635123	625	1049.790083	96.8	protein_coding
ENSDART00000080249	571	617878	590	1082.098074	96.77966102	protein_coding
ENSDART00000060745	480	543144	496	1131.55	96.77419355	protein_coding
ENSDART00000040771	416	357340	430	858.9903846	96.74418605	protein_coding
ENSDART00000055136	1242	582716	1284	469.1755233	96.72897196	protein_coding
ENSDART00000020311	471	556275	487	1181.050955	96.71457906	protein_coding
ENSDART00000146211	699	164488	723	235.3190272	96.68049793	protein_coding
ENSDART00000062983	721	923862	746	1281.361997	96.64879357	protein_coding
ENSDART00000034837	658	556173	681	845.2477204	96.6226138	protein_coding
ENSDART00000141737	1728	614468	1789	355.5949074	96.5902739	protein_coding
ENSDART00000104364	480	645821	497	1345.460417	96.57947686	protein_coding
ENSDART00000009241	437	576672	453	1319.615561	96.46799117	protein_coding
ENSDART00000111744	628	176023	651	280.2914013	96.46697389	protein_coding
ENSDART00000012055	486	460977	504	948.5123457	96.42857143	protein_coding
ENSDART00000063870	586	726945	608	1240.520478	96.38157895	protein_coding
ENSDART00000128025	399	267363	414	670.0827068	96.37681159	protein_coding
ENSDART00000155252	1356	191517	1407	141.2367257	96.37526652	antisense
ENSDART00000019149	815	1020988	846	1252.746012	96.3356974	protein_coding
ENSDART00000027329	1042	135351	1083	129.8953935	96.21421976	protein_coding
ENSDART00000012050	937	166942	974	178.1664888	96.20123203	protein_coding
ENSDART00000127695	1019	428411	1060	420.4229637	96.13207547	protein_coding
ENSDART00000013690	417	433197	434	1038.841727	96.08294931	protein_coding
ENSDART00000039206	487	458626	507	941.7371663	96.05522682	protein_coding
ENSDART00000055623	504	181926	525	360.9642857	96	protein_coding
ENSDART00000061958	694	71976	723	103.7118156	95.98893499	protein_coding
ENSDART00000014868	1049	86967	1095	82.90467112	95.79908676	protein_coding
ENSDART00000122904	540	123500	564	228.7037037	95.74468085	protein_coding
ENSDART00000060005	491	764830	513	1557.698574	95.71150097	protein_coding
ENSDART00000067866	446	378543	466	848.7511211	95.70815451	protein_coding
ENSDART00000081215	2118	176700	2214	83.42776204	95.66395664	protein_coding
ENSDART00000115891	910	335643	952	368.8384615	95.58823529	Mt_rRNA
ENSDART00000054340	626	379598	655	606.3865815	95.57251908	protein_coding
ENSDART00000111140	301	268054	315	890.5448505	95.55555556	protein_coding
ENSDART00000058364	854	155282	896	181.8290398	95.3125	protein_coding
ENSDART00000032744	724	554231	760	765.5124309	95.26315789	protein_coding
ENSDART00000126287	1488	231084	1562	155.2983871	95.26248399	protein_coding
ENSDART00000126229	655	750589	688	1145.937405	95.20348837	protein_coding
ENSDART00000133990	647	309618	680	478.5440495	95.14705882	protein_coding
ENSDART00000125178	1329	164143	1397	123.5086531	95.13242663	protein_coding
ENSDART00000066898	505	266277	531	527.2811881	95.10357815	protein_coding
ENSDART00000129044	2279	349211	2397	153.2299254	95.07717981	protein_coding
ENSDART00000077834	518	252078	545	486.6370656	95.04587156	protein_coding
ENSDART00000104336	1409	268029	1483	190.2264017	95.01011463	protein_coding
ENSDART00000141549	644	270276	678	419.6832298	94.98525074	protein_coding
ENSDART00000148392	1931	180653	2033	93.55411704	94.98278406	protein_coding
ENSDART00000050205	641	94038	675	146.7051482	94.96296296	protein_coding
ENSDART00000152562	848	96854	893	114.2146226	94.96080627	protein_coding
ENSDART00000128917	865	620043	911	716.8127168	94.95060373	protein_coding
ENSDART00000093617	282	73370	297	260.177305	94.94949495	protein_coding
ENSDART00000052082	619	510624	652	824.917609	94.93865031	protein_coding
ENSDART00000131661	430	208689	453	485.3232558	94.92273731	protein_coding
ENSDART00000074787	1964	224301	2070	114.2062118	94.87922705	protein_coding
ENSDART00000078522	1441	300295	1520	208.3934768	94.80263158	protein_coding
ENSDART00000093068	1237	205292	1305	165.9595796	94.78927203	protein_coding
ENSDART00000053267	1481	117017	1564	79.01215395	94.69309463	protein_coding
ENSDART00000037750	1138	45198	1202	39.71704745	94.67554077	protein_coding
ENSDART00000059732	952	234468	1006	246.289916	94.63220676	protein_coding
ENSDART00000131839	439	314363	464	716.0888383	94.61206897	protein_coding
ENSDART00000138350	472	724634	499	1535.241525	94.58917836	protein_coding
ENSDART00000113350	1164	187193	1231	160.8187285	94.55727051	protein_coding
ENSDART00000100813	521	455214	551	873.731286	94.5553539	protein_coding
ENSDART00000143702	1482	170629	1568	115.134278	94.51530612	protein_coding
ENSDART00000026866	670	44367	709	66.21940299	94.49929478	protein_coding
ENSDART00000143128	530	285873	561	539.3830189	94.4741533	protein_coding
ENSDART00000137826	1991	334194	2108	167.8523355	94.44971537	protein_coding
ENSDART00000081325	781	55614	827	71.20870679	94.43772672	protein_coding
ENSDART00000147112	456	33283	483	72.98903509	94.40993789	protein_coding
ENSDART00000110512	1164	266873	1234	229.2723368	94.3273906	protein_coding
ENSDART00000127198	411	163355	436	397.4574209	94.26605505	protein_coding
ENSDART00000056319	391	29319	415	74.98465473	94.21686747	protein_coding
ENSDART00000024729	2404	223987	2554	93.17262895	94.12685983	protein_coding
ENSDART00000032481	1490	277679	1584	186.361745	94.06565657	protein_coding
ENSDART00000024320	1425	358751	1515	251.7550877	94.05940594	protein_coding
ENSDART00000124343	1120	85964	1191	76.75357143	94.03862301	protein_coding
ENSDART00000105040	1330	94230	1415	70.84962406	93.99293286	protein_coding
ENSDART00000061955	434	38499	462	88.70737327	93.93939394	protein_coding
ENSDART00000063789	711	607940	757	855.0492264	93.92338177	protein_coding
ENSDART00000143913	660	547328	703	829.2848485	93.88335704	protein_coding
ENSDART00000058964	623	47813	664	76.74638844	93.8253012	protein_coding
ENSDART00000075402	349	302593	372	867.0286533	93.8172043	protein_coding
ENSDART00000039657	1284	157009	1369	122.2811526	93.79108839	protein_coding
ENSDART00000149038	765	322946	816	422.151634	93.75	processed_transcript
ENSDART00000060363	1333	1033783	1422	775.5311328	93.74120956	protein_coding
ENSDART00000055161	515	54057	550	104.9650485	93.63636364	protein_coding
ENSDART00000004679	382	53282	408	139.4816754	93.62745098	protein_coding
ENSDART00000153700	1595	98152	1704	61.53730408	93.60328638	protein_coding
ENSDART00000148232	495	430493	529	869.6828283	93.57277883	protein_coding
ENSDART00000125633	1441	130499	1541	90.56141568	93.51070733	protein_coding
ENSDART00000012361	1298	84732	1389	65.2788906	93.44852412	protein_coding
ENSDART00000027623	384	82216	411	214.1041667	93.43065693	protein_coding
ENSDART00000075465	1374	526452	1471	383.1528384	93.40584636	protein_coding
ENSDART00000142582	1218	511241	1304	419.7380952	93.40490798	protein_coding
ENSDART00000132683	490	335068	525	683.8122449	93.33333333	nonsense_mediated_decay
ENSDART00000054987	1668	512834	1788	307.4544365	93.2885906	protein_coding
ENSDART00000134020	681	141504	730	207.7885463	93.28767123	processed_transcript
ENSDART00000125748	722	71895	774	99.57756233	93.28165375	protein_coding
ENSDART00000148447	1741	212226	1868	121.8989087	93.2012848	protein_coding
ENSDART00000127667	1630	118461	1749	72.67546012	93.19611206	protein_coding
ENSDART00000089992	1131	73510	1214	64.99557913	93.1630972	protein_coding
ENSDART00000011663	897	91281	963	101.7625418	93.14641745	protein_coding
ENSDART00000052730	516	399546	554	774.3139535	93.14079422	protein_coding
ENSDART00000045697	637	96086	684	150.8414443	93.12865497	protein_coding
ENSDART00000045284	473	888341	508	1878.099366	93.11023622	protein_coding
ENSDART00000135656	363	29565	390	81.44628099	93.07692308	protein_coding
ENSDART00000040422	1390	140309	1494	100.9417266	93.03882195	protein_coding
ENSDART00000105726	1242	455739	1335	366.9396135	93.03370787	protein_coding
ENSDART00000002595	574	542428	617	944.9965157	93.03079417	protein_coding
ENSDART00000020741	1496	94648	1609	63.26737968	92.97700435	protein_coding
ENSDART00000020000	566	43665	609	77.14664311	92.93924466	protein_coding
ENSDART00000003001	523	723426	563	1383.223709	92.89520426	protein_coding
ENSDART00000014207	1027	148272	1106	144.3739046	92.85714286	protein_coding
ENSDART00000033663	375	340278	404	907.408	92.82178218	protein_coding
ENSDART00000076304	1341	153878	1445	114.748695	92.80276817	protein_coding
ENSDART00000103395	1056	73495	1138	69.59753788	92.7943761	protein_coding
ENSDART00000104717	897	84583	967	94.29542921	92.76111686	protein_coding
ENSDART00000042970	1304	104507	1406	80.14340491	92.74537696	protein_coding
ENSDART00000081223	1645	152619	1774	92.7775076	92.72829763	protein_coding
ENSDART00000135084	675	77002	728	114.077037	92.71978022	protein_coding
ENSDART00000138094	638	167757	689	262.9420063	92.59796807	processed_transcript
ENSDART00000093615	325	187224	351	576.0738462	92.59259259	protein_coding
ENSDART00000103368	398	265021	430	665.8819095	92.55813953	processed_transcript
ENSDART00000010256	1180	93138	1275	78.93050847	92.54901961	protein_coding
ENSDART00000125773	509	598255	550	1175.353635	92.54545455	protein_coding
ENSDART00000105036	1313	492224	1419	374.8849962	92.52995067	protein_coding
ENSDART00000039788	371	22025	401	59.36657682	92.51870324	protein_coding
ENSDART00000011251	1278	1055807	1382	826.1400626	92.47467438	protein_coding
ENSDART00000137707	783	127837	847	163.265645	92.44391972	processed_transcript
ENSDART00000127174	929	36732	1005	39.53928956	92.43781095	nonsense_mediated_decay
ENSDART00000039443	1444	262675	1563	181.9078947	92.38643634	protein_coding
ENSDART00000031173	543	321311	588	591.732965	92.34693878	protein_coding
ENSDART00000052761	369	664821	400	1801.682927	92.25	protein_coding
ENSDART00000075009	1190	55984	1290	47.04537815	92.24806202	protein_coding
ENSDART00000129530	616	1080150	668	1753.49026	92.21556886	protein_coding
ENSDART00000125124	838	658699	909	786.0369928	92.18921892	protein_coding
ENSDART00000149005	348	19277	378	55.39367816	92.06349206	processed_transcript
ENSDART00000098408	1517	78936	1648	52.03427818	92.05097087	protein_coding
ENSDART00000098711	737	38281	801	51.94165536	92.00998752	protein_coding
ENSDART00000098976	1312	44799	1426	34.14557927	92.0056101	protein_coding
ENSDART00000019957	1460	72441	1587	49.61712329	91.99747952	protein_coding
ENSDART00000144203	448	72089	487	160.9129464	91.99178645	protein_coding
ENSDART00000151968	850	52068	924	61.25647059	91.99134199	protein_coding
ENSDART00000154295	286	201932	311	706.0559441	91.96141479	protein_coding
ENSDART00000098982	1902	79060	2069	41.56677182	91.92846786	protein_coding
ENSDART00000156047	1091	71568	1187	65.59853346	91.91238416	protein_coding
ENSDART00000131860	723	561229	787	776.2503458	91.8678526	protein_coding
ENSDART00000134746	578	626004	630	1083.051903	91.74603175	protein_coding
ENSDART00000129561	3036	398227	3311	131.1683136	91.69435216	protein_coding
ENSDART00000026409	1720	97205	1876	56.51453488	91.68443497	protein_coding
ENSDART00000127487	904	50145	986	55.47013274	91.68356998	protein_coding
ENSDART00000100022	833	56832	909	68.22569028	91.63916392	protein_coding
ENSDART00000043932	3106	333339	3390	107.3209916	91.62241888	protein_coding
ENSDART00000051295	819	236509	894	288.7777778	91.61073826	protein_coding
ENSDART00000011052	1703	95467	1859	56.05813271	91.60839161	protein_coding
ENSDART00000049109	1681	93244	1835	55.46936347	91.60762943	protein_coding
ENSDART00000006947	1076	78099	1175	72.58271375	91.57446809	protein_coding
ENSDART00000137017	847	146196	925	172.6044864	91.56756757	protein_coding
ENSDART00000109016	445	55100	486	123.8202247	91.56378601	protein_coding
ENSDART00000026180	650	39055	710	60.08461538	91.54929577	protein_coding
ENSDART00000156859	660	933888	721	1414.981818	91.53952843	protein_coding
ENSDART00000023834	1704	73177	1862	42.94424883	91.51450054	protein_coding
ENSDART00000141676	701	562236	766	802.0485021	91.51436031	processed_transcript
ENSDART00000133626	668	528228	730	790.760479	91.50684932	protein_coding
ENSDART00000052511	1374	135983	1502	98.96870451	91.47802929	protein_coding
ENSDART00000079262	1450	53258	1586	36.72965517	91.42496847	protein_coding
ENSDART00000103153	957	31987	1047	33.42424242	91.40401146	protein_coding
ENSDART00000099015	912	58330	998	63.95833333	91.38276553	protein_coding
ENSDART00000141569	709	265915	776	375.0564175	91.36597938	protein_coding
ENSDART00000060444	316	628748	346	1989.708861	91.32947977	protein_coding
ENSDART00000108983	976	57663	1069	59.08094262	91.30028064	protein_coding
ENSDART00000105806	1225	697387	1342	569.2955102	91.28166915	protein_coding
ENSDART00000041279	1474	164952	1615	111.9077341	91.26934985	protein_coding
ENSDART00000027701	1288	74041	1412	57.48524845	91.21813031	protein_coding
ENSDART00000129924	1558	56951	1709	36.55391528	91.16442364	protein_coding
ENSDART00000135462	794	56427	871	71.06675063	91.15958668	protein_coding
ENSDART00000101125	832	653715	913	785.7151442	91.12814896	protein_coding
ENSDART00000028885	2362	483597	2593	204.7404742	91.09139992	protein_coding
ENSDART00000150050	1170	101505	1285	86.75641026	91.05058366	protein_coding
ENSDART00000021976	1058	72343	1162	68.37712665	91.04991394	protein_coding
ENSDART00000140039	843	849086	926	1007.219454	91.03671706	protein_coding
ENSDART00000146169	578	21733	635	37.60034602	91.02362205	protein_coding
ENSDART00000009682	872	64960	958	74.49541284	91.02296451	protein_coding
ENSDART00000148277	718	21203	789	29.53064067	91.00126743	protein_coding
ENSDART00000066545	374	72666	411	194.2941176	90.99756691	protein_coding
ENSDART00000134516	868	236310	954	272.2465438	90.98532495	protein_coding
ENSDART00000024199	1713	106876	1883	62.39112668	90.97185343	protein_coding
ENSDART00000093611	150	117616	165	784.1066667	90.90909091	protein_coding
ENSDART00000075028	560	637862	616	1139.039286	90.90909091	protein_coding
ENSDART00000062671	1639	98314	1803	59.98413667	90.90404881	protein_coding
ENSDART00000075485	649	28740	714	44.2835131	90.89635854	protein_coding
ENSDART00000018523	1746	72531	1922	41.54123711	90.84287201	protein_coding
ENSDART00000082151	535	23943	589	44.75327103	90.83191851	protein_coding
ENSDART00000108986	505	31155	556	61.69306931	90.82733813	protein_coding
ENSDART00000048968	712	30281	784	42.52949438	90.81632653	protein_coding
ENSDART00000125723	916	58869	1010	64.26746725	90.69306931	protein_coding
ENSDART00000009609	1737	175760	1916	101.1859528	90.65762004	protein_coding
ENSDART00000034704	1308	115739	1443	88.48547401	90.64449064	protein_coding
ENSDART00000148290	1013	207699	1118	205.0335637	90.60822898	nonsense_mediated_decay
ENSDART00000144384	847	40888	935	48.27390791	90.58823529	protein_coding
ENSDART00000141750	961	54101	1061	56.29656608	90.57492931	protein_coding
ENSDART00000066930	941	68580	1039	72.87991498	90.56785371	protein_coding
ENSDART00000128833	326	118854	360	364.5828221	90.55555556	protein_coding
ENSDART00000053542	548	683091	606	1246.516423	90.4290429	protein_coding
ENSDART00000139385	2365	115151	2618	48.68964059	90.33613445	protein_coding
ENSDART00000059194	673	38112	745	56.63001486	90.33557047	protein_coding
ENSDART00000030260	653	41549	723	63.62787136	90.31811895	protein_coding
ENSDART00000123855	947	58671	1049	61.95459345	90.27645377	protein_coding
ENSDART00000033724	705	109151	781	154.8241135	90.26888604	protein_coding
ENSDART00000151600	983	28530	1089	29.02339776	90.26629936	protein_coding
ENSDART00000053794	1000	29541	1108	29.541	90.25270758	protein_coding
ENSDART00000079717	527	125786	584	238.683112	90.23972603	protein_coding
ENSDART00000144206	1050	264850	1164	252.2380952	90.20618557	protein_coding
ENSDART00000136937	487	579367	540	1189.665298	90.18518519	processed_transcript
ENSDART00000102111	1027	589639	1139	574.1372931	90.16681299	protein_coding
ENSDART00000105024	1210	437362	1342	361.4561983	90.16393443	protein_coding
ENSDART00000017424	1138	52920	1263	46.5026362	90.10292953	protein_coding
ENSDART00000132156	579	26388	643	45.57512953	90.0466563	protein_coding
ENSDART00000144047	859	202884	954	236.1862631	90.04192872	protein_coding
ENSDART00000137451	776	232046	862	299.0283505	90.02320186	protein_coding
ENSDART00000156619	1234	48959	1371	39.67504052	90.00729395	protein_coding
ENSDART00000114041	1359	52320	1510	38.49889625	90	protein_coding
ENSDART00000036157	724	70300	805	97.09944751	89.9378882	protein_coding
ENSDART00000059366	1460	216747	1624	148.4568493	89.90147783	protein_coding
ENSDART00000034438	1121	260124	1247	232.0463872	89.8957498	protein_coding
ENSDART00000025852	898	56450	999	62.86191537	89.88988989	protein_coding
ENSDART00000137110	649	25001	722	38.52234206	89.88919668	protein_coding
ENSDART00000005119	1173	64007	1305	54.56692242	89.88505747	protein_coding
ENSDART00000008454	995	34015	1107	34.18592965	89.88256549	protein_coding
ENSDART00000126705	1428	161688	1589	113.2268908	89.86784141	protein_coding
ENSDART00000155440	2393	105942	2663	44.27162557	89.86105896	protein_coding
ENSDART00000151020	531	24319	591	45.79849341	89.84771574	protein_coding
ENSDART00000006132	1539	127531	1713	82.86614685	89.84238179	protein_coding
ENSDART00000008785	1603	63635	1786	39.6974423	89.75363942	protein_coding
ENSDART00000062153	394	641876	439	1629.126904	89.74943052	protein_coding
ENSDART00000041114	663	29643	739	44.71040724	89.71583221	protein_coding
ENSDART00000055062	600	87502	669	145.8366667	89.68609865	protein_coding
ENSDART00000018071	965	56976	1076	59.04248705	89.68401487	protein_coding
ENSDART00000110777	886	58064	988	65.53498871	89.67611336	protein_coding
ENSDART00000083346	434	11706	484	26.97235023	89.66942149	protein_coding
ENSDART00000051804	1394	93287	1555	66.92037303	89.64630225	protein_coding
ENSDART00000058629	1381	198676	1542	143.8638668	89.55901427	protein_coding
ENSDART00000078608	480	19287	536	40.18125	89.55223881	protein_coding
ENSDART00000099660	744	38263	831	51.42876344	89.53068592	protein_coding
ENSDART00000099891	563	18870	629	33.51687389	89.50715421	protein_coding
ENSDART00000111964	1134	42195	1267	37.20899471	89.50276243	protein_coding
ENSDART00000011435	554	21006	619	37.91696751	89.49919225	protein_coding
ENSDART00000151480	264	227962	295	863.4924242	89.49152542	protein_coding
ENSDART00000142921	681	20970	761	30.79295154	89.48751643	protein_coding
ENSDART00000155871	434	52943	485	121.9884793	89.48453608	protein_coding
ENSDART00000008807	704	632506	787	898.4460227	89.45362135	protein_coding
ENSDART00000075413	346	58901	387	170.234104	89.40568475	protein_coding
ENSDART00000121686	521	43353	583	83.21113244	89.36535163	protein_coding
ENSDART00000104620	1015	44645	1137	43.98522167	89.2700088	protein_coding
ENSDART00000060550	574	23992	643	41.79790941	89.26905132	protein_coding
ENSDART00000097417	407	20016	456	49.17936118	89.25438596	protein_coding
ENSDART00000126016	1359	47092	1523	34.65194996	89.23177938	protein_coding
ENSDART00000130987	670	465983	751	695.4970149	89.21438083	protein_coding
ENSDART00000002932	1712	109206	1919	63.7885514	89.21313184	protein_coding
ENSDART00000108575	876	41702	982	47.60502283	89.20570265	protein_coding
ENSDART00000154802	256	401600	287	1568.75	89.19860627	protein_coding
ENSDART00000138915	2492	308704	2794	123.8780096	89.19112384	processed_transcript
ENSDART00000155611	246	188708	276	767.1056911	89.13043478	processed_transcript
ENSDART00000140201	761	39757	854	52.24310118	89.11007026	processed_transcript
ENSDART00000131536	653	117658	733	180.1807044	89.08594816	protein_coding
ENSDART00000123878	643	307153	722	477.6874028	89.05817175	protein_coding
ENSDART00000047269	366	18723	411	51.1557377	89.05109489	protein_coding
ENSDART00000014330	1209	51408	1358	42.52109181	89.02798233	protein_coding
ENSDART00000124705	1241	49859	1394	40.17647059	89.02439024	protein_coding
ENSDART00000052512	1151	64560	1293	56.09035621	89.01778809	nonsense_mediated_decay
ENSDART00000139341	865	29028	972	33.5583815	88.99176955	protein_coding
ENSDART00000141407	822	96346	924	117.2092457	88.96103896	protein_coding
ENSDART00000065392	1792	51068	2015	28.49776786	88.93300248	protein_coding
ENSDART00000043312	1165	65392	1310	56.1304721	88.93129771	protein_coding
ENSDART00000125916	1798	74428	2022	41.3948832	88.92185955	protein_coding
ENSDART00000156699	599	56030	674	93.53923205	88.87240356	retained_intron
ENSDART00000055432	487	18649	548	38.2936345	88.86861314	protein_coding
ENSDART00000014723	813	325239	915	400.0479705	88.85245902	protein_coding
ENSDART00000105532	1039	35647	1170	34.30895091	88.8034188	protein_coding
ENSDART00000122288	1348	87340	1518	64.79228487	88.80105402	protein_coding
ENSDART00000012265	1632	58446	1838	35.8125	88.7921654	protein_coding
ENSDART00000109065	1723	83942	1941	48.71851422	88.76867594	protein_coding
ENSDART00000103056	932	53394	1050	57.28969957	88.76190476	protein_coding
ENSDART00000099056	797	86669	898	108.7440402	88.75278396	protein_coding
ENSDART00000012888	457	27256	515	59.64113786	88.73786408	protein_coding
ENSDART00000145477	1109	67855	1250	61.18575293	88.72	protein_coding
ENSDART00000122693	173	4272	195	24.69364162	88.71794872	protein_coding
ENSDART00000044634	1028	56145	1159	54.61575875	88.69715272	protein_coding
ENSDART00000007957	806	454048	909	563.3349876	88.66886689	retained_intron
ENSDART00000134269	751	83876	847	111.6857523	88.66587957	nonsense_mediated_decay
ENSDART00000047175	894	38934	1009	43.55033557	88.60257681	protein_coding
ENSDART00000050296	497	19912	561	40.06438632	88.59180036	protein_coding
ENSDART00000102500	1303	56710	1471	43.52264006	88.57919782	protein_coding
ENSDART00000114304	1589	70419	1794	44.31655129	88.57302118	protein_coding
ENSDART00000143848	650	26213	734	40.32769231	88.55585831	protein_coding
ENSDART00000127125	1176	286364	1328	243.5068027	88.55421687	protein_coding
ENSDART00000133804	762	39813	861	52.2480315	88.50174216	protein_coding
ENSDART00000145496	384	36926	434	96.16145833	88.47926267	protein_coding
ENSDART00000123171	1052	55029	1189	52.30893536	88.47771236	protein_coding
ENSDART00000147402	628	31543	710	50.22770701	88.45070423	processed_transcript
ENSDART00000061274	420	663201	475	1579.05	88.42105263	protein_coding
ENSDART00000075223	427	25502	483	59.7236534	88.4057971	protein_coding
ENSDART00000042704	921	59723	1042	64.84581976	88.38771593	protein_coding
ENSDART00000041960	1520	45902	1720	30.19868421	88.37209302	protein_coding
ENSDART00000063800	1176	87350	1331	74.27721088	88.35462059	protein_coding
ENSDART00000066760	1684	84936	1906	50.43705463	88.35257083	protein_coding
ENSDART00000087242	468	22945	530	49.02777778	88.30188679	protein_coding
ENSDART00000002962	852	36932	965	43.34741784	88.29015544	protein_coding
ENSDART00000057944	519	616825	588	1188.487476	88.26530612	protein_coding
ENSDART00000128717	1164	262063	1319	225.1400344	88.24867324	protein_coding
ENSDART00000113739	855	55503	969	64.91578947	88.23529412	protein_coding
ENSDART00000141068	2381	71527	2699	30.04073919	88.21785847	protein_coding
ENSDART00000134571	512	443195	581	865.6152344	88.12392427	retained_intron
ENSDART00000142952	393	64158	446	163.2519084	88.11659193	retained_intron
ENSDART00000036275	673	73085	764	108.5958395	88.08900524	protein_coding
ENSDART00000066373	1351	49020	1535	36.2842339	88.01302932	protein_coding
ENSDART00000076082	1394	39448	1584	28.29842181	88.00505051	protein_coding
ENSDART00000053129	381	19324	433	50.7191601	87.99076212	protein_coding
ENSDART00000013933	761	33048	865	43.42706965	87.97687861	protein_coding
ENSDART00000073931	907	73155	1031	80.65600882	87.9728419	protein_coding
ENSDART00000132298	1664	92986	1892	55.88100962	87.94926004	protein_coding
ENSDART00000148384	2072	91551	2356	44.18484556	87.94567063	retained_intron
ENSDART00000154951	445	12697	506	28.53258427	87.94466403	protein_coding
ENSDART00000138324	700	84627	796	120.8957143	87.93969849	protein_coding
ENSDART00000003847	698	59631	794	85.43123209	87.9093199	protein_coding
ENSDART00000133213	754	49018	858	65.01061008	87.87878788	protein_coding
ENSDART00000148812	310	7105	353	22.91935484	87.81869688	protein_coding
ENSDART00000011882	1242	30605	1415	24.64170692	87.77385159	protein_coding
ENSDART00000051799	1967	56527	2242	28.73767158	87.73416592	protein_coding
ENSDART00000151568	722	39966	823	55.35457064	87.72782503	nonsense_mediated_decay
ENSDART00000035905	1304	58670	1487	44.99233129	87.6933423	protein_coding
ENSDART00000149568	512	31169	584	60.87695313	87.67123288	protein_coding
ENSDART00000017188	2436	99082	2779	40.67405583	87.65743073	protein_coding
ENSDART00000039660	1511	74835	1724	49.52680344	87.6450116	protein_coding
ENSDART00000156427	737	51961	841	70.50339213	87.63376932	protein_coding
ENSDART00000145420	1954	75258	2230	38.51484135	87.62331839	protein_coding
ENSDART00000040397	892	41885	1018	46.95627803	87.62278978	protein_coding
ENSDART00000078634	2447	101896	2793	41.6411933	87.61188686	protein_coding
ENSDART00000139986	594	260202	678	438.0505051	87.61061947	retained_intron
ENSDART00000147110	749	87602	855	116.9586115	87.60233918	processed_transcript
ENSDART00000043076	698	25411	797	36.40544413	87.57841907	protein_coding
ENSDART00000018255	1366	57226	1560	41.89311859	87.56410256	protein_coding
ENSDART00000130570	914	53295	1044	58.30962801	87.54789272	protein_coding
ENSDART00000004238	848	965454	969	1138.507075	87.5128999	protein_coding
ENSDART00000005879	725	76772	829	105.8924138	87.45476478	protein_coding
ENSDART00000013404	678	89023	776	131.3023599	87.37113402	protein_coding
ENSDART00000132205	712	133669	815	187.7373596	87.36196319	protein_coding
ENSDART00000145344	710	26035	813	36.66901408	87.33087331	protein_coding
ENSDART00000037694	503	17672	576	35.1332008	87.32638889	protein_coding
ENSDART00000062787	434	12463	497	28.71658986	87.32394366	protein_coding
ENSDART00000110761	708	28041	811	39.6059322	87.29963009	protein_coding
ENSDART00000144503	811	109127	929	134.5585697	87.29817008	protein_coding
ENSDART00000130021	1676	78413	1920	46.78579952	87.29166667	protein_coding
ENSDART00000146867	1030	43990	1180	42.70873786	87.28813559	protein_coding
ENSDART00000142072	740	549853	848	743.0445946	87.26415094	protein_coding
ENSDART00000082448	1438	82793	1648	57.57510431	87.25728155	protein_coding
ENSDART00000123634	253	10512	290	41.54940711	87.24137931	protein_coding
ENSDART00000066629	758	28303	869	37.33905013	87.22669735	protein_coding
ENSDART00000148675	368	11552	422	31.39130435	87.20379147	protein_coding
ENSDART00000142595	660	27260	757	41.3030303	87.18626156	processed_transcript
ENSDART00000125198	847	148105	972	174.8583235	87.1399177	protein_coding
ENSDART00000140167	785	190312	901	242.4356688	87.1254162	protein_coding
ENSDART00000135065	655	63932	752	97.60610687	87.10106383	protein_coding
ENSDART00000103385	2288	68711	2627	30.03103147	87.09554625	protein_coding
ENSDART00000064025	1073	21406	1232	19.94967381	87.09415584	protein_coding
ENSDART00000145328	695	20517	798	29.52086331	87.09273183	protein_coding
ENSDART00000130411	699	35492	803	50.77539342	87.04856787	protein_coding
ENSDART00000139928	1051	31601	1208	30.06755471	87.00331126	protein_coding
ENSDART00000134744	655	79642	753	121.5908397	86.98539177	processed_transcript
ENSDART00000058965	1323	163987	1521	123.9508692	86.98224852	protein_coding
ENSDART00000151198	774	363640	890	469.8191214	86.96629213	lincRNA
ENSDART00000105176	578	27487	665	47.55536332	86.91729323	protein_coding
ENSDART00000055492	2184	79530	2513	36.41483516	86.90807799	protein_coding
ENSDART00000060822	524	82889	603	158.1851145	86.89883914	protein_coding
ENSDART00000133319	885	109324	1019	123.5299435	86.8498528	protein_coding
ENSDART00000052838	1400	100401	1612	71.715	86.84863524	protein_coding
ENSDART00000146185	730	102197	841	139.9958904	86.80142687	protein_coding
ENSDART00000145445	697	115041	803	165.0516499	86.79950187	retained_intron
ENSDART00000139964	493	249803	569	506.6997972	86.64323374	protein_coding
ENSDART00000014983	946	60799	1092	64.26955603	86.63003663	protein_coding
ENSDART00000126982	361	241466	417	668.8808864	86.57074341	protein_coding
ENSDART00000055445	1391	46877	1607	33.70021567	86.55880523	protein_coding
ENSDART00000140647	527	39196	609	74.37571157	86.53530378	protein_coding
ENSDART00000113589	742	32384	858	43.64420485	86.48018648	protein_coding
ENSDART00000045901	612	316282	708	516.8006536	86.44067797	protein_coding
ENSDART00000114524	1762	41957	2039	23.81214529	86.41490927	protein_coding
ENSDART00000060310	1516	117569	1755	77.55211082	86.38176638	protein_coding
ENSDART00000075617	1523	52103	1764	34.21076822	86.33786848	protein_coding
ENSDART00000056987	1462	50775	1694	34.72982216	86.30460449	protein_coding
ENSDART00000132363	699	40565	810	58.03290415	86.2962963	processed_transcript
ENSDART00000156843	327	10708	379	32.74617737	86.27968338	protein_coding
ENSDART00000122333	559	23672	648	42.3470483	86.2654321	protein_coding
ENSDART00000029646	607	934829	704	1540.080725	86.22159091	protein_coding
ENSDART00000150898	638	36886	740	57.81504702	86.21621622	nonsense_mediated_decay
ENSDART00000126038	1663	57868	1929	34.79735418	86.21047175	protein_coding
ENSDART00000141001	475	674497	551	1419.993684	86.20689655	processed_transcript
ENSDART00000128644	742	44569	861	60.06603774	86.17886179	retained_intron
ENSDART00000047159	1066	278033	1237	260.8189493	86.17623282	protein_coding
ENSDART00000147926	430	28921	499	67.25813953	86.17234469	protein_coding
ENSDART00000108718	528	13816	613	26.16666667	86.13376835	protein_coding
ENSDART00000020631	1248	28256	1449	22.64102564	86.12836439	protein_coding
ENSDART00000003752	1762	68013	2046	38.59988649	86.11925709	protein_coding
ENSDART00000145937	676	126696	785	187.4201183	86.11464968	retained_intron
ENSDART00000041842	631	21674	733	34.34865293	86.0845839	protein_coding
ENSDART00000051906	611	12681	710	20.75450082	86.05633803	protein_coding
ENSDART00000009132	1041	41959	1210	40.30643612	86.03305785	protein_coding
ENSDART00000141641	739	43075	859	58.28822733	86.03026775	processed_transcript
ENSDART00000149169	897	35687	1043	39.78483835	86.00191755	protein_coding
ENSDART00000130526	307	8464	357	27.57003257	85.99439776	protein_coding
ENSDART00000130105	864	21095	1005	24.41550926	85.97014925	protein_coding
ENSDART00000144800	709	275812	825	389.0155148	85.93939394	protein_coding
ENSDART00000013217	629	33266	732	52.88712242	85.92896175	protein_coding
ENSDART00000052383	3342	111925	3890	33.4904249	85.9125964	protein_coding
ENSDART00000134607	406	16674	473	41.06896552	85.83509514	protein_coding
ENSDART00000148067	660	73571	769	111.4712121	85.82574772	processed_transcript
ENSDART00000018253	804	39674	937	49.34577114	85.80576307	protein_coding
ENSDART00000144632	278	13144	324	47.28057554	85.80246914	protein_coding
ENSDART00000016248	1731	49866	2018	28.80762565	85.77799802	protein_coding
ENSDART00000148933	579	295458	675	510.2901554	85.77777778	nonsense_mediated_decay
ENSDART00000018837	717	17855	836	24.90237099	85.76555024	protein_coding
ENSDART00000015732	993	236207	1158	237.8721047	85.75129534	protein_coding
ENSDART00000132497	722	104917	842	145.3144044	85.74821853	retained_intron
ENSDART00000044154	1636	59409	1909	36.31356968	85.69931902	protein_coding
ENSDART00000023116	1867	73796	2179	39.52651312	85.68150528	protein_coding
ENSDART00000022839	712	26734	831	37.54775281	85.67990373	protein_coding
ENSDART00000082458	658	20149	768	30.62158055	85.67708333	protein_coding
ENSDART00000011863	4377	145839	5109	33.31939685	85.67234292	protein_coding
ENSDART00000150204	346	30183	404	87.23410405	85.64356436	protein_coding
ENSDART00000140369	767	138116	896	180.0730117	85.60267857	retained_intron
ENSDART00000138240	624	233937	729	374.8990385	85.59670782	nonsense_mediated_decay
ENSDART00000058913	2028	66730	2370	32.90433925	85.56962025	protein_coding
ENSDART00000128247	432	10013	505	23.17824074	85.54455446	protein_coding
ENSDART00000125129	556	15736	650	28.30215827	85.53846154	protein_coding
ENSDART00000134044	1346	41048	1574	30.49628529	85.51461245	protein_coding
ENSDART00000144194	401	195744	469	488.1396509	85.5010661	protein_coding
ENSDART00000132092	401	279492	469	696.9875312	85.5010661	processed_transcript
ENSDART00000121867	2659	77977	3110	29.32568635	85.49839228	protein_coding
ENSDART00000018131	1279	60417	1496	47.23768569	85.49465241	protein_coding
ENSDART00000149114	589	39474	689	67.01867572	85.4862119	protein_coding
ENSDART00000015479	1029	22740	1204	22.09912536	85.46511628	protein_coding
ENSDART00000108611	1896	41378	2219	21.82383966	85.44389365	protein_coding
ENSDART00000146373	627	12538	734	19.99681021	85.42234332	protein_coding
ENSDART00000013011	1614	57915	1890	35.88289963	85.3968254	protein_coding
ENSDART00000130423	864	34599	1012	40.04513889	85.37549407	protein_coding
ENSDART00000073981	1148	46407	1345	40.42421603	85.35315985	protein_coding
ENSDART00000031665	1031	34721	1208	33.67701261	85.34768212	protein_coding
ENSDART00000011878	1912	54743	2241	28.63127615	85.31905399	protein_coding
ENSDART00000076030	1225	35444	1436	28.93387755	85.30640669	protein_coding
ENSDART00000019227	516	423881	605	821.4748062	85.2892562	retained_intron
ENSDART00000145510	405	195792	475	483.437037	85.26315789	protein_coding
ENSDART00000033610	994	59685	1166	60.04527163	85.24871355	protein_coding
ENSDART00000052780	312	17482	366	56.03205128	85.24590164	protein_coding
ENSDART00000005191	427	20259	501	47.44496487	85.22954092	protein_coding
ENSDART00000147851	852	188517	1000	221.2640845	85.2	processed_transcript
ENSDART00000123520	558	339750	655	608.8709677	85.19083969	protein_coding
ENSDART00000010777	1391	53244	1633	38.2774982	85.18064911	protein_coding
ENSDART00000037914	534	34547	627	64.69475655	85.16746411	protein_coding
ENSDART00000067512	844	32261	991	38.22393365	85.16649849	protein_coding
ENSDART00000133436	688	50980	808	74.09883721	85.14851485	protein_coding
ENSDART00000050399	871	20306	1023	23.31343284	85.14173998	protein_coding
ENSDART00000153960	527	11760	619	22.31499051	85.13731826	protein_coding
ENSDART00000133032	670	108202	787	161.4955224	85.13341804	nonsense_mediated_decay
ENSDART00000151424	458	20883	538	45.59606987	85.13011152	nonsense_mediated_decay
ENSDART00000105803	2215	666339	2602	300.8302483	85.12682552	protein_coding
ENSDART00000021814	1263	32619	1484	25.82660333	85.10781671	protein_coding
ENSDART00000009477	1640	70583	1927	43.03841463	85.10638298	protein_coding
ENSDART00000022999	1067	28195	1254	26.42455483	85.0877193	protein_coding
ENSDART00000156817	582	804434	684	1382.189003	85.0877193	retained_intron
ENSDART00000148648	467	672826	549	1440.740899	85.06375228	protein_coding
ENSDART00000075744	1303	64295	1532	49.34382195	85.05221932	protein_coding
ENSDART00000115383	899	54463	1057	60.58175751	85.05203406	protein_coding
ENSDART00000149400	1287	60309	1514	46.86013986	85.00660502	nonsense_mediated_decay
ENSDART00000140874	737	30642	867	41.57666214	85.00576701	protein_coding
ENSDART00000110583	1035	56155	1218	54.25603865	84.97536946	protein_coding
ENSDART00000149264	458	25763	539	56.2510917	84.97217069	processed_transcript
ENSDART00000144599	633	39814	745	62.89731438	84.96644295	nonsense_mediated_decay
ENSDART00000036456	818	40639	963	49.6809291	84.94288681	protein_coding
ENSDART00000004812	1335	769033	1572	576.0546816	84.92366412	protein_coding
ENSDART00000141225	483	71552	569	148.1407867	84.8857645	protein_coding
ENSDART00000016791	2722	73089	3207	26.85121234	84.87683193	protein_coding
ENSDART00000022499	766	16100	903	21.01827676	84.82834994	protein_coding
ENSDART00000079984	492	152792	580	310.5528455	84.82758621	protein_coding
ENSDART00000155525	710	13911	837	19.59295775	84.82676225	protein_coding
ENSDART00000122000	640	48905	755	76.4140625	84.76821192	protein_coding
ENSDART00000130171	2264	95940	2671	42.37632509	84.76226133	nonsense_mediated_decay
ENSDART00000054763	1021	133529	1205	130.7825661	84.73029046	protein_coding
ENSDART00000122403	516	27503	609	53.3003876	84.72906404	protein_coding
ENSDART00000142717	1068	17341	1261	16.23689139	84.69468676	protein_coding
ENSDART00000145377	415	441366	490	1063.53253	84.69387755	protein_coding
ENSDART00000109258	1405	38558	1659	27.44341637	84.68957203	protein_coding
ENSDART00000051184	1608	59408	1899	36.94527363	84.67614534	protein_coding
ENSDART00000012352	757	28279	894	37.35667107	84.67561521	protein_coding
ENSDART00000085763	695	24382	821	35.08201439	84.65286236	protein_coding
ENSDART00000058956	1593	72839	1882	45.72441933	84.64399575	protein_coding
ENSDART00000009790	1993	51806	2355	25.99397893	84.62845011	protein_coding
ENSDART00000142491	418	7049	494	16.86363636	84.61538462	protein_coding
ENSDART00000131715	818	32063	967	39.19682152	84.59152017	protein_coding
ENSDART00000138896	192	5380	227	28.02083333	84.5814978	protein_coding
ENSDART00000123986	1020	34654	1206	33.9745098	84.57711443	protein_coding
ENSDART00000058695	477	17634	564	36.96855346	84.57446809	protein_coding
ENSDART00000130277	755	629943	893	834.3615894	84.54647256	protein_coding
ENSDART00000111462	3945	122066	4667	30.94195184	84.52967645	protein_coding
ENSDART00000028960	322	9563	381	29.69875776	84.5144357	protein_coding
ENSDART00000021240	1348	41037	1595	30.44287834	84.51410658	protein_coding
ENSDART00000007231	796	32124	942	40.35678392	84.50106157	protein_coding
ENSDART00000144651	398	20965	471	52.6758794	84.50106157	protein_coding
ENSDART00000153102	767	18762	908	24.46153846	84.47136564	nonsense_mediated_decay
ENSDART00000105004	1267	81794	1500	64.55722178	84.46666667	protein_coding
ENSDART00000099628	1688	78436	2000	46.46682464	84.4	protein_coding
ENSDART00000077418	1206	26772	1429	22.19900498	84.3946816	protein_coding
ENSDART00000055325	884	36450	1048	41.23303167	84.35114504	protein_coding
ENSDART00000102482	425	10087	504	23.73411765	84.32539683	protein_coding
ENSDART00000012842	1138	39553	1350	34.75659051	84.2962963	protein_coding
ENSDART00000028219	546	15215	648	27.86630037	84.25925926	protein_coding
ENSDART00000149603	556	36793	660	66.17446043	84.24242424	processed_transcript
ENSDART00000148394	695	53850	825	77.48201439	84.24242424	protein_coding
ENSDART00000080173	1496	37258	1776	24.90508021	84.23423423	protein_coding
ENSDART00000081212	411	12809	488	31.16545012	84.22131148	protein_coding
ENSDART00000132150	601	301737	714	502.0582363	84.17366947	protein_coding
ENSDART00000132212	568	86689	675	152.6214789	84.14814815	protein_coding
ENSDART00000141845	711	25178	845	35.41209564	84.14201183	protein_coding
ENSDART00000129749	889	44262	1057	49.78852643	84.10596026	protein_coding
ENSDART00000102858	2645	64561	3145	24.40869565	84.10174881	protein_coding
ENSDART00000038495	2991	109641	3558	36.65697091	84.06408094	protein_coding
ENSDART00000043933	511	23071	608	45.14872798	84.04605263	protein_coding
ENSDART00000097531	379	12053	451	31.80211082	84.03547672	protein_coding
ENSDART00000052063	310	183497	369	591.9258065	84.01084011	protein_coding
ENSDART00000138599	764	30156	910	39.47120419	83.95604396	protein_coding
ENSDART00000144031	706	77079	841	109.1770538	83.94768133	protein_coding
ENSDART00000077496	2190	56233	2610	25.67716895	83.90804598	protein_coding
ENSDART00000135496	708	46174	844	65.21751412	83.88625592	protein_coding
ENSDART00000033588	1468	31857	1750	21.70095368	83.88571429	pseudogene
ENSDART00000099803	1132	22706	1350	20.05830389	83.85185185	protein_coding
ENSDART00000078412	841	893167	1003	1062.029727	83.84845464	protein_coding
ENSDART00000126596	1505	39481	1795	26.23322259	83.84401114	protein_coding
ENSDART00000144280	581	15101	693	25.99139415	83.83838384	protein_coding
ENSDART00000074814	895	81507	1068	91.06927374	83.80149813	protein_coding
ENSDART00000054153	874	19772	1043	22.62242563	83.79674017	protein_coding
ENSDART00000147037	424	22156	506	52.25471698	83.7944664	protein_coding
ENSDART00000018580	548	12481	654	22.77554745	83.79204893	protein_coding
ENSDART00000135580	703	28814	839	40.98719772	83.79022646	protein_coding
ENSDART00000017975	572	488074	683	853.2762238	83.74816984	protein_coding
ENSDART00000114694	814	13130	972	16.13022113	83.74485597	protein_coding
ENSDART00000142769	479	465494	572	971.8037578	83.74125874	protein_coding
ENSDART00000144750	829	42709	990	51.51869723	83.73737374	protein_coding
ENSDART00000151243	431	15172	515	35.20185615	83.68932039	nonsense_mediated_decay
ENSDART00000132021	491	28068	587	57.16496945	83.64565588	retained_intron
ENSDART00000139361	638	73914	763	115.8526646	83.61730013	processed_transcript
ENSDART00000150163	505	524167	604	1037.954455	83.60927152	protein_coding
ENSDART00000141104	576	13316	689	23.11805556	83.59941945	retained_intron
ENSDART00000137196	321	10951	384	34.1152648	83.59375	retained_intron
ENSDART00000140696	859	147257	1028	171.4284051	83.56031128	processed_transcript
ENSDART00000056286	1112	51405	1331	46.22751799	83.54620586	protein_coding
ENSDART00000080604	731	22541	875	30.83584131	83.54285714	protein_coding
ENSDART00000117461	269	21976	322	81.69516729	83.54037267	misc_RNA
ENSDART00000052318	1624	105289	1945	64.83312808	83.49614396	protein_coding
ENSDART00000028450	834	16252	999	19.48681055	83.48348348	protein_coding
ENSDART00000128338	2556	84336	3062	32.99530516	83.47485304	protein_coding
ENSDART00000082379	438	11407	525	26.043379	83.42857143	protein_coding
ENSDART00000027598	1248	33705	1496	27.00721154	83.42245989	protein_coding
ENSDART00000142096	659	71005	790	107.7465857	83.41772152	nonsense_mediated_decay
ENSDART00000123908	908	14005	1089	15.42400881	83.37924702	protein_coding
ENSDART00000081188	737	17852	884	24.22252374	83.37104072	protein_coding
ENSDART00000155983	832	20124	998	24.1875	83.36673347	protein_coding
ENSDART00000011319	1641	49442	1969	30.12918952	83.34179787	protein_coding
ENSDART00000015636	1525	28841	1830	18.91213115	83.33333333	protein_coding
ENSDART00000055709	645	14339	774	22.23100775	83.33333333	protein_coding
ENSDART00000056583	760	37131	912	48.85657895	83.33333333	protein_coding
ENSDART00000119029	130	675399	156	5195.376923	83.33333333	rRNA
ENSDART00000122877	594	350796	713	590.5656566	83.30995792	retained_intron
ENSDART00000018423	2072	52365	2488	25.2726834	83.27974277	protein_coding
ENSDART00000054338	855	669075	1027	782.5438596	83.25219085	protein_coding
ENSDART00000121511	2719	99811	3267	36.70871644	83.22620141	protein_coding
ENSDART00000138392	1384	741776	1663	535.9653179	83.2230908	retained_intron
ENSDART00000138621	707	27844	850	39.38330976	83.17647059	protein_coding
ENSDART00000062687	1319	26809	1586	20.3252464	83.16519546	protein_coding
ENSDART00000081550	1475	55555	1774	37.66440678	83.14543405	protein_coding
ENSDART00000051890	2195	61012	2640	27.79589977	83.14393939	protein_coding
ENSDART00000055510	793	14956	954	18.86002522	83.12368973	protein_coding
ENSDART00000155951	443	14494	533	32.71783296	83.11444653	protein_coding
ENSDART00000129958	2072	106924	2493	51.6042471	83.1127156	protein_coding
ENSDART00000102143	413	7675	497	18.58353511	83.09859155	protein_coding
ENSDART00000086985	1551	37907	1867	24.44036106	83.07445099	protein_coding
ENSDART00000084389	2905	67152	3497	23.11600688	83.07120389	protein_coding
ENSDART00000098875	1084	28976	1305	26.73062731	83.0651341	protein_coding
ENSDART00000062908	857	16139	1032	18.831972	83.04263566	protein_coding
ENSDART00000062146	1677	26028	2020	15.52057245	83.01980198	protein_coding
ENSDART00000021520	1672	46479	2014	27.79844498	83.01886792	protein_coding
ENSDART00000010144	590	102475	711	173.6864407	82.98171589	protein_coding
ENSDART00000149670	482	250553	581	519.8195021	82.96041308	retained_intron
ENSDART00000058779	2270	85535	2737	37.68061674	82.93752284	protein_coding
ENSDART00000102863	1006	308668	1213	306.8270378	82.93487222	protein_coding
ENSDART00000132882	684	618657	825	904.4692982	82.90909091	protein_coding
ENSDART00000130696	325	5901	392	18.15692308	82.90816327	protein_coding
ENSDART00000130083	387	9115	467	23.55297158	82.86937901	protein_coding
ENSDART00000066620	1306	46124	1576	35.31699847	82.8680203	protein_coding
ENSDART00000148751	730	31880	881	43.67123288	82.86038593	retained_intron
ENSDART00000108647	1039	52661	1254	50.68431184	82.85486443	protein_coding
ENSDART00000130572	531	80882	641	152.3201507	82.83931357	retained_intron
ENSDART00000043172	429	17673	518	41.1958042	82.81853282	protein_coding
ENSDART00000003042	911	19764	1100	21.69484083	82.81818182	protein_coding
ENSDART00000134077	674	23079	814	34.24183976	82.8009828	protein_coding
ENSDART00000138327	611	485989	738	795.3993453	82.79132791	protein_coding
ENSDART00000130076	340	254555	411	748.6911765	82.72506083	pseudogene
ENSDART00000126683	340	254560	411	748.7058824	82.72506083	pseudogene
ENSDART00000128583	340	254562	411	748.7117647	82.72506083	pseudogene
ENSDART00000125006	340	254563	411	748.7147059	82.72506083	pseudogene
ENSDART00000125676	340	254566	411	748.7235294	82.72506083	pseudogene
ENSDART00000122089	340	254569	411	748.7323529	82.72506083	pseudogene
ENSDART00000064739	929	656756	1123	706.949408	82.72484417	protein_coding
ENSDART00000137589	645	69169	780	107.2387597	82.69230769	retained_intron
ENSDART00000050884	597	20876	722	34.9681742	82.68698061	protein_coding
ENSDART00000003845	1802	38464	2180	21.34517203	82.66055046	protein_coding
ENSDART00000113722	729	64464	882	88.42798354	82.65306122	processed_transcript
ENSDART00000060685	1443	27343	1746	18.94871795	82.64604811	protein_coding
ENSDART00000113111	1081	23854	1308	22.066605	82.64525994	protein_coding
ENSDART00000146154	557	56030	674	100.5924596	82.64094955	protein_coding
ENSDART00000077880	238	25718	288	108.0588235	82.63888889	protein_coding
ENSDART00000121981	1712	51882	2072	30.30490654	82.62548263	protein_coding
ENSDART00000123621	1022	14399	1237	14.0890411	82.6192401	protein_coding
ENSDART00000136871	535	142045	648	265.5046729	82.5617284	nonsense_mediated_decay
ENSDART00000032306	1467	45340	1777	30.90661213	82.55486775	protein_coding
ENSDART00000125647	718	22095	870	30.7729805	82.52873563	protein_coding
ENSDART00000056295	1988	42517	2409	21.38682093	82.52386883	protein_coding
ENSDART00000147048	661	157344	801	238.0393343	82.52184769	processed_transcript
ENSDART00000097960	1024	22412	1241	21.88671875	82.51410153	protein_coding
ENSDART00000114113	1790	50120	2170	28	82.48847926	protein_coding
ENSDART00000019476	1724	39912	2090	23.15081206	82.48803828	protein_coding
ENSDART00000035235	1361	25780	1650	18.94195445	82.48484848	protein_coding
ENSDART00000133304	1332	40418	1615	30.34384384	82.47678019	protein_coding
ENSDART00000138236	494	30396	599	61.53036437	82.47078464	protein_coding
ENSDART00000101224	1254	33651	1521	26.83492823	82.44575937	protein_coding
ENSDART00000079795	764	17224	927	22.54450262	82.41639698	protein_coding
ENSDART00000129870	2216	80731	2689	36.43095668	82.40981778	protein_coding
ENSDART00000140804	684	23135	830	33.82309942	82.40963855	protein_coding
ENSDART00000145773	664	23453	806	35.32078313	82.382134	protein_coding
ENSDART00000053773	411	10446	499	25.41605839	82.36472946	protein_coding
ENSDART00000128090	588	10282	714	17.48639456	82.35294118	protein_coding
ENSDART00000057254	924	30485	1122	32.99242424	82.35294118	protein_coding
ENSDART00000030453	536	10018	651	18.69029851	82.33486943	protein_coding
ENSDART00000110553	713	19124	866	26.82187938	82.33256351	protein_coding
ENSDART00000082504	1578	32134	1917	20.36375158	82.31611894	protein_coding
ENSDART00000025940	3030	86649	3681	28.5970297	82.31458843	protein_coding
ENSDART00000012167	446	12715	542	28.50896861	82.28782288	protein_coding
ENSDART00000125753	613	351704	745	573.7422512	82.28187919	protein_coding
ENSDART00000022290	1211	44527	1472	36.76878613	82.26902174	protein_coding
ENSDART00000142340	616	11027	749	17.90097403	82.24299065	processed_transcript
ENSDART00000122112	338	253851	411	751.0384615	82.23844282	pseudogene
ENSDART00000083129	1685	61592	2049	36.55311573	82.2352367	protein_coding
ENSDART00000132467	647	16633	787	25.70788253	82.21092757	retained_intron
ENSDART00000131339	1058	27885	1287	26.3563327	82.20668221	protein_coding
ENSDART00000138427	678	247105	825	364.4616519	82.18181818	nonsense_mediated_decay
ENSDART00000145538	581	16438	707	28.29259897	82.17821782	protein_coding
ENSDART00000029133	625	19369	761	30.9904	82.12877792	protein_coding
ENSDART00000148453	703	15013	856	21.35561878	82.12616822	retained_intron
ENSDART00000146107	620	18779	755	30.28870968	82.1192053	protein_coding
ENSDART00000042594	785	22578	956	28.76178344	82.11297071	protein_coding
ENSDART00000026339	1865	41490	2273	22.24664879	82.05015398	protein_coding
ENSDART00000014729	1384	39171	1687	28.30274566	82.0391227	protein_coding
ENSDART00000010261	845	24340	1030	28.80473373	82.03883495	protein_coding
ENSDART00000156072	630	34778	768	55.2031746	82.03125	protein_coding
ENSDART00000100526	1313	38568	1601	29.37395278	82.01124297	protein_coding
ENSDART00000101974	755	36498	921	48.34172185	81.97611292	protein_coding
ENSDART00000156799	2432	81188	2967	33.38322368	81.96831817	protein_coding
ENSDART00000016780	2096	56865	2558	27.13024809	81.93901486	protein_coding
ENSDART00000146357	807	16886	985	20.9244114	81.92893401	processed_transcript
ENSDART00000125653	843	24542	1029	29.11269276	81.92419825	protein_coding
ENSDART00000014727	1365	34783	1667	25.48205128	81.88362328	protein_coding
ENSDART00000106636	768	31390	938	40.87239583	81.87633262	protein_coding
ENSDART00000085282	515	7964	629	15.46407767	81.87599364	protein_coding
ENSDART00000126716	1281	32861	1565	25.65261514	81.85303514	protein_coding
ENSDART00000143291	377	1034787	461	2744.793103	81.77874187	processed_transcript
ENSDART00000144737	709	21755	867	30.68406206	81.77623991	retained_intron
ENSDART00000048599	516	724128	631	1403.348837	81.77496038	protein_coding
ENSDART00000006802	1736	55366	2123	31.89285714	81.77107866	protein_coding
ENSDART00000051750	717	12394	877	17.28591353	81.75598632	protein_coding
ENSDART00000017838	2469	46398	3020	18.79222357	81.75496689	protein_coding
ENSDART00000123178	1088	21979	1331	20.20128676	81.74305034	protein_coding
ENSDART00000105522	586	19953	717	34.04948805	81.72942817	protein_coding
ENSDART00000126779	375	13316	459	35.50933333	81.69934641	protein_coding
ENSDART00000148429	1562	34813	1912	22.28745198	81.69456067	protein_coding
ENSDART00000155712	455	7564	557	16.62417582	81.68761221	protein_coding
ENSDART00000099013	993	59699	1216	60.11983887	81.66118421	protein_coding
ENSDART00000080628	676	15501	828	22.93047337	81.64251208	protein_coding
ENSDART00000051868	3186	75681	3906	23.75423729	81.56682028	protein_coding
ENSDART00000079104	414	10074	508	24.33333333	81.49606299	protein_coding
ENSDART00000151271	659	50149	809	76.09863429	81.45859085	nonsense_mediated_decay
ENSDART00000141744	606	21872	744	36.09240924	81.4516129	processed_transcript
ENSDART00000142946	936	48305	1150	51.60790598	81.39130435	protein_coding
ENSDART00000032151	1137	23982	1398	21.09234828	81.3304721	protein_coding
ENSDART00000104360	802	66863	987	83.37032419	81.25633232	protein_coding
ENSDART00000057823	2011	47433	2476	23.58677275	81.21970921	protein_coding
ENSDART00000127365	640	24861	788	38.8453125	81.21827411	protein_coding
ENSDART00000023859	1236	23549	1522	19.052589	81.20893561	protein_coding
ENSDART00000137866	484	35558	596	73.46694215	81.20805369	processed_transcript
ENSDART00000150300	1689	54003	2080	31.97335702	81.20192308	polymorphic_pseudogene
ENSDART00000014887	1212	37042	1493	30.56270627	81.17883456	protein_coding
ENSDART00000155971	565	56101	696	99.29380531	81.17816092	retained_intron
ENSDART00000100143	2013	66471	2480	33.02086438	81.16935484	protein_coding
ENSDART00000051749	740	17731	912	23.96081081	81.14035088	protein_coding
ENSDART00000007334	460	580002	567	1260.873913	81.1287478	protein_coding
ENSDART00000022874	769	20115	948	26.1573472	81.11814346	protein_coding
ENSDART00000104831	790	17323	974	21.9278481	81.10882957	protein_coding
ENSDART00000126393	948	15934	1169	16.80801688	81.09495295	protein_coding
ENSDART00000129634	1303	38336	1607	29.42133538	81.08276291	protein_coding
ENSDART00000150067	720	13506	888	18.75833333	81.08108108	protein_coding
ENSDART00000141029	330	23458	407	71.08484848	81.08108108	protein_coding
ENSDART00000074609	1117	24105	1378	21.58012534	81.05950653	protein_coding
ENSDART00000126369	5370	119092	6625	22.17728119	81.05660377	protein_coding
ENSDART00000112394	1236	30475	1525	24.65614887	81.04918033	protein_coding
ENSDART00000054205	426	8107	526	19.03051643	80.98859316	protein_coding
ENSDART00000092479	549	11185	678	20.37340619	80.97345133	protein_coding
ENSDART00000059321	1115	24039	1377	21.55964126	80.97312999	protein_coding
ENSDART00000129035	702	18818	867	26.80626781	80.96885813	protein_coding
ENSDART00000027255	1445	27328	1785	18.91211073	80.95238095	nonsense_mediated_decay
ENSDART00000153983	446	365830	551	820.2466368	80.94373866	protein_coding
ENSDART00000135036	416	23917	514	57.49278846	80.93385214	protein_coding
ENSDART00000082481	602	12611	744	20.94850498	80.91397849	protein_coding
ENSDART00000148961	697	22284	862	31.9713056	80.85846868	protein_coding
ENSDART00000122660	1942	66474	2402	34.22966014	80.84929226	protein_coding
ENSDART00000003998	1683	46165	2083	27.43018419	80.79692751	protein_coding
ENSDART00000130037	345	9630	427	27.91304348	80.79625293	protein_coding
ENSDART00000136980	412	11864	510	28.7961165	80.78431373	protein_coding
ENSDART00000104657	353	4639	437	13.14164306	80.77803204	protein_coding
ENSDART00000015682	735	16393	910	22.30340136	80.76923077	protein_coding
ENSDART00000141110	735	228115	910	310.3605442	80.76923077	retained_intron
ENSDART00000138815	684	127419	847	186.2850877	80.75560803	processed_transcript
ENSDART00000151417	709	31830	878	44.89421721	80.75170843	retained_intron
ENSDART00000010079	1891	34794	2342	18.39978847	80.74295474	protein_coding
ENSDART00000034730	2088	60681	2586	29.06178161	80.7424594	protein_coding
ENSDART00000137689	2066	69440	2559	33.61084221	80.73466198	protein_coding
ENSDART00000067594	247	5358	306	21.69230769	80.71895425	protein_coding
ENSDART00000112112	230	3854	285	16.75652174	80.70175439	protein_coding
ENSDART00000077059	1982	34950	2456	17.63370333	80.70032573	protein_coding
ENSDART00000015240	1016	27505	1259	27.07185039	80.69896743	protein_coding
ENSDART00000135207	1438	48798	1782	33.93463143	80.69584736	protein_coding
ENSDART00000129714	572	8636	709	15.0979021	80.67700987	protein_coding
ENSDART00000051055	507	16691	629	32.92110454	80.60413355	protein_coding
ENSDART00000017176	1536	28660	1906	18.65885417	80.58761805	protein_coding
ENSDART00000143781	722	30596	896	42.3767313	80.58035714	protein_coding
ENSDART00000114294	526	18071	653	34.35551331	80.55130168	protein_coding
ENSDART00000037817	1416	48276	1758	34.09322034	80.54607509	protein_coding
ENSDART00000138234	666	12516	827	18.79279279	80.53204353	protein_coding
ENSDART00000145315	1582	41296	1965	26.10366625	80.50890585	retained_intron
ENSDART00000012630	1862	53328	2313	28.64017186	80.50151319	protein_coding
ENSDART00000037096	788	44956	979	57.05076142	80.49029622	protein_coding
ENSDART00000138942	400	13135	497	32.8375	80.48289738	retained_intron
ENSDART00000155757	445	15614	553	35.08764045	80.47016275	retained_intron
ENSDART00000128380	469	46574	583	99.30490405	80.44596913	protein_coding
ENSDART00000120568	74	44065	92	595.472973	80.43478261	miRNA
ENSDART00000156918	485	15947	603	32.88041237	80.43117745	protein_coding
ENSDART00000007927	1248	30545	1553	24.47516026	80.3605924	protein_coding
ENSDART00000080413	1744	60004	2171	34.4059633	80.3316444	protein_coding
ENSDART00000113829	1270	22150	1581	17.44094488	80.32890576	protein_coding
ENSDART00000131711	498	55421	620	111.2871486	80.32258065	protein_coding
ENSDART00000004249	1252	45475	1559	36.32188498	80.30788967	protein_coding
ENSDART00000008584	2041	51879	2542	25.41842234	80.29110936	protein_coding
ENSDART00000129766	2393	45102	2981	18.84747179	80.27507548	protein_coding
ENSDART00000137988	655	576207	816	879.7053435	80.26960784	retained_intron
ENSDART00000140684	630	29927	785	47.5031746	80.25477707	nonsense_mediated_decay
ENSDART00000153452	410	78844	511	192.302439	80.23483366	retained_intron
ENSDART00000055380	1798	41270	2241	22.95328142	80.23203927	protein_coding
ENSDART00000151582	620	20405	773	32.91129032	80.20698577	retained_intron
ENSDART00000034580	1264	14585	1576	11.53876582	80.20304569	protein_coding
ENSDART00000105808	1205	32732	1503	27.16348548	80.17298736	protein_coding
ENSDART00000110510	877	14697	1094	16.75826682	80.16453382	protein_coding
ENSDART00000000221	1268	56079	1582	44.22634069	80.1517067	protein_coding
ENSDART00000127177	319	4039	398	12.66144201	80.15075377	protein_coding
ENSDART00000138192	846	35456	1056	41.91016548	80.11363636	protein_coding
ENSDART00000088356	1598	52342	1995	32.75469337	80.10025063	protein_coding
ENSDART00000078266	1037	16522	1295	15.93249759	80.07722008	protein_coding
ENSDART00000123295	257	4141	321	16.11284047	80.0623053	protein_coding
ENSDART00000137409	554	384885	692	694.7382671	80.05780347	retained_intron
ENSDART00000082506	1545	31502	1930	20.38964401	80.05181347	protein_coding
ENSDART00000024009	1030	23461	1287	22.7776699	80.03108003	protein_coding
ENSDART00000104687	2252	48844	2814	21.68916519	80.02842928	protein_coding
ENSDART00000005903	716	68054	895	95.04748603	80	protein_coding
ENSDART00000145457	583	19393	729	33.26415094	79.97256516	protein_coding
ENSDART00000063662	1130	25441	1413	22.51415929	79.97169144	protein_coding
ENSDART00000131024	914	22958	1143	25.11816193	79.96500437	protein_coding
ENSDART00000026464	878	47505	1098	54.10592255	79.96357013	protein_coding
ENSDART00000145404	746	13990	933	18.75335121	79.95712755	protein_coding
ENSDART00000017485	614	9921	768	16.15798046	79.94791667	protein_coding
ENSDART00000113395	733	10325	917	14.08594816	79.93456925	protein_coding
ENSDART00000122627	1631	47561	2041	29.16063765	79.91180794	protein_coding
ENSDART00000081062	887	11979	1110	13.50507328	79.90990991	protein_coding
ENSDART00000125888	1152	40148	1442	34.85069444	79.889043	protein_coding
ENSDART00000055771	3081	78601	3858	25.51152223	79.8600311	protein_coding
ENSDART00000144817	376	40363	471	107.3484043	79.83014862	processed_transcript
ENSDART00000024224	1108	17661	1388	15.93953069	79.82708934	protein_coding
ENSDART00000140819	1638	23853	2052	14.56227106	79.8245614	protein_coding
ENSDART00000066397	419	15766	525	37.62768496	79.80952381	protein_coding
ENSDART00000124698	2569	102805	3219	40.01751654	79.8073936	protein_coding
ENSDART00000011389	1399	37466	1753	26.78055754	79.80604678	protein_coding
ENSDART00000150308	470	29764	589	63.32765957	79.79626486	protein_coding
ENSDART00000036331	853	13695	1069	16.05509965	79.79420019	protein_coding
ENSDART00000136547	734	773688	920	1054.070845	79.7826087	processed_transcript
ENSDART00000081553	1474	48851	1848	33.14179104	79.76190476	protein_coding
ENSDART00000035096	1662	29202	2084	17.57039711	79.75047985	protein_coding
ENSDART00000130379	1890	38985	2370	20.62698413	79.74683544	protein_coding
ENSDART00000142503	378	12575	474	33.26719577	79.74683544	protein_coding
ENSDART00000137077	763	40219	957	52.71166448	79.72831766	protein_coding
ENSDART00000103747	1244	25581	1561	20.56350482	79.6925048	protein_coding
ENSDART00000102471	1497	19899	1879	13.29258517	79.67003725	protein_coding
ENSDART00000020655	901	25095	1131	27.85238624	79.66401415	protein_coding
ENSDART00000151304	641	11598	805	18.09360374	79.62732919	protein_coding
ENSDART00000036075	1195	17851	1501	14.93807531	79.61359094	protein_coding
ENSDART00000002244	449	10931	564	24.34521158	79.60992908	protein_coding
ENSDART00000015777	2010	44441	2525	22.10995025	79.6039604	protein_coding
ENSDART00000106593	1572	23314	1975	14.8307888	79.59493671	protein_coding
ENSDART00000058680	706	16332	887	23.13314448	79.59413754	protein_coding
ENSDART00000017359	1929	42967	2424	22.27423536	79.57920792	protein_coding
ENSDART00000133718	592	16728	744	28.25675676	79.56989247	protein_coding
ENSDART00000153210	506	15622	636	30.87351779	79.55974843	retained_intron
ENSDART00000111585	463	134789	582	291.1209503	79.5532646	protein_coding
ENSDART00000123538	645	22283	811	34.54728682	79.53144266	protein_coding
ENSDART00000141067	629	16339	791	25.97615262	79.51959545	protein_coding
ENSDART00000132662	667	23742	839	35.5952024	79.49940405	nonsense_mediated_decay
ENSDART00000128730	1229	29329	1546	23.86411717	79.49547219	protein_coding
ENSDART00000129843	825	12776	1038	15.48606061	79.47976879	protein_coding
ENSDART00000047525	708	18859	891	26.63700565	79.46127946	protein_coding
ENSDART00000012018	1021	15888	1285	15.5612145	79.45525292	protein_coding
ENSDART00000142069	487	22631	613	46.47022587	79.44535073	protein_coding
ENSDART00000028673	2373	51850	2987	21.84997893	79.44425845	protein_coding
ENSDART00000145723	613	48670	772	79.39641109	79.40414508	protein_coding
ENSDART00000151084	396	18784	499	47.43434343	79.35871743	protein_coding
ENSDART00000154061	392	19253	494	49.11479592	79.35222672	protein_coding
ENSDART00000113821	559	8581	705	15.35062612	79.29078014	protein_coding
ENSDART00000055279	1972	26441	2488	13.40821501	79.26045016	protein_coding
ENSDART00000045069	1886	38585	2380	20.45864263	79.24369748	protein_coding
ENSDART00000026578	1668	25242	2105	15.13309353	79.23990499	protein_coding
ENSDART00000080510	461	13793	582	29.9197397	79.20962199	protein_coding
ENSDART00000125731	541	12098	683	22.36229205	79.20937042	protein_coding
ENSDART00000106191	1120	26592	1414	23.74285714	79.20792079	protein_coding
ENSDART00000136399	735	18387	928	25.01632653	79.20258621	protein_coding
ENSDART00000035670	655	17295	827	26.40458015	79.2019347	protein_coding
ENSDART00000087071	2517	56419	3178	22.4151768	79.20075519	protein_coding
ENSDART00000004756	2014	51740	2543	25.69016882	79.19779788	protein_coding
ENSDART00000123823	1511	31469	1908	20.8266049	79.19287212	protein_coding
ENSDART00000102433	898	19288	1134	21.47884187	79.18871252	nonsense_mediated_decay
ENSDART00000017230	726	14113	917	19.43939394	79.17121047	protein_coding
ENSDART00000137036	665	233414	840	350.9984962	79.16666667	retained_intron
ENSDART00000139064	1675	25795	2116	15.4	79.15879017	protein_coding
ENSDART00000056405	581	14810	734	25.49053356	79.15531335	protein_coding
ENSDART00000123053	410	6428	518	15.67804878	79.15057915	protein_coding
ENSDART00000150120	630	35901	796	56.98571429	79.14572864	retained_intron
ENSDART00000135971	686	95991	867	139.9285714	79.12341407	retained_intron
ENSDART00000140947	602	9475	761	15.73920266	79.1064389	processed_transcript
ENSDART00000076454	1781	60772	2252	34.12240314	79.08525755	protein_coding
ENSDART00000048144	1673	35768	2116	21.37955768	79.06427221	protein_coding
ENSDART00000019235	608	21874	769	35.97697368	79.06371912	protein_coding
ENSDART00000149780	1631	37020	2063	22.69773145	79.05962191	protein_coding
ENSDART00000124696	1491	30447	1887	20.42052314	79.01430843	protein_coding
ENSDART00000108703	960	21047	1215	21.92395833	79.01234568	protein_coding
ENSDART00000130168	79	65392	100	827.7468354	79	miRNA
ENSDART00000127970	79	65393	100	827.7594937	79	miRNA
ENSDART00000129214	199	4887	252	24.55778894	78.96825397	protein_coding
ENSDART00000138291	642	9214	813	14.35202492	78.96678967	protein_coding
ENSDART00000067293	1242	41929	1573	33.75925926	78.95740623	protein_coding
ENSDART00000121822	1178	22288	1492	18.92020374	78.95442359	protein_coding
ENSDART00000136868	438	17166	555	39.19178082	78.91891892	processed_transcript
ENSDART00000136601	550	16398	697	29.81454545	78.90961263	processed_transcript
ENSDART00000150789	303	27194	384	89.74917492	78.90625	protein_coding
ENSDART00000049626	2349	47499	2977	20.22094508	78.90493786	protein_coding
ENSDART00000042200	1259	56033	1596	44.50595711	78.88471178	protein_coding
ENSDART00000154932	474	698088	601	1472.759494	78.86855241	processed_transcript
ENSDART00000055490	1524	40230	1933	26.3976378	78.84117951	protein_coding
ENSDART00000151397	775	599874	983	774.0309677	78.84028484	protein_coding
ENSDART00000051185	1109	19674	1407	17.74030658	78.82018479	protein_coding
ENSDART00000004398	584	8950	741	15.32534247	78.81241565	protein_coding
ENSDART00000155044	219	8678	278	39.62557078	78.77697842	processed_transcript
ENSDART00000130390	2445	49744	3104	20.34519427	78.7693299	protein_coding
ENSDART00000132874	1052	41061	1336	39.03136882	78.74251497	protein_coding
ENSDART00000043555	622	10311	790	16.57717042	78.73417722	protein_coding
ENSDART00000077707	707	9752	898	13.79349364	78.73051225	protein_coding
ENSDART00000073861	281	3650	357	12.98932384	78.71148459	protein_coding
ENSDART00000148935	983	17923	1249	18.23296033	78.70296237	retained_intron
ENSDART00000012686	779	12458	990	15.99229782	78.68686869	protein_coding
ENSDART00000021191	790	27868	1004	35.27594937	78.68525896	protein_coding
ENSDART00000013575	1613	50482	2050	31.29696218	78.68292683	protein_coding
ENSDART00000024316	2059	38176	2617	18.54103934	78.67787543	protein_coding
ENSDART00000138084	889	21031	1130	23.65691789	78.67256637	nonsense_mediated_decay
ENSDART00000077259	841	13580	1069	16.14744352	78.67165575	protein_coding
ENSDART00000115032	1560	27324	1984	17.51538462	78.62903226	protein_coding
ENSDART00000054664	687	16787	874	24.43522562	78.60411899	protein_coding
ENSDART00000132284	422	9934	537	23.54028436	78.58472998	processed_transcript
ENSDART00000127516	788	14896	1003	18.9035533	78.56430708	protein_coding
ENSDART00000110040	2590	50880	3298	19.64478764	78.53244391	protein_coding
ENSDART00000051180	1440	18224	1834	12.65555556	78.51690294	protein_coding
ENSDART00000033865	683	15945	870	23.34553441	78.50574713	protein_coding
ENSDART00000126773	1950	25168	2484	12.90666667	78.50241546	protein_coding
ENSDART00000134858	1413	24433	1800	17.2915782	78.5	protein_coding
ENSDART00000037824	653	8355	832	12.79479326	78.48557692	protein_coding
ENSDART00000064754	456	6693	581	14.67763158	78.48537005	protein_coding
ENSDART00000149119	259	12148	330	46.9034749	78.48484848	processed_transcript
ENSDART00000078313	1399	19567	1784	13.98641887	78.41928251	protein_coding
ENSDART00000020251	1241	25483	1583	20.53424658	78.39545167	protein_coding
ENSDART00000111568	228	3463	291	15.18859649	78.35051546	protein_coding
ENSDART00000024282	1924	54721	2456	28.44126819	78.33876221	protein_coding
ENSDART00000101991	951	14588	1214	15.33964248	78.33607908	protein_coding
ENSDART00000125200	1451	29768	1853	20.51550655	78.30545062	protein_coding
ENSDART00000018651	1133	19191	1447	16.93821712	78.29993089	protein_coding
ENSDART00000055609	1551	26630	1981	17.16956802	78.29379101	protein_coding
ENSDART00000002624	1922	43717	2455	22.74557752	78.2892057	protein_coding
ENSDART00000129525	941	30569	1202	32.48565356	78.28618968	protein_coding
ENSDART00000134189	633	9927	809	15.68246445	78.2447466	protein_coding
ENSDART00000100504	578	9831	739	17.00865052	78.21380244	protein_coding
ENSDART00000036680	980	20528	1253	20.94693878	78.2122905	protein_coding
ENSDART00000061672	2021	35983	2584	17.8045522	78.2120743	protein_coding
ENSDART00000015368	1662	36648	2125	22.05054152	78.21176471	protein_coding
ENSDART00000129943	1409	46205	1802	32.79276082	78.190899	protein_coding
ENSDART00000150571	444	16828	568	37.9009009	78.16901408	lincRNA
ENSDART00000140695	1299	22066	1662	16.98691301	78.15884477	protein_coding
ENSDART00000108825	1033	19301	1322	18.68441433	78.13918306	protein_coding
ENSDART00000147329	697	31261	892	44.8507891	78.13901345	retained_intron
ENSDART00000079842	1293	23153	1655	17.90641918	78.12688822	protein_coding
ENSDART00000146936	364	11333	466	31.13461538	78.11158798	processed_transcript
ENSDART00000105392	1513	37241	1937	24.6140119	78.11048012	protein_coding
ENSDART00000155261	428	6695	548	15.64252336	78.10218978	protein_coding
ENSDART00000046973	1373	21747	1758	15.8390386	78.10011377	protein_coding
ENSDART00000077188	517	9898	662	19.1450677	78.09667674	protein_coding
ENSDART00000143654	549	16350	703	29.78142077	78.09388336	processed_transcript
ENSDART00000147509	524	11066	671	21.11832061	78.0923994	processed_transcript
ENSDART00000147012	524	13996	671	26.70992366	78.0923994	processed_transcript
ENSDART00000065037	2323	45001	2975	19.37193285	78.08403361	protein_coding
ENSDART00000142481	1407	21189	1802	15.05970149	78.07991121	protein_coding
ENSDART00000035560	1089	37267	1395	34.22130395	78.06451613	protein_coding
ENSDART00000097919	1638	22561	2099	13.77350427	78.03716055	protein_coding
ENSDART00000027313	657	13463	842	20.49162861	78.02850356	protein_coding
ENSDART00000007906	845	40115	1083	47.47337278	78.02400739	protein_coding
ENSDART00000155156	830	87041	1064	104.8686747	78.0075188	retained_intron
ENSDART00000066388	968	12621	1241	13.03822314	78.0016116	protein_coding
ENSDART00000078509	1280	27271	1641	21.30546875	78.00121877	protein_coding
ENSDART00000060542	585	8478	750	14.49230769	78	protein_coding
ENSDART00000124362	78	62784	100	804.9230769	78	miRNA
ENSDART00000122530	78	62785	100	804.9358974	78	miRNA
ENSDART00000124479	78	62786	100	804.9487179	78	miRNA
ENSDART00000121685	78	62787	100	804.9615385	78	miRNA
ENSDART00000127409	78	62788	100	804.974359	78	miRNA
ENSDART00000144007	581	19883	745	34.22203098	77.98657718	retained_intron
ENSDART00000126681	1750	31840	2244	18.19428571	77.98573975	nonsense_mediated_decay
ENSDART00000137525	786	16405	1008	20.87150127	77.97619048	pseudogene
ENSDART00000046035	1376	21633	1765	15.72165698	77.96033994	protein_coding
ENSDART00000052421	2146	40593	2753	18.91565704	77.95132583	protein_coding
ENSDART00000141397	714	584452	916	818.5602241	77.94759825	protein_coding
ENSDART00000135435	1777	34654	2280	19.50140687	77.93859649	protein_coding
ENSDART00000052005	650	8568	834	13.18153846	77.93764988	protein_coding
ENSDART00000146287	685	15053	879	21.97518248	77.9294653	protein_coding
ENSDART00000123056	459	9851	589	21.46187364	77.9286927	nonsense_mediated_decay
ENSDART00000064066	865	18142	1110	20.9734104	77.92792793	protein_coding
ENSDART00000028217	787	18628	1010	23.66963151	77.92079208	protein_coding
ENSDART00000024819	1559	26120	2002	16.7543297	77.87212787	protein_coding
ENSDART00000063837	278	3507	357	12.61510791	77.87114846	protein_coding
ENSDART00000138506	355	9187	456	25.87887324	77.85087719	processed_transcript
ENSDART00000010699	822	14961	1056	18.20072993	77.84090909	protein_coding
ENSDART00000020084	2635	720321	3386	273.3666034	77.82043709	protein_coding
ENSDART00000024208	648	14064	833	21.7037037	77.79111645	protein_coding
ENSDART00000120467	63	35813	81	568.4603175	77.77777778	miRNA
ENSDART00000131131	1333	34171	1714	25.63465866	77.77129522	protein_coding
ENSDART00000017973	1840	34955	2366	18.99728261	77.76838546	protein_coding
ENSDART00000106172	1472	25916	1893	17.60597826	77.76016904	protein_coding
ENSDART00000098229	1171	13492	1506	11.52177626	77.75564409	protein_coding
ENSDART00000149528	227	14424	292	63.54185022	77.73972603	protein_coding
ENSDART00000010311	988	18394	1271	18.61740891	77.73406766	protein_coding
ENSDART00000009484	1755	76218	2258	43.42905983	77.72364925	protein_coding
ENSDART00000131059	1413	21153	1818	14.97027601	77.72277228	protein_coding
ENSDART00000103293	366	12938	471	35.34972678	77.70700637	protein_coding
ENSDART00000138373	481	8437	619	17.54054054	77.70597738	processed_transcript
ENSDART00000040409	1034	20703	1331	20.02224371	77.68595041	protein_coding
ENSDART00000078042	1653	52465	2128	31.73926195	77.67857143	protein_coding
ENSDART00000053367	873	24192	1124	27.71134021	77.66903915	protein_coding
ENSDART00000128530	866	14782	1115	17.06928406	77.66816143	protein_coding
ENSDART00000157058	1241	23438	1598	18.88638195	77.65957447	protein_coding
ENSDART00000081421	650	19427	837	29.88769231	77.65830346	protein_coding
ENSDART00000156718	709	14841	913	20.93229901	77.65607886	protein_coding
ENSDART00000061725	1555	22466	2003	14.44758842	77.63354968	protein_coding
ENSDART00000006513	1103	17584	1421	15.94197643	77.62139338	protein_coding
ENSDART00000147937	378	27715	487	73.32010582	77.61806982	protein_coding
ENSDART00000122407	1061	17937	1367	16.90574929	77.6152158	protein_coding
ENSDART00000155147	596	14301	768	23.99496644	77.60416667	protein_coding
ENSDART00000145230	644	23499	830	36.48913043	77.59036145	protein_coding
ENSDART00000136413	605	10779	780	17.81652893	77.56410256	processed_transcript
ENSDART00000126279	1175	24875	1515	21.17021277	77.55775578	protein_coding
ENSDART00000037183	1233	18872	1590	15.30575831	77.54716981	protein_coding
ENSDART00000058258	663	16230	855	24.47963801	77.54385965	protein_coding
ENSDART00000155571	145	7526	187	51.90344828	77.54010695	protein_coding
ENSDART00000067374	1643	32186	2119	19.5897748	77.53657386	protein_coding
ENSDART00000137262	728	14286	939	19.62362637	77.52928647	protein_coding
ENSDART00000133842	738	12792	952	17.33333333	77.5210084	protein_coding
ENSDART00000053426	2131	50133	2749	23.52557485	77.51909785	protein_coding
ENSDART00000132433	617	13308	796	21.56888169	77.51256281	retained_intron
ENSDART00000143999	637	15750	822	24.72527473	77.49391727	protein_coding
ENSDART00000077538	822	25164	1061	30.61313869	77.47408106	protein_coding
ENSDART00000124615	1243	20520	1605	16.5084473	77.44548287	protein_coding
ENSDART00000155446	388	22350	501	57.60309278	77.44510978	nonsense_mediated_decay
ENSDART00000141613	428	9689	553	22.63785047	77.3960217	processed_transcript
ENSDART00000084055	2139	48945	2764	22.88218794	77.3878437	protein_coding
ENSDART00000142334	1232	14459	1592	11.7362013	77.38693467	protein_coding
ENSDART00000044462	1395	21821	1803	15.64229391	77.37104825	protein_coding
ENSDART00000028617	978	15583	1265	15.93353783	77.31225296	protein_coding
ENSDART00000064926	1717	35821	2222	20.86255096	77.27272727	protein_coding
ENSDART00000130241	454	6529	588	14.38105727	77.21088435	protein_coding
ENSDART00000156659	498	6614	645	13.2811245	77.20930233	protein_coding
ENSDART00000010997	1931	36983	2501	19.15225272	77.20911635	protein_coding
ENSDART00000080423	1377	25496	1784	18.51561365	77.18609865	protein_coding
ENSDART00000155253	1289	32453	1670	25.1768813	77.18562874	protein_coding
ENSDART00000055921	707	10539	916	14.90664781	77.18340611	protein_coding
ENSDART00000050902	487	8419	631	17.28747433	77.17908082	protein_coding
ENSDART00000123471	71	31683	92	446.2394366	77.17391304	miRNA
ENSDART00000126931	71	31719	92	446.7464789	77.17391304	miRNA
ENSDART00000124459	71	31731	92	446.915493	77.17391304	miRNA
ENSDART00000129145	71	31763	92	447.3661972	77.17391304	miRNA
ENSDART00000124095	71	31801	92	447.9014085	77.17391304	miRNA
ENSDART00000130184	71	31831	92	448.3239437	77.17391304	miRNA
ENSDART00000121628	71	31836	92	448.3943662	77.17391304	miRNA
ENSDART00000137495	679	46384	880	68.31222386	77.15909091	retained_intron
ENSDART00000112793	206	4984	267	24.19417476	77.15355805	protein_coding
ENSDART00000144404	867	12496	1124	14.41291811	77.13523132	protein_coding
ENSDART00000123125	1365	18851	1770	13.81025641	77.11864407	protein_coding
ENSDART00000124646	1630	23807	2114	14.60552147	77.10501419	protein_coding
ENSDART00000052274	1573	28406	2041	18.05848697	77.07006369	protein_coding
ENSDART00000127900	1628	38862	2113	23.87100737	77.04685282	protein_coding
ENSDART00000128308	1752	44457	2274	25.375	77.04485488	protein_coding
ENSDART00000102253	1360	37112	1766	27.28823529	77.01019253	protein_coding
ENSDART00000078936	1125	19265	1461	17.12444444	77.00205339	protein_coding
ENSDART00000023779	2341	43110	3041	18.41520718	76.98125617	protein_coding
ENSDART00000132322	635	13161	825	20.72598425	76.96969697	protein_coding
ENSDART00000009277	1183	98838	1537	83.54860524	76.96811971	protein_coding
ENSDART00000060056	1037	17155	1348	16.54291225	76.92878338	protein_coding
ENSDART00000016002	1548	24726	2013	15.97286822	76.90014903	protein_coding
ENSDART00000011540	1256	22249	1634	17.71417197	76.86658507	protein_coding
ENSDART00000142575	714	13686	929	19.16806723	76.85683531	protein_coding
ENSDART00000027217	856	16257	1114	18.99182243	76.84021544	protein_coding
ENSDART00000065397	653	10273	850	15.73200613	76.82352941	protein_coding
ENSDART00000025885	1704	32989	2219	19.35974178	76.79134745	protein_coding
ENSDART00000012091	2248	72654	2928	32.31939502	76.77595628	protein_coding
ENSDART00000132098	532	8797	693	16.53571429	76.76767677	processed_transcript
ENSDART00000123518	1219	24841	1588	20.37817884	76.76322418	protein_coding
ENSDART00000091307	4393	155513	5723	35.40018211	76.76044033	protein_coding
ENSDART00000143008	601	11900	783	19.80033278	76.75606641	processed_transcript
ENSDART00000131508	2153	48228	2805	22.40037157	76.75579323	protein_coding
ENSDART00000123652	1085	104426	1414	96.24516129	76.73267327	protein_coding
ENSDART00000139839	839	18192	1094	21.6829559	76.69104205	processed_transcript
ENSDART00000089021	3240	48226	4225	14.8845679	76.68639053	protein_coding
ENSDART00000044150	868	10029	1132	11.55414747	76.67844523	protein_coding
ENSDART00000148443	243	8577	317	35.2962963	76.65615142	processed_transcript
ENSDART00000007381	1169	21220	1525	18.15226689	76.6557377	protein_coding
ENSDART00000010081	1057	16915	1379	16.00283822	76.64974619	protein_coding
ENSDART00000124828	1410	45820	1840	32.4964539	76.63043478	protein_coding
ENSDART00000144524	619	17188	808	27.76736672	76.60891089	processed_transcript
ENSDART00000098889	2033	24476	2654	12.03935071	76.60135644	protein_coding
ENSDART00000122914	1197	24828	1563	20.74185464	76.58349328	protein_coding
ENSDART00000145850	546	9519	713	17.43406593	76.57784011	protein_coding
ENSDART00000148697	317	5878	414	18.54258675	76.57004831	protein_coding
ENSDART00000137572	598	10144	781	16.9632107	76.56850192	protein_coding
ENSDART00000053285	369	10564	482	28.62872629	76.5560166	protein_coding
ENSDART00000073847	731	11748	955	16.07113543	76.54450262	protein_coding
ENSDART00000145055	2406	54505	3146	22.65378221	76.47806739	protein_coding
ENSDART00000083212	2353	30365	3077	12.90480238	76.47058824	protein_coding
ENSDART00000062264	900	17997	1177	19.99666667	76.46559048	protein_coding
ENSDART00000145514	1301	14571	1702	11.19984627	76.43948296	protein_coding
ENSDART00000137630	1729	76160	2262	44.048583	76.43678161	protein_coding
ENSDART00000145976	648	9186	848	14.17592593	76.41509434	protein_coding
ENSDART00000014034	1270	13998	1662	11.02204724	76.41395909	protein_coding
ENSDART00000111374	502	9097	657	18.12151394	76.40791476	protein_coding
ENSDART00000130498	527	7477	690	14.18785579	76.37681159	protein_coding
ENSDART00000024743	410	10081	537	24.58780488	76.35009311	protein_coding
ENSDART00000143369	613	8570	803	13.98042414	76.33872976	processed_transcript
ENSDART00000151822	616	44210	807	71.76948052	76.33209418	protein_coding
ENSDART00000130326	1019	17354	1335	17.03042198	76.32958801	protein_coding
ENSDART00000008144	1354	19233	1774	14.20457903	76.32468997	protein_coding
ENSDART00000146573	541	652014	709	1205.201479	76.30465444	protein_coding
ENSDART00000058346	859	19764	1126	23.00814901	76.28774423	protein_coding
ENSDART00000078114	524	10358	687	19.76717557	76.27365357	protein_coding
ENSDART00000129398	1552	30224	2035	19.4742268	76.26535627	protein_coding
ENSDART00000128831	620	17781	813	28.67903226	76.26076261	protein_coding
ENSDART00000052256	983	24767	1289	25.19532045	76.26066718	protein_coding
ENSDART00000127618	1066	23205	1398	21.76829268	76.25178827	protein_coding
ENSDART00000017098	2427	45997	3183	18.95220437	76.24882187	protein_coding
ENSDART00000144334	626	59141	821	94.47444089	76.24847747	retained_intron
ENSDART00000019155	1573	22925	2063	14.5740623	76.24818226	protein_coding
ENSDART00000108626	994	19596	1304	19.71428571	76.22699387	protein_coding
ENSDART00000010992	343	5615	450	16.37026239	76.22222222	protein_coding
ENSDART00000006671	2519	42174	3305	16.74235808	76.21785174	protein_coding
ENSDART00000105974	612	18540	803	30.29411765	76.21419676	protein_coding
ENSDART00000067526	913	11602	1198	12.7075575	76.21035058	protein_coding
ENSDART00000064789	509	6855	668	13.4675835	76.19760479	protein_coding
ENSDART00000040427	1671	22475	2193	13.45002992	76.19699042	protein_coding
ENSDART00000054078	877	19784	1151	22.55872292	76.19461338	protein_coding
ENSDART00000146609	384	4135	504	10.76822917	76.19047619	protein_coding
ENSDART00000029586	944	13326	1239	14.11652542	76.19047619	protein_coding
ENSDART00000105903	563	11420	739	20.28419183	76.18403248	protein_coding
ENSDART00000132514	403	11582	529	28.73945409	76.18147448	processed_transcript
ENSDART00000103467	1326	27980	1741	21.10105581	76.16312464	protein_coding
ENSDART00000028270	2019	32314	2651	16.00495295	76.15993965	protein_coding
ENSDART00000114469	610	8286	801	13.58360656	76.15480649	protein_coding
ENSDART00000028017	664	13625	872	20.51957831	76.14678899	protein_coding
ENSDART00000141841	603	20392	792	33.81757877	76.13636364	retained_intron
ENSDART00000081335	1391	21062	1827	15.14162473	76.13574165	protein_coding
ENSDART00000101246	727	9456	955	13.00687758	76.12565445	protein_coding
ENSDART00000081442	3724	45931	4892	12.33378088	76.12428455	protein_coding
ENSDART00000054837	1294	16284	1700	12.58423493	76.11764706	protein_coding
ENSDART00000100234	4519	156565	5937	34.64593937	76.11588344	protein_coding
ENSDART00000051649	1255	22212	1649	17.69880478	76.10673135	protein_coding
ENSDART00000149053	344	10643	452	30.93895349	76.10619469	processed_transcript
ENSDART00000135703	296	6831	389	23.0777027	76.09254499	protein_coding
ENSDART00000123325	70	31612	92	451.6	76.08695652	miRNA
ENSDART00000127366	70	31737	92	453.3857143	76.08695652	miRNA
ENSDART00000119933	70	31771	92	453.8714286	76.08695652	miRNA
ENSDART00000122097	70	31847	92	454.9571429	76.08695652	miRNA
ENSDART00000073459	334	4477	439	13.40419162	76.08200456	protein_coding
ENSDART00000016727	699	9810	919	14.03433476	76.0609358	protein_coding
ENSDART00000122696	3308	57705	4350	17.44407497	76.04597701	protein_coding
ENSDART00000137432	641	12401	843	19.34633385	76.03795967	retained_intron
ENSDART00000148379	587	14724	772	25.0834753	76.03626943	protein_coding
ENSDART00000137577	833	65550	1096	78.69147659	76.00364964	retained_intron
ENSDART00000077895	551	23928	725	43.42649728	76	protein_coding
ENSDART00000055913	626	13802	824	22.04792332	75.97087379	protein_coding
ENSDART00000138749	1033	22889	1360	22.15779284	75.95588235	protein_coding
ENSDART00000133353	8731	171684	11495	19.66372695	75.95476294	protein_coding
ENSDART00000067082	1016	21486	1338	21.1476378	75.93423019	protein_coding
ENSDART00000057248	1245	32929	1640	26.44899598	75.91463415	protein_coding
ENSDART00000067489	1396	28302	1839	20.27363897	75.9108211	protein_coding
ENSDART00000125168	381	17019	502	44.66929134	75.89641434	protein_coding
ENSDART00000019647	1105	14536	1456	13.15475113	75.89285714	protein_coding
ENSDART00000139865	532	18993	701	35.70112782	75.89158345	retained_intron
ENSDART00000078513	843	9233	1111	10.95255042	75.87758776	protein_coding
ENSDART00000064558	2280	36670	3005	16.08333333	75.87354409	protein_coding
ENSDART00000101841	641	46715	845	72.87831513	75.85798817	protein_coding
ENSDART00000127688	753	11481	993	15.24701195	75.83081571	protein_coding
ENSDART00000066506	480	15712	633	32.73333333	75.82938389	protein_coding
ENSDART00000003314	1458	15679	1923	10.75377229	75.81903276	protein_coding
ENSDART00000064924	1593	29083	2102	18.25674827	75.7849667	protein_coding
ENSDART00000080843	610	12928	805	21.19344262	75.77639752	protein_coding
ENSDART00000046025	713	15783	941	22.13604488	75.77045696	protein_coding
ENSDART00000145327	644	28661	850	44.50465839	75.76470588	protein_coding
ENSDART00000005431	1122	17254	1481	15.37789661	75.75962188	protein_coding
ENSDART00000145905	1125	35801	1485	31.82311111	75.75757576	protein_coding
ENSDART00000023421	2405	38697	3175	16.09022869	75.7480315	protein_coding
ENSDART00000039495	765	8535	1010	11.15686275	75.74257426	protein_coding
ENSDART00000140667	652	16878	861	25.88650307	75.72590012	retained_intron
ENSDART00000139103	741	25914	979	34.97165992	75.68947906	protein_coding
ENSDART00000148425	769	9391	1016	12.21196359	75.68897638	protein_coding
ENSDART00000009393	4387	135681	5797	30.927969	75.67707435	protein_coding
ENSDART00000143928	770	9549	1018	12.4012987	75.63850688	protein_coding
ENSDART00000124502	2285	44148	3021	19.32078775	75.63720622	protein_coding
ENSDART00000140569	1328	25953	1756	19.54292169	75.62642369	protein_coding
ENSDART00000016635	893	28827	1181	32.28107503	75.61388654	protein_coding
ENSDART00000110883	4877	67334	6450	13.80643838	75.6124031	protein_coding
ENSDART00000016890	865	12635	1144	14.60693642	75.61188811	protein_coding
ENSDART00000102410	1574	49610	2083	31.5184244	75.56409025	protein_coding
ENSDART00000003745	1406	27511	1861	19.56685633	75.55077915	protein_coding
ENSDART00000139179	636	7607	842	11.96069182	75.53444181	protein_coding
ENSDART00000149531	531	8981	703	16.913371	75.53342817	protein_coding
ENSDART00000102584	756	12197	1001	16.13359788	75.52447552	nonsense_mediated_decay
ENSDART00000054823	891	15352	1180	17.23007856	75.50847458	protein_coding
ENSDART00000099782	471	7699	624	16.34607219	75.48076923	protein_coding
ENSDART00000109460	774	9823	1026	12.69121447	75.43859649	protein_coding
ENSDART00000103123	347	6034	460	17.38904899	75.43478261	protein_coding
ENSDART00000026814	1494	21230	1981	14.21017403	75.41645634	protein_coding
ENSDART00000137447	862	12342	1143	14.31786543	75.41557305	protein_coding
ENSDART00000018432	739	34517	980	46.70771313	75.40816327	protein_coding
ENSDART00000128153	3241	39407	4300	12.15890157	75.37209302	protein_coding
ENSDART00000139036	456	9909	605	21.73026316	75.37190083	protein_coding
ENSDART00000083830	1738	29485	2306	16.96490219	75.36860364	protein_coding
ENSDART00000145980	682	510392	905	748.3753666	75.35911602	processed_transcript
ENSDART00000013787	740	8945	982	12.08783784	75.35641548	protein_coding
ENSDART00000097751	703	13048	933	18.56045519	75.34833869	protein_coding
ENSDART00000140718	492	9652	653	19.61788618	75.34456355	processed_transcript
ENSDART00000078975	1298	19483	1723	15.01001541	75.33372026	protein_coding
ENSDART00000149207	421	12461	559	29.59857482	75.31305903	protein_coding
ENSDART00000105644	735	13461	976	18.31428571	75.30737705	protein_coding
ENSDART00000091901	866	15150	1150	17.49422633	75.30434783	protein_coding
ENSDART00000058555	2107	40698	2798	19.31561462	75.30378842	protein_coding
ENSDART00000141669	672	10520	893	15.6547619	75.25195969	protein_coding
ENSDART00000144075	580	15625	771	26.93965517	75.22697795	protein_coding
ENSDART00000005021	2018	31001	2684	15.36223984	75.18628912	protein_coding
ENSDART00000075992	778	22109	1035	28.41773779	75.16908213	protein_coding
ENSDART00000101037	720	10487	958	14.56527778	75.1565762	protein_coding
ENSDART00000023997	508	8416	676	16.56692913	75.14792899	protein_coding
ENSDART00000078568	3489	56717	4644	16.25594726	75.12919897	protein_coding
ENSDART00000047264	1310	60164	1744	45.92671756	75.1146789	protein_coding
ENSDART00000064112	670	10729	892	16.01343284	75.11210762	protein_coding
ENSDART00000141461	983	17091	1309	17.38657172	75.09549274	protein_coding
ENSDART00000065435	991	18468	1320	18.63572149	75.07575758	protein_coding
ENSDART00000132247	1291	32869	1720	25.46010844	75.05813953	protein_coding
ENSDART00000078423	647	51363	862	79.38639876	75.05800464	protein_coding
ENSDART00000125514	1681	19147	2240	11.3902439	75.04464286	protein_coding
ENSDART00000144309	739	30667	985	41.49797023	75.02538071	protein_coding
ENSDART00000123972	2784	43868	3711	15.75718391	75.02021019	protein_coding
ENSDART00000124467	1295	23149	1728	17.87567568	74.94212963	protein_coding
ENSDART00000077897	876	9741	1169	11.11986301	74.9358426	protein_coding
ENSDART00000146645	627	14826	837	23.64593301	74.91039427	processed_transcript
ENSDART00000139176	662	17545	884	26.50302115	74.88687783	protein_coding
ENSDART00000028709	8382	87376	11193	10.42424242	74.88608952	protein_coding
ENSDART00000153671	620	71108	828	114.6903226	74.87922705	retained_intron
ENSDART00000126362	447	7455	597	16.67785235	74.87437186	protein_coding
ENSDART00000097583	363	3751	485	10.33333333	74.84536082	protein_coding
ENSDART00000130422	1201	17523	1605	14.59034138	74.82866044	protein_coding
ENSDART00000040204	1209	28618	1616	23.67080232	74.81435644	protein_coding
ENSDART00000053834	1167	18417	1561	15.781491	74.75976938	protein_coding
ENSDART00000144615	539	6416	721	11.90352505	74.75728155	processed_transcript
ENSDART00000049722	924	19434	1236	21.03246753	74.75728155	protein_coding
ENSDART00000056645	1495	24238	2000	16.21270903	74.75	protein_coding
ENSDART00000143340	2234	45474	2989	20.35541629	74.74071596	protein_coding
ENSDART00000081337	588	10689	787	18.17857143	74.71410419	protein_coding
ENSDART00000133259	579	11496	775	19.85492228	74.70967742	protein_coding
ENSDART00000128907	1790	26621	2396	14.87206704	74.70784641	protein_coding
ENSDART00000156551	431	15467	577	35.8863109	74.69670711	protein_coding
ENSDART00000148208	714	14061	956	19.69327731	74.68619247	protein_coding
ENSDART00000105692	522	7275	699	13.93678161	74.67811159	protein_coding
ENSDART00000098643	168	5006	225	29.79761905	74.66666667	protein_coding
ENSDART00000122203	221	14144	296	64	74.66216216	misc_RNA
ENSDART00000155291	274	10613	367	38.73357664	74.65940054	processed_transcript
ENSDART00000126891	1687	19211	2260	11.38767042	74.6460177	protein_coding
ENSDART00000004920	347	8183	465	23.58213256	74.62365591	protein_coding
ENSDART00000053201	591	14326	792	24.24027073	74.62121212	protein_coding
ENSDART00000044128	1173	22127	1572	18.86359761	74.61832061	protein_coding
ENSDART00000135776	1093	19478	1465	17.82067704	74.60750853	protein_coding
ENSDART00000085758	2512	32437	3367	12.91281847	74.60647461	protein_coding
ENSDART00000081343	1893	30088	2538	15.8943476	74.58628842	protein_coding
ENSDART00000147309	1637	19686	2195	12.02565669	74.5785877	protein_coding
ENSDART00000049900	973	11461	1305	11.77903392	74.55938697	protein_coding
ENSDART00000063357	1417	30828	1901	21.75582216	74.53971594	protein_coding
ENSDART00000126889	313	5771	420	18.43769968	74.52380952	protein_coding
ENSDART00000124609	1070	11032	1436	10.31028037	74.51253482	protein_coding
ENSDART00000075443	1222	14139	1640	11.57037643	74.51219512	protein_coding
ENSDART00000140676	380	7562	510	19.9	74.50980392	processed_transcript
ENSDART00000139071	640	14960	859	23.375	74.50523865	processed_transcript
ENSDART00000105219	1455	26553	1953	18.24948454	74.50076805	retained_intron
ENSDART00000067635	1297	27379	1741	21.10948342	74.49741528	protein_coding
ENSDART00000080671	1135	22443	1524	19.77356828	74.47506562	protein_coding
ENSDART00000127773	1817	43396	2441	23.88332416	74.43670627	protein_coding
ENSDART00000137516	949	13792	1275	14.53319283	74.43137255	protein_coding
ENSDART00000123075	64	1639	86	25.609375	74.41860465	miRNA
ENSDART00000121726	64	1655	86	25.859375	74.41860465	miRNA
ENSDART00000029413	1201	17229	1614	14.34554538	74.41140025	protein_coding
ENSDART00000026276	683	6352	918	9.300146413	74.40087146	protein_coding
ENSDART00000135114	2182	36562	2933	16.75618698	74.39481759	nonsense_mediated_decay
ENSDART00000083505	662	29411	890	44.42749245	74.38202247	protein_coding
ENSDART00000131941	511	34699	687	67.90410959	74.38136827	protein_coding
ENSDART00000130005	1164	14304	1566	12.28865979	74.32950192	protein_coding
ENSDART00000138978	552	6784	743	12.28985507	74.29340511	protein_coding
ENSDART00000143285	1548	27595	2085	17.82622739	74.24460432	protein_coding
ENSDART00000062383	1454	20947	1959	14.40646492	74.2215416	protein_coding
ENSDART00000151438	1687	34966	2273	20.72673385	74.21909371	nonsense_mediated_decay
ENSDART00000154369	475	11569	640	24.35578947	74.21875	protein_coding
ENSDART00000066904	446	13114	601	29.40358744	74.20965058	protein_coding
ENSDART00000009687	794	9216	1070	11.6070529	74.20560748	protein_coding
ENSDART00000023833	1567	79499	2112	50.73324825	74.19507576	protein_coding
ENSDART00000138298	549	8812	740	16.05100182	74.18918919	processed_transcript
ENSDART00000139939	612	27330	825	44.65686275	74.18181818	protein_coding
ENSDART00000102734	918	13169	1238	14.3453159	74.15185784	protein_coding
ENSDART00000028648	1346	61827	1816	45.93387816	74.11894273	protein_coding
ENSDART00000135178	581	20342	784	35.01204819	74.10714286	protein_coding
ENSDART00000145781	518	10879	699	21.0019305	74.10586552	lincRNA
ENSDART00000135577	546	8680	737	15.8974359	74.08412483	processed_transcript
ENSDART00000123616	1185	22599	1600	19.07088608	74.0625	protein_coding
ENSDART00000101537	2380	34589	3214	14.53319328	74.05102676	protein_coding
ENSDART00000141984	630	9103	851	14.44920635	74.03055229	protein_coding
ENSDART00000122811	114	63726	154	559	74.02597403	rRNA
ENSDART00000144217	681	12536	920	18.4082232	74.02173913	protein_coding
ENSDART00000027158	1336	28800	1805	21.55688623	74.0166205	protein_coding
ENSDART00000011447	1091	22549	1474	20.66819432	74.01628223	protein_coding
ENSDART00000011201	752	9189	1016	12.21941489	74.01574803	protein_coding
ENSDART00000111175	111	1445	150	13.01801802	74	protein_coding
ENSDART00000044080	777	12327	1050	15.86486486	74	protein_coding
ENSDART00000113297	626	14353	846	22.92811502	73.99527187	protein_coding
ENSDART00000149978	418	23987	565	57.38516746	73.98230088	nonsense_mediated_decay
ENSDART00000021813	1581	54158	2137	34.25553447	73.98221806	protein_coding
ENSDART00000016112	995	18820	1345	18.91457286	73.97769517	protein_coding
ENSDART00000003167	1092	30644	1478	28.06227106	73.88362652	protein_coding
ENSDART00000003940	1697	20789	2297	12.25044196	73.87897257	protein_coding
ENSDART00000135627	639	22728	865	35.56807512	73.87283237	protein_coding
ENSDART00000113508	1939	24648	2625	12.71170707	73.86666667	protein_coding
ENSDART00000112929	743	11501	1006	15.47913863	73.85685885	protein_coding
ENSDART00000144621	545	10227	738	18.76513761	73.84823848	protein_coding
ENSDART00000132807	1639	34783	2220	21.22208664	73.82882883	processed_transcript
ENSDART00000105227	299	3597	405	12.03010033	73.82716049	protein_coding
ENSDART00000008595	1097	19055	1486	17.37010027	73.82234186	protein_coding
ENSDART00000025620	1170	383634	1585	327.8923077	73.8170347	protein_coding
ENSDART00000102293	995	14021	1348	14.09145729	73.81305638	protein_coding
ENSDART00000104520	978	33212	1325	33.9591002	73.81132075	protein_coding
ENSDART00000149471	1330	16970	1802	12.7593985	73.80688124	protein_coding
ENSDART00000148591	470	7253	637	15.43191489	73.7833595	protein_coding
ENSDART00000144211	515	8425	698	16.3592233	73.78223496	processed_transcript
ENSDART00000082388	709	11517	961	16.24400564	73.7773153	protein_coding
ENSDART00000103987	1055	23496	1430	22.27109005	73.77622378	protein_coding
ENSDART00000144932	495	8570	671	17.31313131	73.7704918	processed_transcript
ENSDART00000146351	354	26070	480	73.6440678	73.75	protein_coding
ENSDART00000032527	750	15446	1017	20.59466667	73.74631268	protein_coding
ENSDART00000133782	823	52100	1116	63.30498177	73.74551971	protein_coding
ENSDART00000084184	875	21839	1187	24.95885714	73.71524853	protein_coding
ENSDART00000099364	701	8951	951	12.76890157	73.71188223	protein_coding
ENSDART00000151625	1309	14639	1776	11.18334607	73.70495495	protein_coding
ENSDART00000052529	753	445212	1022	591.250996	73.67906067	protein_coding
ENSDART00000132227	646	15103	877	23.37925697	73.66020525	protein_coding
ENSDART00000018895	2231	27858	3030	12.48677723	73.63036304	protein_coding
ENSDART00000149879	625	9497	849	15.1952	73.61601885	processed_transcript
ENSDART00000052641	1453	38086	1974	26.21197522	73.60688956	protein_coding
ENSDART00000146539	315	7690	428	24.41269841	73.59813084	processed_transcript
ENSDART00000016369	1873	25833	2545	13.7923118	73.59528487	protein_coding
ENSDART00000112739	1436	22378	1952	15.58356546	73.56557377	protein_coding
ENSDART00000079050	857	11560	1165	13.48891482	73.56223176	protein_coding
ENSDART00000001376	698	10125	949	14.50573066	73.55110643	protein_coding
ENSDART00000129942	517	35766	703	69.17988395	73.54196302	protein_coding
ENSDART00000134745	474	9971	645	21.03586498	73.48837209	processed_transcript
ENSDART00000149057	2773	37554	3774	13.5427335	73.47641759	protein_coding
ENSDART00000020550	1232	25910	1677	21.03084416	73.46451998	protein_coding
ENSDART00000106152	2084	41696	2839	20.00767754	73.40612892	protein_coding
ENSDART00000077942	1247	15123	1699	12.12750601	73.39611536	protein_coding
ENSDART00000074128	532	18695	725	35.14097744	73.37931034	retained_intron
ENSDART00000100321	554	5461	755	9.857400722	73.37748344	protein_coding
ENSDART00000147009	603	10191	822	16.90049751	73.35766423	protein_coding
ENSDART00000148362	457	582221	623	1274.006565	73.35473515	protein_coding
ENSDART00000144920	553	8984	754	16.24593128	73.34217507	protein_coding
ENSDART00000101986	597	10315	814	17.27805695	73.34152334	protein_coding
ENSDART00000062080	652	7624	889	11.69325153	73.3408324	protein_coding
ENSDART00000019076	231	2892	315	12.51948052	73.33333333	protein_coding
ENSDART00000138513	349	3779	476	10.82808023	73.31932773	retained_intron
ENSDART00000065949	2784	33600	3798	12.06896552	73.30173776	protein_coding
ENSDART00000134348	675	10606	921	15.71259259	73.28990228	processed_transcript
ENSDART00000153678	598	9052	816	15.13712375	73.28431373	protein_coding
ENSDART00000144708	565	7485	771	13.24778761	73.28145266	processed_transcript
ENSDART00000130288	63	1627	86	25.82539683	73.25581395	miRNA
ENSDART00000129361	63	1650	86	26.19047619	73.25581395	miRNA
ENSDART00000132008	345	4683	471	13.57391304	73.24840764	lincRNA
ENSDART00000155696	687	17871	938	26.01310044	73.24093817	retained_intron
ENSDART00000153013	484	20004	661	41.33057851	73.22239032	protein_coding
ENSDART00000136082	1741	24202	2378	13.9012062	73.21278385	protein_coding
ENSDART00000044238	795	42527	1086	53.49308176	73.20441989	protein_coding
ENSDART00000014188	1314	14445	1795	10.99315068	73.20334262	protein_coding
ENSDART00000134748	639	16216	873	25.3771518	73.19587629	processed_transcript
ENSDART00000080329	584	12943	798	22.16267123	73.18295739	protein_coding
ENSDART00000077087	855	11704	1169	13.68888889	73.13943541	protein_coding
ENSDART00000127086	49	9361	67	191.0408163	73.13432836	miRNA
ENSDART00000082471	1224	20200	1674	16.50326797	73.11827957	protein_coding
ENSDART00000137425	666	10138	911	15.22222222	73.1064764	protein_coding
ENSDART00000143544	538	7077	736	13.15427509	73.09782609	retained_intron
ENSDART00000128613	527	623436	721	1182.990512	73.09292649	protein_coding
ENSDART00000124539	1377	22939	1884	16.65867829	73.08917197	protein_coding
ENSDART00000080094	1064	14694	1456	13.81015038	73.07692308	protein_coding
ENSDART00000078596	2043	29388	2796	14.38472834	73.06866953	protein_coding
ENSDART00000082404	1644	25712	2250	15.63990268	73.06666667	protein_coding
ENSDART00000109358	1523	25424	2085	16.69336835	73.04556355	protein_coding
ENSDART00000051655	680	10714	931	15.75588235	73.03974221	protein_coding
ENSDART00000015940	760	28730	1041	37.80263158	73.0067243	protein_coding
ENSDART00000125946	646	14641	885	22.66408669	72.99435028	protein_coding
ENSDART00000139088	454	7836	622	17.25991189	72.9903537	protein_coding
ENSDART00000131100	1713	26249	2347	15.32340922	72.98679165	protein_coding
ENSDART00000142818	2529	36106	3466	14.27678924	72.96595499	protein_coding
ENSDART00000060635	834	11168	1143	13.39088729	72.96587927	protein_coding
ENSDART00000149421	545	8181	747	15.01100917	72.95850067	protein_coding
ENSDART00000130302	1667	22422	2285	13.4505099	72.95404814	protein_coding
ENSDART00000087726	6185	108150	8478	17.48585287	72.95352678	protein_coding
ENSDART00000148261	687	8672	942	12.62299854	72.92993631	protein_coding
ENSDART00000142437	533	50722	731	95.16322702	72.91381669	protein_coding
ENSDART00000021083	565	13216	775	23.39115044	72.90322581	protein_coding
ENSDART00000061435	573	11429	786	19.94589878	72.90076336	protein_coding
ENSDART00000058971	589	8512	808	14.4516129	72.8960396	protein_coding
ENSDART00000038487	1557	27333	2136	17.55491329	72.89325843	protein_coding
ENSDART00000026106	1175	19307	1612	16.43148936	72.89081886	protein_coding
ENSDART00000150991	392	18432	538	47.02040816	72.86245353	protein_coding
ENSDART00000156541	153	7616	210	49.77777778	72.85714286	protein_coding
ENSDART00000130603	1673	18434	2297	11.01852959	72.83413148	protein_coding
ENSDART00000007576	890	7845	1222	8.814606742	72.8314239	protein_coding
ENSDART00000109665	1930	26294	2650	13.6238342	72.83018868	protein_coding
ENSDART00000024104	1812	25710	2488	14.18874172	72.82958199	protein_coding
ENSDART00000138314	1887	32214	2591	17.07154213	72.82902354	nonsense_mediated_decay
ENSDART00000078781	828	12974	1137	15.66908213	72.823219	protein_coding
ENSDART00000114363	2139	43989	2938	20.56521739	72.804629	protein_coding
ENSDART00000141304	396	9853	544	24.88131313	72.79411765	protein_coding
ENSDART00000042766	1107	19997	1521	18.06413731	72.78106509	protein_coding
ENSDART00000134921	679	9716	933	14.30927835	72.77599143	protein_coding
ENSDART00000109319	2199	19242	3022	8.750341064	72.76637988	protein_coding
ENSDART00000010647	2116	28516	2908	13.47637051	72.7647868	protein_coding
ENSDART00000153056	622	11331	855	18.2170418	72.74853801	protein_coding
ENSDART00000067776	937	9223	1288	9.843116329	72.7484472	protein_coding
ENSDART00000125789	112	31031	154	277.0625	72.72727273	rRNA
ENSDART00000130681	112	31070	154	277.4107143	72.72727273	rRNA
ENSDART00000124927	112	31087	154	277.5625	72.72727273	rRNA
ENSDART00000121881	112	31103	154	277.7053571	72.72727273	rRNA
ENSDART00000128390	112	31113	154	277.7946429	72.72727273	rRNA
ENSDART00000122283	112	31116	154	277.8214286	72.72727273	rRNA
ENSDART00000123862	112	31134	154	277.9821429	72.72727273	rRNA
ENSDART00000124662	1197	21071	1647	17.6031746	72.67759563	protein_coding
ENSDART00000064311	1596	40726	2196	25.51754386	72.67759563	protein_coding
ENSDART00000145729	1391	36657	1914	26.35298347	72.67502612	retained_intron
ENSDART00000148010	569	609011	783	1070.318102	72.66922095	processed_transcript
ENSDART00000023983	1199	14776	1650	12.323603	72.66666667	protein_coding
ENSDART00000137619	558	9844	768	17.64157706	72.65625	processed_transcript
ENSDART00000136475	1397	33511	1923	23.98783107	72.64690588	protein_coding
ENSDART00000149628	478	260232	658	544.41841	72.6443769	protein_coding
ENSDART00000150780	515	6530	709	12.67961165	72.63751763	protein_coding
ENSDART00000133124	713	7867	982	11.03366059	72.60692464	protein_coding
ENSDART00000013781	2336	31348	3218	13.41952055	72.59167185	protein_coding
ENSDART00000143764	601	374159	828	622.5607321	72.58454106	protein_coding
ENSDART00000133976	1207	10501	1663	8.70008285	72.57967529	protein_coding
ENSDART00000134924	622	81123	857	130.4228296	72.57876313	retained_intron
ENSDART00000013588	1651	27163	2275	16.45245306	72.57142857	protein_coding
ENSDART00000078441	959	10430	1322	10.87591241	72.54160363	protein_coding
ENSDART00000136656	625	13076	862	20.9216	72.50580046	protein_coding
ENSDART00000122683	609	8060	840	13.23481117	72.5	protein_coding
ENSDART00000129966	58	12140	80	209.3103448	72.5	miRNA
ENSDART00000133030	542	7984	748	14.73062731	72.45989305	processed_transcript
ENSDART00000099862	610	4650	842	7.62295082	72.44655582	protein_coding
ENSDART00000082409	1845	26816	2547	14.53441734	72.43816254	protein_coding
ENSDART00000003428	1674	27130	2311	16.20669056	72.43617482	protein_coding
ENSDART00000142585	1545	29310	2133	18.97087379	72.43319269	protein_coding
ENSDART00000103220	507	6581	700	12.98027613	72.42857143	protein_coding
ENSDART00000102576	1915	24024	2644	12.54516971	72.42813918	protein_coding
ENSDART00000153609	703	10060	971	14.31009957	72.39958805	protein_coding
ENSDART00000103948	1240	20734	1713	16.72096774	72.38762405	protein_coding
ENSDART00000139786	346	8236	478	23.80346821	72.38493724	protein_coding
ENSDART00000135242	414	8938	572	21.58937198	72.37762238	protein_coding
ENSDART00000027666	1724	19598	2382	11.36774942	72.37615449	protein_coding
ENSDART00000079762	1046	15249	1446	14.57839388	72.33748271	protein_coding
ENSDART00000111858	319	4184	441	13.11598746	72.33560091	protein_coding
ENSDART00000007748	473	12904	654	27.28118393	72.32415902	protein_coding
ENSDART00000123203	956	14199	1322	14.85251046	72.31467474	protein_coding
ENSDART00000146446	436	11160	603	25.59633028	72.30514096	nonsense_mediated_decay
ENSDART00000030215	872	419562	1206	481.1490826	72.30514096	protein_coding
ENSDART00000139881	425	127993	588	301.16	72.27891156	retained_intron
ENSDART00000056370	464	8111	642	17.48060345	72.2741433	protein_coding
ENSDART00000104576	1014	16297	1403	16.07199211	72.27369922	protein_coding
ENSDART00000137795	1874	24542	2593	13.09605123	72.27150019	protein_coding
ENSDART00000115121	3445	47460	4767	13.77648766	72.26767359	protein_coding
ENSDART00000145144	641	18147	887	28.31045242	72.26606539	processed_transcript
ENSDART00000146734	904	22182	1251	24.53761062	72.26219025	retained_intron
ENSDART00000124119	620	7307	858	11.78548387	72.26107226	retained_intron
ENSDART00000122812	656	7780	908	11.8597561	72.24669604	protein_coding
ENSDART00000139204	445	5628	616	12.64719101	72.24025974	processed_transcript
ENSDART00000127990	411	5001	569	12.16788321	72.23198594	protein_coding
ENSDART00000133786	408	6340	565	15.53921569	72.21238938	lincRNA
ENSDART00000045434	1185	21073	1641	17.78312236	72.21206581	protein_coding
ENSDART00000009438	3737	56931	5176	15.23441263	72.19860896	protein_coding
ENSDART00000019446	919	14931	1273	16.24700762	72.19167321	protein_coding
ENSDART00000101204	2222	34370	3078	15.4680468	72.18973359	protein_coding
ENSDART00000143121	1901	26725	2634	14.05839032	72.17160213	protein_coding
ENSDART00000150194	531	10075	736	18.97363465	72.14673913	protein_coding
ENSDART00000109588	753	29378	1044	39.01460823	72.12643678	protein_coding
ENSDART00000079283	1542	24464	2138	15.86511025	72.12347989	protein_coding
ENSDART00000037224	520	8949	721	17.20961538	72.1220527	protein_coding
ENSDART00000127938	1622	24382	2249	15.03205919	72.12094264	protein_coding
ENSDART00000128494	1301	18145	1804	13.94696387	72.11751663	protein_coding
ENSDART00000151984	561	10273	778	18.31194296	72.10796915	protein_coding
ENSDART00000136947	398	5959	552	14.97236181	72.10144928	processed_transcript
ENSDART00000140507	447	13211	620	29.55480984	72.09677419	processed_transcript
ENSDART00000125905	62	1464	86	23.61290323	72.09302326	miRNA
ENSDART00000130770	62	1487	86	23.98387097	72.09302326	miRNA
ENSDART00000127922	62	1502	86	24.22580645	72.09302326	miRNA
ENSDART00000126202	62	1503	86	24.24193548	72.09302326	miRNA
ENSDART00000128662	62	1567	86	25.27419355	72.09302326	miRNA
ENSDART00000060990	793	10991	1100	13.86002522	72.09090909	protein_coding
ENSDART00000149484	576	8892	799	15.4375	72.09011264	retained_intron
ENSDART00000129858	718	10865	996	15.13231198	72.08835341	protein_coding
ENSDART00000125409	111	30978	154	279.0810811	72.07792208	rRNA
ENSDART00000126731	111	31029	154	279.5405405	72.07792208	rRNA
ENSDART00000118787	111	31050	154	279.7297297	72.07792208	rRNA
ENSDART00000081245	2022	29683	2806	14.68001978	72.0598717	protein_coding
ENSDART00000098419	1683	25083	2336	14.90374332	72.04623288	protein_coding
ENSDART00000145810	649	8950	901	13.79044684	72.03107658	protein_coding
ENSDART00000067179	806	7626	1119	9.461538462	72.02859696	protein_coding
ENSDART00000149492	551	26249	765	47.63883848	72.02614379	protein_coding
ENSDART00000148004	417	6331	579	15.1822542	72.02072539	lincRNA
ENSDART00000145454	1114	14349	1547	12.88061041	72.0103426	protein_coding
ENSDART00000003957	1991	24233	2765	12.17127072	72.00723327	protein_coding
ENSDART00000014379	1209	17014	1679	14.07278743	72.00714711	protein_coding
ENSDART00000146309	629	8934	874	14.20349762	71.96796339	protein_coding
ENSDART00000155284	377	6846	524	18.15915119	71.94656489	nonsense_mediated_decay
ENSDART00000140602	561	11280	780	20.10695187	71.92307692	processed_transcript
ENSDART00000016608	438	9839	609	22.46347032	71.92118227	protein_coding
ENSDART00000154175	499	8797	694	17.62925852	71.90201729	protein_coding
ENSDART00000056618	760	12647	1057	16.64078947	71.90160833	protein_coding
ENSDART00000101394	609	13782	847	22.63054187	71.90082645	protein_coding
ENSDART00000133404	514	505487	715	983.4377432	71.88811189	protein_coding
ENSDART00000067488	542	13486	754	24.88191882	71.88328912	protein_coding
ENSDART00000083836	871	12062	1212	13.84845006	71.86468647	protein_coding
ENSDART00000066384	424	10708	590	25.25471698	71.86440678	protein_coding
ENSDART00000132888	602	11948	838	19.84717608	71.83770883	retained_intron
ENSDART00000135042	612	9370	852	15.31045752	71.83098592	protein_coding
ENSDART00000104599	385	8916	536	23.15844156	71.82835821	retained_intron
ENSDART00000010499	747	132939	1040	177.9638554	71.82692308	protein_coding
ENSDART00000051313	1012	11292	1409	11.15810277	71.82398864	protein_coding
ENSDART00000133402	367	8408	511	22.91008174	71.81996086	protein_coding
ENSDART00000149592	632	12887	881	20.39082278	71.73666288	nonsense_mediated_decay
ENSDART00000052952	794	13757	1107	17.32619647	71.72538392	protein_coding
ENSDART00000132186	710	21434	990	30.18873239	71.71717172	protein_coding
ENSDART00000154319	583	13249	813	22.72555746	71.7097171	protein_coding
ENSDART00000143920	621	9393	866	15.12560386	71.70900693	protein_coding
ENSDART00000147254	522	419295	728	803.2471264	71.7032967	retained_intron
ENSDART00000087714	1870	25254	2608	13.50481283	71.70245399	protein_coding
ENSDART00000016407	1864	25383	2600	13.61748927	71.69230769	protein_coding
ENSDART00000122794	1167	27753	1628	23.781491	71.68304668	protein_coding
ENSDART00000040645	1572	21170	2194	13.46692112	71.64995442	protein_coding
ENSDART00000140918	604	9866	843	16.33443709	71.64887307	processed_transcript
ENSDART00000020082	1256	15839	1753	12.61066879	71.6486024	protein_coding
ENSDART00000120686	48	8902	67	185.4583333	71.64179104	miRNA
ENSDART00000058472	846	12283	1181	14.51891253	71.6342083	protein_coding
ENSDART00000108787	1141	16628	1593	14.57318142	71.62586315	protein_coding
ENSDART00000006598	2064	42173	2882	20.43265504	71.61693269	protein_coding
ENSDART00000047010	3481	86571	4861	24.86957771	71.61077967	protein_coding
ENSDART00000081966	1531	23296	2138	15.21619856	71.60898036	protein_coding
ENSDART00000045273	1329	17560	1856	13.21294206	71.60560345	protein_coding
ENSDART00000050230	1291	16066	1803	12.44461658	71.60288408	protein_coding
ENSDART00000129202	2130	32803	2975	15.40046948	71.59663866	protein_coding
ENSDART00000125918	1351	22080	1887	16.3434493	71.59512454	protein_coding
ENSDART00000126142	1351	22081	1887	16.34418949	71.59512454	protein_coding
ENSDART00000016214	2706	39596	3780	14.63266814	71.58730159	protein_coding
ENSDART00000020136	2101	25176	2935	11.9828653	71.58432709	protein_coding
ENSDART00000077539	1204	35011	1682	29.07890365	71.58145065	protein_coding
ENSDART00000004392	1584	22416	2213	14.15151515	71.57704474	protein_coding
ENSDART00000143851	642	14264	897	22.21806854	71.57190635	protein_coding
ENSDART00000016696	735	7466	1027	10.15782313	71.56767283	protein_coding
ENSDART00000133452	654	9901	914	15.13914373	71.5536105	protein_coding
ENSDART00000123548	543	7920	759	14.58563536	71.54150198	protein_coding
ENSDART00000058336	809	11249	1131	13.90482077	71.52961981	protein_coding
ENSDART00000131292	545	501322	762	919.8568807	71.52230971	retained_intron
ENSDART00000098759	1179	15230	1649	12.91772689	71.4978775	protein_coding
ENSDART00000114564	1332	25335	1863	19.02027027	71.49758454	protein_coding
ENSDART00000002556	760	10464	1063	13.76842105	71.4957667	protein_coding
ENSDART00000102883	1146	16029	1603	13.98691099	71.49095446	protein_coding
ENSDART00000151039	351	9630	491	27.43589744	71.48676171	lincRNA
ENSDART00000051670	1118	12648	1564	11.31305903	71.48337596	protein_coding
ENSDART00000002571	2113	29135	2956	13.78845244	71.48173207	protein_coding
ENSDART00000079758	2948	51007	4125	17.30223881	71.46666667	protein_coding
ENSDART00000015873	1870	29369	2617	15.70534759	71.45586549	protein_coding
ENSDART00000147800	791	663537	1107	838.8584071	71.45438121	protein_coding
ENSDART00000003422	1927	30807	2697	15.98702647	71.44975899	protein_coding
ENSDART00000146420	682	23812	955	34.91495601	71.41361257	protein_coding
ENSDART00000080075	1259	20949	1763	16.63939635	71.41236529	protein_coding
ENSDART00000127916	487	19313	682	39.65708419	71.40762463	protein_coding
ENSDART00000108471	3364	45342	4711	13.47859691	71.40734451	protein_coding
ENSDART00000106155	1848	23987	2588	12.97997835	71.4064915	protein_coding
ENSDART00000124032	889	12035	1245	13.53768279	71.40562249	protein_coding
ENSDART00000135093	609	11685	853	19.18719212	71.3950762	protein_coding
ENSDART00000045124	511	17894	716	35.01761252	71.36871508	protein_coding
ENSDART00000126079	518	8202	726	15.83397683	71.34986226	protein_coding
ENSDART00000006419	1163	9960	1630	8.564058469	71.34969325	protein_coding
ENSDART00000036204	1549	15191	2171	9.80697224	71.34960848	protein_coding
ENSDART00000055324	1132	11444	1587	10.10954064	71.32955261	protein_coding
ENSDART00000151594	388	7972	544	20.54639175	71.32352941	protein_coding
ENSDART00000057500	1119	14192	1569	12.68275246	71.31931166	protein_coding
ENSDART00000136902	977	14673	1370	15.01842375	71.31386861	protein_coding
ENSDART00000139298	2031	36135	2848	17.79172821	71.31320225	processed_transcript
ENSDART00000135655	952	32234	1335	33.8592437	71.31086142	protein_coding
ENSDART00000149167	599	11694	840	19.52253756	71.30952381	protein_coding
ENSDART00000097753	681	11979	955	17.59030837	71.30890052	protein_coding
ENSDART00000134259	1066	25340	1495	23.77110694	71.30434783	protein_coding
ENSDART00000141011	549	21299	770	38.79599271	71.2987013	processed_transcript
ENSDART00000035762	765	6682	1073	8.734640523	71.29543336	protein_coding
ENSDART00000139856	623	10107	874	16.22311396	71.28146453	protein_coding
ENSDART00000059360	2294	27467	3219	11.97340889	71.26436782	protein_coding
ENSDART00000024140	694	11171	974	16.09654179	71.25256674	protein_coding
ENSDART00000132187	612	52338	859	85.51960784	71.24563446	protein_coding
ENSDART00000045329	825	15315	1158	18.56363636	71.24352332	protein_coding
ENSDART00000114282	292	241813	410	828.1267123	71.2195122	protein_coding
ENSDART00000111161	658	9613	924	14.60942249	71.21212121	protein_coding
ENSDART00000023040	900	11605	1264	12.89444444	71.20253165	protein_coding
ENSDART00000150984	670	12150	941	18.13432836	71.20085016	protein_coding
ENSDART00000111417	707	8929	993	12.62942008	71.19838872	protein_coding
ENSDART00000067117	773	24030	1086	31.08667529	71.1786372	protein_coding
ENSDART00000062681	595	12502	836	21.01176471	71.1722488	nonsense_mediated_decay
ENSDART00000099950	710	7859	998	11.06901408	71.14228457	protein_coding
ENSDART00000019259	2155	29698	3030	13.78097448	71.12211221	protein_coding
ENSDART00000123896	1310	15811	1842	12.06946565	71.11834962	protein_coding
ENSDART00000053545	347	4343	488	12.51585014	71.10655738	protein_coding
ENSDART00000042990	3625	88948	5099	24.53737931	71.09237105	protein_coding
ENSDART00000032880	1721	25918	2421	15.05984893	71.08632796	protein_coding
ENSDART00000129931	661	9008	930	13.62783661	71.07526882	protein_coding
ENSDART00000132525	533	433397	750	813.1275797	71.06666667	retained_intron
ENSDART00000154614	248	5980	349	24.11290323	71.06017192	protein_coding
ENSDART00000082082	1863	29715	2622	15.95008052	71.05263158	protein_coding
ENSDART00000146123	2371	27635	3337	11.65541965	71.05184297	protein_coding
ENSDART00000141042	454	5982	639	13.17621145	71.0485133	processed_transcript
ENSDART00000151228	157	2752	221	17.52866242	71.04072398	protein_coding
ENSDART00000027603	1040	22243	1464	21.3875	71.03825137	protein_coding
ENSDART00000134428	385	4916	542	12.76883117	71.03321033	processed_transcript
ENSDART00000143518	630	9262	887	14.7015873	71.0259301	protein_coding
ENSDART00000144613	1554	24089	2188	15.501287	71.023766	protein_coding
ENSDART00000124300	1093	23324	1539	21.33943275	71.02014295	protein_coding
ENSDART00000140586	495	25975	697	52.47474747	71.01865136	processed_transcript
ENSDART00000134539	615	7020	866	11.41463415	71.01616628	protein_coding
ENSDART00000046587	1553	39533	2187	25.45589182	71.01051669	protein_coding
ENSDART00000113602	2741	39995	3860	14.59139	71.01036269	protein_coding
ENSDART00000011318	1082	13971	1524	12.91219963	70.99737533	protein_coding
ENSDART00000127759	279	8212	393	29.43369176	70.99236641	protein_coding
ENSDART00000146850	580	8732	817	15.05517241	70.99143207	protein_coding
ENSDART00000122966	3494	38542	4922	11.03091013	70.98740349	protein_coding
ENSDART00000077761	2011	28595	2833	14.21929388	70.98482174	protein_coding
ENSDART00000031547	1022	13263	1440	12.97749511	70.97222222	protein_coding
ENSDART00000154425	220	3248	310	14.76363636	70.96774194	protein_coding
ENSDART00000023721	852	10355	1201	12.15375587	70.9408826	protein_coding
ENSDART00000121910	61	1506	86	24.68852459	70.93023256	miRNA
ENSDART00000032459	834	10098	1176	12.10791367	70.91836735	protein_coding
ENSDART00000147144	551	7973	777	14.47005445	70.91377091	processed_transcript
ENSDART00000003296	1621	20382	2286	12.57371993	70.90988626	protein_coding
ENSDART00000062423	543	7530	766	13.86740331	70.88772846	protein_coding
ENSDART00000012442	1433	37926	2022	26.46615492	70.87042532	protein_coding
ENSDART00000141498	523	12496	738	23.89292543	70.86720867	retained_intron
ENSDART00000138843	693	6184	978	8.923520924	70.85889571	retained_intron
ENSDART00000040926	2013	22984	2841	11.4177844	70.85533263	protein_coding
ENSDART00000058876	2973	45953	4196	15.45677767	70.85319352	protein_coding
ENSDART00000155682	982	11853	1386	12.07026477	70.85137085	protein_coding
ENSDART00000124153	661	11740	933	17.76096823	70.84673098	protein_coding
ENSDART00000141010	588	580508	830	987.2585034	70.84337349	processed_transcript
ENSDART00000149039	1516	18074	2140	11.92216359	70.8411215	protein_coding
ENSDART00000053265	612	7908	864	12.92156863	70.83333333	protein_coding
ENSDART00000135669	442	6355	624	14.37782805	70.83333333	processed_transcript
ENSDART00000140609	840	13105	1186	15.60119048	70.82630691	protein_coding
ENSDART00000102472	1580	19173	2231	12.13481013	70.82025997	protein_coding
ENSDART00000066722	1230	26087	1737	21.20894309	70.81174439	protein_coding
ENSDART00000104303	1359	19276	1920	14.18395879	70.78125	protein_coding
ENSDART00000045410	591	5642	835	9.546531303	70.77844311	protein_coding
ENSDART00000064032	980	16485	1385	16.82142857	70.75812274	protein_coding
ENSDART00000136284	491	8580	694	17.47454175	70.74927954	protein_coding
ENSDART00000099280	1066	12762	1507	11.97185741	70.73656271	protein_coding
ENSDART00000143900	563	5473	796	9.721136767	70.72864322	retained_intron
ENSDART00000039145	437	4378	618	10.01830664	70.71197411	protein_coding
ENSDART00000139579	246	7644	348	31.07317073	70.68965517	processed_transcript
ENSDART00000007913	1150	25975	1627	22.58695652	70.68223725	protein_coding
ENSDART00000021664	782	7524	1107	9.621483376	70.64137308	protein_coding
ENSDART00000139441	1174	17986	1662	15.32027257	70.6377858	protein_coding
ENSDART00000145330	553	99710	783	180.3074141	70.62579821	protein_coding
ENSDART00000075905	1279	12971	1811	10.14151681	70.62396466	protein_coding
ENSDART00000123160	375	7036	531	18.76266667	70.62146893	retained_intron
ENSDART00000010104	1060	10894	1501	10.27735849	70.61958694	protein_coding
ENSDART00000055360	1211	22788	1715	18.81750619	70.6122449	protein_coding
ENSDART00000076850	1266	20562	1793	16.24170616	70.60791969	protein_coding
ENSDART00000018553	454	8523	643	18.77312775	70.60653188	protein_coding
ENSDART00000089547	879	14800	1245	16.83731513	70.60240964	protein_coding
ENSDART00000004879	1951	31473	2764	16.13172732	70.58610709	protein_coding
ENSDART00000019898	633	9625	897	15.20537125	70.56856187	protein_coding
ENSDART00000142811	266	62703	377	235.7255639	70.55702918	protein_coding
ENSDART00000123643	443	11661	628	26.3227991	70.54140127	retained_intron
ENSDART00000113367	577	7136	818	12.36741768	70.53789731	protein_coding
ENSDART00000132742	548	97035	777	177.0711679	70.52767053	protein_coding
ENSDART00000097893	323	6800	458	21.05263158	70.52401747	protein_coding
ENSDART00000105488	1335	19635	1893	14.70786517	70.5229794	protein_coding
ENSDART00000135631	641	5376	909	8.386895476	70.51705171	protein_coding
ENSDART00000003947	1420	15612	2014	10.9943662	70.50645482	protein_coding
ENSDART00000020908	1224	12589	1737	10.28513072	70.46632124	protein_coding
ENSDART00000126113	646	8925	917	13.81578947	70.44711014	protein_coding
ENSDART00000059196	524	5773	744	11.01717557	70.43010753	protein_coding
ENSDART00000073740	1362	17596	1934	12.91923642	70.42399173	protein_coding
ENSDART00000140096	1396	15913	1983	11.39899713	70.39838628	protein_coding
ENSDART00000054691	2972	46300	4223	15.57873486	70.37650959	protein_coding
ENSDART00000048642	639	7375	908	11.54147105	70.37444934	protein_coding
ENSDART00000074575	1436	12972	2041	9.033426184	70.35766781	protein_coding
ENSDART00000148631	1438	13007	2044	9.045201669	70.35225049	protein_coding
ENSDART00000130065	882	13687	1254	15.51814059	70.33492823	protein_coding
ENSDART00000066393	1458	22860	2073	15.67901235	70.33285094	protein_coding
ENSDART00000149828	1928	35769	2742	18.55238589	70.31363968	protein_coding
ENSDART00000111321	1037	13360	1475	12.88331726	70.30508475	protein_coding
ENSDART00000155483	762	11447	1084	15.02230971	70.29520295	protein_coding
ENSDART00000103330	1098	15063	1562	13.71857923	70.29449424	protein_coding
ENSDART00000128767	2119	35383	3015	16.69797074	70.28192371	protein_coding
ENSDART00000058564	2119	35384	3015	16.69844266	70.28192371	protein_coding
ENSDART00000024627	3280	37096	4668	11.3097561	70.26563839	protein_coding
ENSDART00000028008	1306	17734	1859	13.57886677	70.2528241	protein_coding
ENSDART00000016614	1327	21230	1889	15.99849284	70.24880889	protein_coding
ENSDART00000059227	1106	16407	1575	14.83453888	70.22222222	protein_coding
ENSDART00000146291	403	10128	574	25.13151365	70.20905923	protein_coding
ENSDART00000138654	490	6007	698	12.25918367	70.20057307	protein_coding
ENSDART00000157165	2716	29296	3869	10.78645066	70.19901783	protein_coding
ENSDART00000027630	1604	16341	2285	10.18765586	70.19693654	protein_coding
ENSDART00000020344	1187	16403	1691	13.8188711	70.1951508	protein_coding
ENSDART00000146173	405	338045	577	834.6790123	70.19064125	retained_intron
ENSDART00000145353	565	10152	805	17.96814159	70.1863354	protein_coding
ENSDART00000131014	379	2869	540	7.569920844	70.18518519	protein_coding
ENSDART00000024294	993	13730	1415	13.82678751	70.17667845	protein_coding
ENSDART00000147289	541	12883	771	23.81330869	70.16861219	processed_transcript
ENSDART00000138550	348	4887	496	14.04310345	70.16129032	retained_intron
ENSDART00000006709	1267	12944	1806	10.21625888	70.15503876	protein_coding
ENSDART00000145282	1725	38008	2459	22.03362319	70.15046767	protein_coding
ENSDART00000123489	47	8872	67	188.7659574	70.14925373	miRNA
ENSDART00000093149	1597	30247	2277	18.93988729	70.13614405	protein_coding
ENSDART00000118697	54	1153	77	21.35185185	70.12987013	Mt_tRNA
ENSDART00000143300	1454	18549	2074	12.75722146	70.10607522	protein_coding
ENSDART00000141583	511	8067	729	15.78669276	70.09602195	protein_coding
ENSDART00000153310	5247	65564	7486	12.49552125	70.09083623	protein_coding
ENSDART00000140185	3422	47222	4883	13.79953244	70.07986893	protein_coding
ENSDART00000105933	2128	33076	3037	15.54323308	70.06914718	protein_coding
ENSDART00000136059	1861	20214	2656	10.8619022	70.06777108	protein_coding
ENSDART00000041007	1182	13345	1687	11.29018613	70.06520451	protein_coding
ENSDART00000029579	510	6469	728	12.68431373	70.05494505	protein_coding
ENSDART00000140784	393	12085	561	30.75063613	70.05347594	processed_transcript
ENSDART00000127702	559	5572	798	9.967799642	70.05012531	protein_coding
ENSDART00000133660	767	10893	1095	14.20208605	70.0456621	protein_coding
ENSDART00000057774	540	8227	771	15.23518519	70.03891051	protein_coding
ENSDART00000040390	1012	15184	1445	15.00395257	70.03460208	protein_coding
ENSDART00000049230	738	8805	1054	11.93089431	70.01897533	protein_coding
ENSDART00000005639	544	8554	777	15.72426471	70.01287001	protein_coding
ENSDART00000148062	544	653695	777	1201.645221	70.01287001	nonsense_mediated_decay
ENSDART00000152807	637	6901	910	10.83359498	70	protein_coding
ENSDART00000006058	1066	14673	1523	13.76454034	69.99343401	protein_coding
ENSDART00000150186	801	15771	1145	19.68913858	69.95633188	protein_coding
ENSDART00000122953	1462	16717	2090	11.43433653	69.95215311	protein_coding
ENSDART00000058737	1659	20329	2372	12.25376733	69.94097808	protein_coding
ENSDART00000124968	1351	17742	1932	13.13249445	69.92753623	protein_coding
ENSDART00000151765	572	28052	818	49.04195804	69.92665037	protein_coding
ENSDART00000130813	1297	18123	1855	13.97301465	69.91913747	protein_coding
ENSDART00000139902	1883	26803	2694	14.23420074	69.89606533	protein_coding
ENSDART00000006124	1400	18100	2003	12.92857143	69.89515726	protein_coding
ENSDART00000043546	462	5349	661	11.57792208	69.89409985	protein_coding
ENSDART00000137941	385	3398	551	8.825974026	69.87295826	protein_coding
ENSDART00000075438	656	9801	939	14.94054878	69.86155485	protein_coding
ENSDART00000122739	3277	35470	4691	10.82392432	69.85717331	protein_coding
ENSDART00000045299	1483	51261	2123	34.56574511	69.85398022	protein_coding
ENSDART00000100309	855	12638	1224	14.78128655	69.85294118	protein_coding
ENSDART00000097389	1772	23968	2537	13.52595937	69.84627513	protein_coding
ENSDART00000053030	470	7613	673	16.19787234	69.83655275	protein_coding
ENSDART00000058955	1110	14995	1590	13.50900901	69.81132075	protein_coding
ENSDART00000146840	666	12439	954	18.67717718	69.81132075	protein_coding
ENSDART00000149761	615	7372	881	11.98699187	69.80703746	protein_coding
ENSDART00000140949	571	7177	818	12.56917688	69.80440098	retained_intron
ENSDART00000147598	571	11324	818	19.83187391	69.80440098	protein_coding
ENSDART00000126372	866	7907	1241	9.130484988	69.78243352	protein_coding
ENSDART00000060037	674	7466	966	11.07715134	69.77225673	protein_coding
ENSDART00000125057	60	1511	86	25.18333333	69.76744186	miRNA
ENSDART00000121349	60	1525	86	25.41666667	69.76744186	miRNA
ENSDART00000055780	1497	27090	2146	18.09619238	69.75768872	protein_coding
ENSDART00000139875	618	9968	886	16.12944984	69.751693	retained_intron
ENSDART00000149532	1012	13269	1451	13.11166008	69.74500345	protein_coding
ENSDART00000111885	726	13061	1041	17.99035813	69.74063401	protein_coding
ENSDART00000065681	2611	34733	3744	13.30256607	69.73824786	protein_coding
ENSDART00000082124	1687	19394	2420	11.49614701	69.7107438	protein_coding
ENSDART00000123665	902	12021	1294	13.327051	69.70633694	protein_coding
ENSDART00000151106	1357	14595	1947	10.75534267	69.6969697	protein_coding
ENSDART00000103319	784	9299	1125	11.86096939	69.68888889	protein_coding
ENSDART00000126646	556	8018	798	14.42086331	69.67418546	protein_coding
ENSDART00000034850	1024	27415	1470	26.77246094	69.65986395	protein_coding
ENSDART00000082147	1187	32495	1704	27.37573715	69.65962441	protein_coding
ENSDART00000023613	993	13669	1426	13.7653575	69.63534362	protein_coding
ENSDART00000135728	470	10732	675	22.83404255	69.62962963	retained_intron
ENSDART00000129872	788	15699	1132	19.92258883	69.61130742	protein_coding
ENSDART00000155864	410	6849	589	16.70487805	69.60950764	lincRNA
ENSDART00000148599	428	7600	615	17.75700935	69.59349593	nonsense_mediated_decay
ENSDART00000141849	428	30543	615	71.36214953	69.59349593	retained_intron
ENSDART00000052061	1588	14238	2282	8.965994962	69.58808063	protein_coding
ENSDART00000137396	556	349228	799	628.1079137	69.58698373	retained_intron
ENSDART00000038128	622	7935	894	12.75723473	69.57494407	protein_coding
ENSDART00000157320	1655	24818	2379	14.99577039	69.56704498	protein_coding
ENSDART00000075495	489	394990	703	807.7505112	69.55903272	protein_coding
ENSDART00000136965	534	15032	768	28.14981273	69.53125	protein_coding
ENSDART00000025214	787	9221	1132	11.71664549	69.5229682	protein_coding
ENSDART00000146267	289	4518	416	15.63321799	69.47115385	protein_coding
ENSDART00000041805	2230	22199	3210	9.95470852	69.47040498	protein_coding
ENSDART00000045210	1085	11977	1563	11.03870968	69.41778631	protein_coding
ENSDART00000109088	619	11658	892	18.83360258	69.39461883	protein_coding
ENSDART00000146077	587	35689	846	60.79897785	69.38534279	protein_coding
ENSDART00000065682	2307	30933	3325	13.4083225	69.38345865	protein_coding
ENSDART00000015199	487	387698	702	796.0944559	69.37321937	protein_coding
ENSDART00000052864	1375	21849	1983	15.89018182	69.33938477	protein_coding
ENSDART00000066452	513	7860	740	15.32163743	69.32432432	protein_coding
ENSDART00000066975	2183	25506	3149	11.68392121	69.32359479	protein_coding
ENSDART00000123280	61	2384	88	39.08196721	69.31818182	miRNA
ENSDART00000128045	61	2437	88	39.95081967	69.31818182	miRNA
ENSDART00000130033	497	8376	717	16.85311871	69.31659693	protein_coding
ENSDART00000015046	1047	11571	1511	11.05157593	69.2918597	protein_coding
ENSDART00000059549	931	11285	1344	12.12137487	69.27083333	protein_coding
ENSDART00000038514	967	9443	1396	9.765253361	69.26934097	protein_coding
ENSDART00000135720	827	12851	1194	15.53929867	69.26298157	protein_coding
ENSDART00000058562	2083	32830	3008	15.76092175	69.24867021	protein_coding
ENSDART00000124416	603	5094	871	8.447761194	69.23076923	protein_coding
ENSDART00000023571	1845	20175	2665	10.93495935	69.23076923	protein_coding
ENSDART00000067427	738	12155	1066	16.4701897	69.23076923	protein_coding
ENSDART00000112389	1833	21083	2648	11.50190944	69.22205438	protein_coding
ENSDART00000129816	771	11292	1114	14.6459144	69.21005386	protein_coding
ENSDART00000032887	884	8831	1278	9.989819005	69.17057903	protein_coding
ENSDART00000038038	792	18378	1145	23.20454545	69.17030568	protein_coding
ENSDART00000130955	1539	17089	2225	11.10396361	69.16853933	protein_coding
ENSDART00000012938	1642	22018	2374	13.409257	69.16596462	protein_coding
ENSDART00000123769	720	6905	1041	9.590277778	69.16426513	protein_coding
ENSDART00000126750	1274	14396	1842	11.29984301	69.16395223	protein_coding
ENSDART00000102148	3020	47685	4367	15.7897351	69.15502633	protein_coding
ENSDART00000125906	56	24056	81	429.5714286	69.13580247	miRNA
ENSDART00000130470	56	24076	81	429.9285714	69.13580247	miRNA
ENSDART00000124147	56	24101	81	430.375	69.13580247	miRNA
ENSDART00000121802	56	24120	81	430.7142857	69.13580247	miRNA
ENSDART00000124526	56	24201	81	432.1607143	69.13580247	miRNA
ENSDART00000130854	965	12565	1396	13.02072539	69.1260745	protein_coding
ENSDART00000132491	544	18266	787	33.57720588	69.12325286	protein_coding
ENSDART00000134343	396	5723	573	14.4520202	69.10994764	protein_coding
ENSDART00000074737	1284	17827	1858	13.88395639	69.1065662	protein_coding
ENSDART00000006091	2304	29679	3334	12.88151042	69.10617876	protein_coding
ENSDART00000144868	1237	12629	1790	10.20937753	69.10614525	protein_coding
ENSDART00000113752	561	6111	812	10.89304813	69.08866995	protein_coding
ENSDART00000144518	1743	23743	2523	13.62191624	69.08442331	protein_coding
ENSDART00000057700	538	7373	779	13.70446097	69.06290116	protein_coding
ENSDART00000140518	471	534322	682	1134.441614	69.06158358	protein_coding
ENSDART00000142182	1367	16710	1980	12.22384784	69.04040404	protein_coding
ENSDART00000080496	2907	43728	4211	15.04231166	69.03348373	protein_coding
ENSDART00000099224	2305	35932	3339	15.58872017	69.0326445	protein_coding
ENSDART00000040769	2124	27820	3077	13.09792844	69.02827429	protein_coding
ENSDART00000065772	722	7627	1046	10.56371191	69.0248566	protein_coding
ENSDART00000133109	352	507654	510	1442.198864	69.01960784	protein_coding
ENSDART00000152161	372	5550	539	14.91935484	69.01669759	protein_coding
ENSDART00000118668	49	45615	71	930.9183673	69.01408451	Mt_tRNA
ENSDART00000052079	1686	21550	2443	12.78173191	69.01350798	protein_coding
ENSDART00000132271	505	8942	732	17.70693069	68.98907104	retained_intron
ENSDART00000060150	847	12119	1228	14.3081464	68.97394137	protein_coding
ENSDART00000145495	509	5591	738	10.98428291	68.9701897	protein_coding
ENSDART00000151335	569	7859	825	13.81195079	68.96969697	protein_coding
ENSDART00000135344	1988	26734	2883	13.44768612	68.95594866	protein_coding
ENSDART00000148915	473	7196	686	15.21353066	68.95043732	protein_coding
ENSDART00000129521	1489	20060	2160	13.47212895	68.93518519	protein_coding
ENSDART00000082289	1520	20275	2205	13.33881579	68.93424036	protein_coding
ENSDART00000151291	437	5141	634	11.76430206	68.92744479	retained_intron
ENSDART00000138953	683	5794	991	8.483162518	68.92028254	protein_coding
ENSDART00000138624	472	8869	685	18.79025424	68.90510949	retained_intron
ENSDART00000111877	1511	21736	2193	14.38517538	68.90104879	protein_coding
ENSDART00000143052	303	3642	440	12.01980198	68.86363636	protein_coding
ENSDART00000105168	1098	10214	1595	9.302367942	68.84012539	protein_coding
ENSDART00000002318	1718	23391	2496	13.61525029	68.83012821	protein_coding
ENSDART00000063950	1033	11621	1501	11.24975799	68.82078614	protein_coding
ENSDART00000111711	2026	21794	2944	10.75715696	68.81793478	protein_coding
ENSDART00000025033	684	8777	994	12.83187135	68.81287726	protein_coding
ENSDART00000135620	814	14856	1183	18.25061425	68.80811496	protein_coding
ENSDART00000143342	558	5646	811	10.11827957	68.80394575	protein_coding
ENSDART00000132973	494	338242	718	684.7004049	68.80222841	processed_transcript
ENSDART00000004899	1393	21570	2025	15.48456569	68.79012346	protein_coding
ENSDART00000099208	2472	27395	3594	11.08211974	68.78130217	protein_coding
ENSDART00000010862	601	8485	874	14.11813644	68.76430206	protein_coding
ENSDART00000081156	810	11532	1178	14.23703704	68.76061121	protein_coding
ENSDART00000054925	785	10008	1142	12.74904459	68.73905429	protein_coding
ENSDART00000133679	543	10070	790	18.54511971	68.73417722	protein_coding
ENSDART00000126860	1085	14402	1579	13.27373272	68.71437619	nonsense_mediated_decay
ENSDART00000123464	2047	27016	2979	13.19785051	68.71433367	protein_coding
ENSDART00000026359	1032	26735	1502	25.90600775	68.70838881	protein_coding
ENSDART00000061365	5066	58777	7374	11.6022503	68.70084079	protein_coding
ENSDART00000055504	1093	25845	1591	23.64592864	68.69893149	protein_coding
ENSDART00000082327	1514	18210	2204	12.02774108	68.69328494	protein_coding
ENSDART00000049170	1325	29663	1929	22.38716981	68.68843961	protein_coding
ENSDART00000030211	1417	18498	2063	13.05434016	68.68637906	protein_coding
ENSDART00000030691	2030	26516	2956	13.06206897	68.67388363	protein_coding
ENSDART00000131928	583	8860	849	15.19725557	68.66902238	processed_transcript
ENSDART00000064995	986	9988	1436	10.12981744	68.66295265	protein_coding
ENSDART00000112599	909	12143	1324	13.35863586	68.65558912	protein_coding
ENSDART00000143458	587	18143	855	30.90800681	68.65497076	protein_coding
ENSDART00000115324	381	72003	555	188.984252	68.64864865	protein_coding
ENSDART00000052731	1266	15117	1845	11.94075829	68.61788618	protein_coding
ENSDART00000122502	2878	43420	4195	15.08686588	68.60548272	protein_coding
ENSDART00000131513	428	5655	624	13.21261682	68.58974359	protein_coding
ENSDART00000141665	572	6340	834	11.08391608	68.58513189	processed_transcript
ENSDART00000043002	1241	11785	1810	9.496373892	68.56353591	protein_coding
ENSDART00000101655	1723	17472	2513	10.1404527	68.56346996	protein_coding
ENSDART00000104874	1625	17451	2371	10.73907692	68.5364825	protein_coding
ENSDART00000128047	1300	27709	1897	21.31461538	68.52925672	protein_coding
ENSDART00000130238	442	7076	645	16.00904977	68.52713178	protein_coding
ENSDART00000137778	566	11284	826	19.93639576	68.52300242	retained_intron
ENSDART00000012859	629	11336	918	18.02225755	68.51851852	protein_coding
ENSDART00000140772	607	12557	886	20.68698517	68.51015801	retained_intron
ENSDART00000108518	2515	28172	3671	11.20159046	68.50994279	protein_coding
ENSDART00000016976	1627	14116	2375	8.676090965	68.50526316	protein_coding
ENSDART00000018270	1309	18486	1911	14.12223071	68.4981685	protein_coding
ENSDART00000136736	754	45096	1101	59.80901857	68.48319709	retained_intron
ENSDART00000135438	365	7317	533	20.04657534	68.48030019	retained_intron
ENSDART00000157031	367	3539	536	9.643051771	68.47014925	protein_coding
ENSDART00000114368	1913	20050	2794	10.48092002	68.46814603	protein_coding
ENSDART00000037282	816	7632	1192	9.352941176	68.45637584	protein_coding
ENSDART00000065208	602	5732	880	9.521594684	68.40909091	protein_coding
ENSDART00000115110	3772	61589	5514	16.32794274	68.40768952	protein_coding
ENSDART00000148444	543	6508	794	11.98526703	68.38790932	protein_coding
ENSDART00000141928	1212	14510	1773	11.97194719	68.35871404	protein_coding
ENSDART00000138759	678	8764	992	12.92625369	68.34677419	protein_coding
ENSDART00000076571	1228	15566	1797	12.67589577	68.33611575	protein_coding
ENSDART00000137891	548	5597	802	10.21350365	68.32917706	processed_transcript
ENSDART00000122031	515	7073	754	13.73398058	68.30238727	protein_coding
ENSDART00000020654	1045	10481	1530	10.02966507	68.30065359	protein_coding
ENSDART00000014956	853	8391	1249	9.837045721	68.29463571	protein_coding
ENSDART00000114855	170	6494	249	38.2	68.27309237	protein_coding
ENSDART00000063775	497	3387	728	6.814889336	68.26923077	protein_coding
ENSDART00000155746	1366	13416	2001	9.821376281	68.26586707	protein_coding
ENSDART00000126976	357	5941	523	16.64145658	68.26003824	protein_coding
ENSDART00000097478	507	7965	743	15.71005917	68.23687752	protein_coding
ENSDART00000014088	1089	13117	1596	12.04499541	68.23308271	protein_coding
ENSDART00000125153	569	10567	834	18.5711775	68.22541966	protein_coding
ENSDART00000136728	629	7234	922	11.50079491	68.22125813	protein_coding
ENSDART00000040328	427	6757	626	15.82435597	68.21086262	protein_coding
ENSDART00000152401	369	12162	541	32.95934959	68.20702403	processed_transcript
ENSDART00000080269	695	12679	1019	18.24316547	68.20412169	protein_coding
ENSDART00000150132	626	4596	918	7.341853035	68.19172113	protein_coding
ENSDART00000129047	60	2402	88	40.03333333	68.18181818	miRNA
ENSDART00000123164	60	2410	88	40.16666667	68.18181818	miRNA
ENSDART00000067433	878	11485	1288	13.0808656	68.16770186	protein_coding
ENSDART00000034078	1323	32536	1941	24.59259259	68.16074189	protein_coding
ENSDART00000010395	1113	20114	1633	18.07187781	68.15676669	protein_coding
ENSDART00000044218	644	8061	945	12.51708075	68.14814815	retained_intron
ENSDART00000105034	579	57968	850	100.1174439	68.11764706	retained_intron
ENSDART00000037698	1241	12230	1822	9.854955681	68.11196487	protein_coding
ENSDART00000059712	617	8426	906	13.65640194	68.10154525	protein_coding
ENSDART00000060898	446	4295	655	9.630044843	68.09160305	protein_coding
ENSDART00000137611	1912	24341	2808	12.73064854	68.09116809	protein_coding
ENSDART00000102594	1709	16794	2510	9.826799298	68.0876494	protein_coding
ENSDART00000143751	533	9169	783	17.20262664	68.0715198	retained_intron
ENSDART00000152788	5573	120685	8187	21.65530235	68.0713326	protein_coding
ENSDART00000142945	592	5042	870	8.516891892	68.04597701	protein_coding
ENSDART00000058384	988	13390	1452	13.55263158	68.04407713	protein_coding
ENSDART00000049793	758	6344	1114	8.36939314	68.04308797	protein_coding
ENSDART00000125211	1494	21969	2196	14.70481928	68.03278689	protein_coding
ENSDART00000035505	755	6546	1110	8.670198675	68.01801802	protein_coding
ENSDART00000147181	572	7484	841	13.08391608	68.01426873	processed_transcript
ENSDART00000154136	304	4025	447	13.24013158	68.00894855	retained_intron
ENSDART00000147105	1439	15684	2116	10.89923558	68.00567108	protein_coding
ENSDART00000147606	610	5130	897	8.409836066	68.00445931	protein_coding
ENSDART00000149171	493	5041	725	10.22515213	68	protein_coding
ENSDART00000023549	930	10896	1368	11.71612903	67.98245614	protein_coding
ENSDART00000143514	620	19004	912	30.6516129	67.98245614	processed_transcript
ENSDART00000136278	696	10827	1024	15.55603448	67.96875	retained_intron
ENSDART00000136737	462	10836	680	23.45454545	67.94117647	processed_transcript
ENSDART00000091529	1699	17254	2501	10.15538552	67.93282687	protein_coding
ENSDART00000065495	1900	24333	2797	12.80684211	67.92992492	protein_coding
ENSDART00000019845	864	10001	1272	11.57523148	67.9245283	protein_coding
ENSDART00000104493	1407	18112	2072	12.87277896	67.90540541	protein_coding
ENSDART00000151675	531	6844	782	12.88888889	67.9028133	nonsense_mediated_decay
ENSDART00000128006	55	24039	81	437.0727273	67.90123457	miRNA
ENSDART00000124893	55	24090	81	438	67.90123457	miRNA
ENSDART00000057441	1070	14040	1576	13.12149533	67.89340102	protein_coding
ENSDART00000012438	2142	20556	3155	9.596638655	67.89223455	protein_coding
ENSDART00000012104	2706	38024	3986	14.05173688	67.88760662	protein_coding
ENSDART00000060162	714	11364	1052	15.91596639	67.87072243	protein_coding
ENSDART00000155055	500	418518	737	837.036	67.84260516	protein_coding
ENSDART00000066973	2175	25262	3206	11.61471264	67.8415471	protein_coding
ENSDART00000027464	1310	17064	1931	13.0259542	67.84049715	protein_coding
ENSDART00000051607	681	5553	1004	8.154185022	67.82868526	protein_coding
ENSDART00000022307	1680	19290	2477	11.48214286	67.82398062	protein_coding
ENSDART00000149887	489	8664	721	17.71779141	67.82246879	retained_intron
ENSDART00000001201	1020	14034	1504	13.75882353	67.81914894	protein_coding
ENSDART00000138568	453	4128	668	9.112582781	67.81437126	protein_coding
ENSDART00000012268	434	5060	640	11.65898618	67.8125	protein_coding
ENSDART00000031498	533	4113	786	7.716697936	67.81170483	protein_coding
ENSDART00000149539	573	17987	845	31.39092496	67.81065089	protein_coding
ENSDART00000145887	619	5256	913	8.491114701	67.79846659	protein_coding
ENSDART00000088508	1240	12210	1829	9.846774194	67.79661017	protein_coding
ENSDART00000058586	1724	17554	2543	10.18213457	67.79394416	protein_coding
ENSDART00000027864	844	10045	1245	11.90165877	67.79116466	protein_coding
ENSDART00000038330	2050	30649	3024	14.95073171	67.79100529	protein_coding
ENSDART00000074873	1040	10573	1535	10.16634615	67.752443	protein_coding
ENSDART00000081646	626	5728	924	9.150159744	67.74891775	protein_coding
ENSDART00000134514	3847	62278	5680	16.18871848	67.72887324	protein_coding
ENSDART00000009194	967	13112	1428	13.55946225	67.71708683	protein_coding
ENSDART00000081047	2374	29065	3506	12.24304971	67.71249287	protein_coding
ENSDART00000065447	522	6036	771	11.56321839	67.70428016	processed_transcript
ENSDART00000149705	742	9042	1096	12.18598383	67.70072993	protein_coding
ENSDART00000097427	1473	19469	2176	13.21724372	67.69301471	protein_coding
ENSDART00000067678	704	8304	1040	11.79545455	67.69230769	protein_coding
ENSDART00000137201	660	8997	975	13.63181818	67.69230769	protein_coding
ENSDART00000153742	331	7997	489	24.16012085	67.68916155	protein_coding
ENSDART00000146742	817	19948	1207	24.41615667	67.68848384	retained_intron
ENSDART00000133881	404	13279	597	32.86881188	67.67169179	retained_intron
ENSDART00000139235	655	7453	968	11.37862595	67.66528926	protein_coding
ENSDART00000075262	4819	51466	7123	10.67980909	67.65407834	protein_coding
ENSDART00000028870	788	9854	1165	12.50507614	67.63948498	protein_coding
ENSDART00000100170	1335	16319	1974	12.22397004	67.62917933	protein_coding
ENSDART00000043812	938	9904	1387	10.55863539	67.62797404	protein_coding
ENSDART00000152705	1791	22112	2649	12.34617532	67.61041903	protein_coding
ENSDART00000124774	1440	19011	2130	13.20208333	67.6056338	protein_coding
ENSDART00000141477	582	11030	861	18.95189003	67.59581882	protein_coding
ENSDART00000007487	590	10771	873	18.2559322	67.58304696	protein_coding
ENSDART00000130437	1261	11558	1866	9.165741475	67.57770632	protein_coding
ENSDART00000102118	848	10169	1255	11.99174528	67.56972112	protein_coding
[truncated: 52,084 more rows]
