# Supplementary material for: RNA secondary structure profiling in zebrafish reveals unique regulatory features
Source: BMC Genomics. 2018 Feb 15;19:147. doi: 10.1186/s12864-018-4497-0 (PMC5815192; doi:10.1186/s12864-018-4497-0)
Supplement: Supplementary file 3 — Multi-conformation position counts in transcripts with overlapping peaks. (TXT 712 kb) [file 12864_2018_4497_MOESM3_ESM.txt]

      1 ENSDART00000000005.6
     12 ENSDART00000000019.6
      4 ENSDART00000000069.7
     14 ENSDART00000000070.6
     21 ENSDART00000000087.8
      3 ENSDART00000000192.7
      1 ENSDART00000000198.8
     25 ENSDART00000000221.8
     39 ENSDART00000000250.9
      4 ENSDART00000000382.6
     20 ENSDART00000000406.5
      5 ENSDART00000000552.10
     10 ENSDART00000000564.7
      4 ENSDART00000000566.7
      5 ENSDART00000000591.8
     25 ENSDART00000000595.7
      2 ENSDART00000000670.6
      2 ENSDART00000000678.6
      3 ENSDART00000000693.8
      6 ENSDART00000000744.9
      1 ENSDART00000000831.8
      4 ENSDART00000000887.7
     10 ENSDART00000000908.8
      6 ENSDART00000000915.5
      6 ENSDART00000000992.6
     11 ENSDART00000001092.8
     13 ENSDART00000001098.7
      1 ENSDART00000001136.7
      3 ENSDART00000001148.7
     11 ENSDART00000001159.9
      9 ENSDART00000001201.7
      2 ENSDART00000001253.8
     18 ENSDART00000001318.7
     19 ENSDART00000001323.7
      6 ENSDART00000001376.6
      3 ENSDART00000001424.6
     19 ENSDART00000001444.7
     47 ENSDART00000001649.9
      5 ENSDART00000001678.6
      3 ENSDART00000001795.8
      5 ENSDART00000001803.7
     15 ENSDART00000001804.10
     12 ENSDART00000001830.6
      1 ENSDART00000001861.7
      9 ENSDART00000001907.8
      4 ENSDART00000001995.8
      3 ENSDART00000002000.9
      8 ENSDART00000002027.10
      1 ENSDART00000002029.9
      3 ENSDART00000002053.10
      1 ENSDART00000002095.8
      1 ENSDART00000002104.4
     43 ENSDART00000002164.7
      4 ENSDART00000002176.6
      1 ENSDART00000002177.7
     11 ENSDART00000002186.7
      5 ENSDART00000002231.6
      5 ENSDART00000002232.4
      8 ENSDART00000002244.5
      9 ENSDART00000002247.7
     13 ENSDART00000002250.4
     13 ENSDART00000002279.5
    276 ENSDART00000002299.8
      5 ENSDART00000002309.6
     47 ENSDART00000002318.6
      3 ENSDART00000002341.5
      1 ENSDART00000002348.7
      7 ENSDART00000002384.9
      9 ENSDART00000002398.6
      1 ENSDART00000002401.5
      3 ENSDART00000002428.8
      3 ENSDART00000002449.9
      2 ENSDART00000002453.7
      5 ENSDART00000002463.3
      3 ENSDART00000002464.8
     25 ENSDART00000002465.6
     37 ENSDART00000002469.6
      8 ENSDART00000002493.8
      3 ENSDART00000002498.7
     23 ENSDART00000002501.6
      3 ENSDART00000002507.7
      4 ENSDART00000002510.2
     11 ENSDART00000002545.7
      1 ENSDART00000002554.9
      1 ENSDART00000002556.6
      1 ENSDART00000002568.9
     41 ENSDART00000002571.8
      1 ENSDART00000002583.8
     12 ENSDART00000002595.6
      1 ENSDART00000002617.7
     14 ENSDART00000002622.6
     45 ENSDART00000002624.8
      1 ENSDART00000002633.6
      3 ENSDART00000002641.6
     23 ENSDART00000002661.7
     27 ENSDART00000002682.6
      1 ENSDART00000002684.5
      1 ENSDART00000002690.8
     15 ENSDART00000002691.8
      2 ENSDART00000002693.7
      8 ENSDART00000002728.7
     17 ENSDART00000002750.7
     11 ENSDART00000002763.8
     10 ENSDART00000002764.8
      1 ENSDART00000002767.4
      1 ENSDART00000002770.6
      1 ENSDART00000002773.6
      3 ENSDART00000002777.8
     19 ENSDART00000002778.8
     26 ENSDART00000002791.6
      3 ENSDART00000002812.8
      9 ENSDART00000002824.8
     12 ENSDART00000002826.8
     21 ENSDART00000002835.7
      8 ENSDART00000002842.9
      3 ENSDART00000002846.6
      7 ENSDART00000002867.7
      8 ENSDART00000002886.6
      5 ENSDART00000002892.3
      1 ENSDART00000002908.7
      2 ENSDART00000002922.7
      3 ENSDART00000002930.8
     15 ENSDART00000002932.6
     11 ENSDART00000002938.6
      4 ENSDART00000002939.8
      2 ENSDART00000002949.4
     47 ENSDART00000002961.6
     17 ENSDART00000002962.7
      4 ENSDART00000002965.6
     13 ENSDART00000002985.6
      7 ENSDART00000002992.7
      7 ENSDART00000003001.6
      3 ENSDART00000003008.7
      2 ENSDART00000003022.7
     15 ENSDART00000003042.5
     14 ENSDART00000003066.7
      7 ENSDART00000003076.8
     20 ENSDART00000003080.8
     10 ENSDART00000003091.8
      9 ENSDART00000003097.6
      3 ENSDART00000003133.8
      6 ENSDART00000003143.7
     16 ENSDART00000003167.4
     10 ENSDART00000003170.3
      4 ENSDART00000003192.5
      4 ENSDART00000003195.7
      9 ENSDART00000003221.7
     19 ENSDART00000003240.6
      4 ENSDART00000003246.5
      4 ENSDART00000003248.6
     12 ENSDART00000003252.6
      6 ENSDART00000003273.6
      6 ENSDART00000003278.8
     25 ENSDART00000003296.6
      2 ENSDART00000003298.8
      2 ENSDART00000003303.6
     10 ENSDART00000003310.7
     26 ENSDART00000003314.8
     10 ENSDART00000003317.9
      9 ENSDART00000003335.8
      3 ENSDART00000003338.7
      2 ENSDART00000003346.5
      1 ENSDART00000003347.8
      1 ENSDART00000003385.6
      3 ENSDART00000003390.7
     12 ENSDART00000003418.8
     41 ENSDART00000003422.6
     25 ENSDART00000003425.5
     25 ENSDART00000003428.8
      4 ENSDART00000003435.7
      4 ENSDART00000003441.6
      2 ENSDART00000003465.5
      1 ENSDART00000003482.6
      1 ENSDART00000003493.9
      5 ENSDART00000003497.9
    112 ENSDART00000003503.9
      1 ENSDART00000003505.5
      1 ENSDART00000003511.8
      5 ENSDART00000003517.7
      1 ENSDART00000003518.8
      5 ENSDART00000003543.6
      8 ENSDART00000003544.5
     25 ENSDART00000003548.8
      3 ENSDART00000003550.5
     14 ENSDART00000003552.6
     10 ENSDART00000003583.6
      9 ENSDART00000003612.6
      5 ENSDART00000003634.6
      4 ENSDART00000003646.7
     20 ENSDART00000003648.8
      1 ENSDART00000003653.5
      2 ENSDART00000003665.6
      2 ENSDART00000003666.6
      4 ENSDART00000003670.6
      5 ENSDART00000003674.7
      1 ENSDART00000003690.7
     47 ENSDART00000003694.6
      3 ENSDART00000003701.8
      5 ENSDART00000003715.7
      4 ENSDART00000003736.7
     17 ENSDART00000003745.7
     25 ENSDART00000003752.7
      4 ENSDART00000003775.5
      2 ENSDART00000003789.7
      9 ENSDART00000003790.6
      1 ENSDART00000003801.4
      4 ENSDART00000003825.6
     19 ENSDART00000003826.7
      1 ENSDART00000003839.9
     19 ENSDART00000003845.7
     12 ENSDART00000003847.8
      1 ENSDART00000003879.3
     10 ENSDART00000003884.7
      6 ENSDART00000003888.6
     37 ENSDART00000003891.7
      1 ENSDART00000003898.4
     20 ENSDART00000003922.6
      9 ENSDART00000003926.7
     29 ENSDART00000003929.5
      2 ENSDART00000003932.5
     21 ENSDART00000003940.8
      7 ENSDART00000003946.5
     12 ENSDART00000003947.4
     31 ENSDART00000003957.6
      3 ENSDART00000003962.6
      4 ENSDART00000003978.7
      4 ENSDART00000003983.7
      4 ENSDART00000003994.7
     20 ENSDART00000003998.8
     10 ENSDART00000004013.6
      3 ENSDART00000004023.6
     10 ENSDART00000004034.6
      3 ENSDART00000004041.8
      1 ENSDART00000004052.6
      5 ENSDART00000004062.6
      1 ENSDART00000004065.5
      7 ENSDART00000004071.6
      4 ENSDART00000004075.6
      9 ENSDART00000004092.4
     15 ENSDART00000004108.7
     14 ENSDART00000004109.6
      1 ENSDART00000004120.8
      6 ENSDART00000004122.9
     12 ENSDART00000004127.4
      1 ENSDART00000004200.10
      6 ENSDART00000004209.6
     41 ENSDART00000004217.8
      3 ENSDART00000004220.5
      5 ENSDART00000004233.7
      5 ENSDART00000004238.8
      1 ENSDART00000004241.7
     27 ENSDART00000004249.6
     11 ENSDART00000004255.7
     44 ENSDART00000004277.7
     10 ENSDART00000004286.6
      3 ENSDART00000004288.7
      5 ENSDART00000004333.8
     17 ENSDART00000004338.9
      3 ENSDART00000004357.6
     14 ENSDART00000004361.9
     13 ENSDART00000004379.6
     21 ENSDART00000004392.7
      9 ENSDART00000004398.6
      1 ENSDART00000004416.8
      4 ENSDART00000004420.8
     16 ENSDART00000004423.8
     28 ENSDART00000004424.8
      5 ENSDART00000004431.7
      4 ENSDART00000004462.8
     33 ENSDART00000004474.7
      1 ENSDART00000004476.8
      2 ENSDART00000004477.6
     27 ENSDART00000004504.7
      1 ENSDART00000004514.6
      9 ENSDART00000004521.8
      2 ENSDART00000004533.7
     16 ENSDART00000004536.8
     13 ENSDART00000004539.5
      1 ENSDART00000004544.6
     11 ENSDART00000004550.8
      6 ENSDART00000004553.7
      7 ENSDART00000004585.6
     12 ENSDART00000004588.6
      7 ENSDART00000004601.9
     14 ENSDART00000004622.7
     11 ENSDART00000004626.8
     11 ENSDART00000004655.7
      4 ENSDART00000004656.7
     34 ENSDART00000004664.7
      2 ENSDART00000004666.7
     12 ENSDART00000004678.8
      2 ENSDART00000004679.7
      6 ENSDART00000004686.8
      2 ENSDART00000004689.7
     25 ENSDART00000004692.7
      1 ENSDART00000004712.7
     20 ENSDART00000004716.8
      6 ENSDART00000004721.6
     13 ENSDART00000004735.8
     28 ENSDART00000004739.7
      4 ENSDART00000004745.5
      6 ENSDART00000004751.5
     31 ENSDART00000004756.10
     22 ENSDART00000004769.7
      1 ENSDART00000004771.8
      5 ENSDART00000004779.4
     13 ENSDART00000004780.8
     15 ENSDART00000004782.7
     59 ENSDART00000004812.8
      6 ENSDART00000004816.9
      2 ENSDART00000004839.5
      2 ENSDART00000004840.6
      1 ENSDART00000004848.6
     36 ENSDART00000004879.5
      9 ENSDART00000004896.8
     20 ENSDART00000004899.5
      6 ENSDART00000004903.8
      1 ENSDART00000004908.7
      2 ENSDART00000004920.5
      1 ENSDART00000004921.7
     17 ENSDART00000004923.8
      9 ENSDART00000004964.6
     13 ENSDART00000004984.10
     16 ENSDART00000004986.8
     11 ENSDART00000005004.8
     29 ENSDART00000005015.8
     47 ENSDART00000005021.5
      3 ENSDART00000005025.6
      2 ENSDART00000005027.8
      6 ENSDART00000005033.7
     11 ENSDART00000005053.8
     18 ENSDART00000005067.8
     10 ENSDART00000005086.5
      1 ENSDART00000005087.6
      7 ENSDART00000005090.7
      2 ENSDART00000005116.7
     10 ENSDART00000005118.7
     12 ENSDART00000005119.4
      3 ENSDART00000005127.7
      9 ENSDART00000005140.7
     17 ENSDART00000005143.5
     14 ENSDART00000005168.5
      2 ENSDART00000005191.7
      2 ENSDART00000005194.7
     19 ENSDART00000005195.8
     21 ENSDART00000005217.7
      1 ENSDART00000005221.6
      2 ENSDART00000005239.8
      1 ENSDART00000005255.7
      1 ENSDART00000005260.7
     16 ENSDART00000005263.7
      1 ENSDART00000005288.6
      3 ENSDART00000005296.7
     11 ENSDART00000005299.8
      6 ENSDART00000005326.4
      4 ENSDART00000005329.6
      2 ENSDART00000005331.6
     56 ENSDART00000005337.8
      8 ENSDART00000005355.7
     25 ENSDART00000005366.6
      8 ENSDART00000005381.6
      1 ENSDART00000005382.6
     12 ENSDART00000005405.6
     20 ENSDART00000005431.8
      1 ENSDART00000005449.6
     50 ENSDART00000005453.7
      1 ENSDART00000005456.6
     14 ENSDART00000005464.6
      1 ENSDART00000005473.5
      7 ENSDART00000005479.8
      3 ENSDART00000005491.6
      4 ENSDART00000005516.6
      1 ENSDART00000005518.8
      4 ENSDART00000005562.7
      5 ENSDART00000005573.5
     30 ENSDART00000005583.7
      7 ENSDART00000005590.6
     19 ENSDART00000005592.7
     28 ENSDART00000005593.4
      4 ENSDART00000005609.8
      3 ENSDART00000005616.7
      2 ENSDART00000005625.8
      6 ENSDART00000005639.8
      3 ENSDART00000005641.5
      4 ENSDART00000005643.7
      2 ENSDART00000005653.7
      4 ENSDART00000005670.6
      4 ENSDART00000005671.8
      3 ENSDART00000005676.4
     43 ENSDART00000005682.6
      3 ENSDART00000005720.5
      5 ENSDART00000005727.6
     26 ENSDART00000005732.6
     12 ENSDART00000005733.7
      1 ENSDART00000005738.7
     13 ENSDART00000005750.4
     10 ENSDART00000005767.6
      6 ENSDART00000005775.9
      3 ENSDART00000005784.7
      1 ENSDART00000005801.6
      3 ENSDART00000005829.5
      1 ENSDART00000005842.6
      5 ENSDART00000005845.8
      3 ENSDART00000005847.7
      5 ENSDART00000005853.7
      2 ENSDART00000005869.8
     11 ENSDART00000005879.7
      3 ENSDART00000005883.7
      6 ENSDART00000005884.6
     12 ENSDART00000005893.6
      2 ENSDART00000005901.7
     16 ENSDART00000005903.6
      3 ENSDART00000005906.5
     27 ENSDART00000005913.6
      4 ENSDART00000005927.6
      3 ENSDART00000005929.6
      8 ENSDART00000005944.7
      5 ENSDART00000005952.7
     28 ENSDART00000005985.6
      3 ENSDART00000005989.5
      1 ENSDART00000005999.7
      1 ENSDART00000006013.8
      2 ENSDART00000006037.8
      4 ENSDART00000006043.5
      6 ENSDART00000006058.8
      6 ENSDART00000006061.8
      3 ENSDART00000006065.6
      3 ENSDART00000006073.6
      1 ENSDART00000006078.8
      4 ENSDART00000006079.8
     42 ENSDART00000006091.6
      9 ENSDART00000006099.7
     11 ENSDART00000006109.5
     31 ENSDART00000006124.6
     41 ENSDART00000006132.7
      9 ENSDART00000006147.7
     20 ENSDART00000006173.8
     16 ENSDART00000006180.8
      2 ENSDART00000006181.8
      3 ENSDART00000006211.7
      2 ENSDART00000006212.5
      8 ENSDART00000006215.7
      9 ENSDART00000006221.8
     12 ENSDART00000006256.7
     15 ENSDART00000006288.9
      2 ENSDART00000006290.5
      3 ENSDART00000006300.5
      2 ENSDART00000006338.6
     10 ENSDART00000006344.7
     19 ENSDART00000006373.5
     14 ENSDART00000006378.5
      9 ENSDART00000006380.8
      3 ENSDART00000006381.7
      9 ENSDART00000006386.6
      1 ENSDART00000006390.8
      1 ENSDART00000006393.3
      2 ENSDART00000006398.6
     19 ENSDART00000006417.7
     29 ENSDART00000006419.6
     17 ENSDART00000006429.7
      1 ENSDART00000006435.7
      2 ENSDART00000006436.6
      3 ENSDART00000006439.9
     20 ENSDART00000006443.5
     21 ENSDART00000006449.7
     10 ENSDART00000006463.5
      1 ENSDART00000006474.9
      9 ENSDART00000006479.7
     13 ENSDART00000006489.7
     22 ENSDART00000006490.7
      1 ENSDART00000006512.5
     35 ENSDART00000006513.7
      6 ENSDART00000006538.7
      4 ENSDART00000006549.7
      7 ENSDART00000006579.7
      4 ENSDART00000006580.6
     32 ENSDART00000006598.7
      7 ENSDART00000006604.6
      6 ENSDART00000006612.6
      2 ENSDART00000006615.8
      3 ENSDART00000006619.6
     25 ENSDART00000006622.6
      1 ENSDART00000006636.6
    106 ENSDART00000006657.9
     14 ENSDART00000006669.6
     30 ENSDART00000006671.7
      1 ENSDART00000006673.7
      2 ENSDART00000006698.8
      8 ENSDART00000006703.5
     16 ENSDART00000006709.6
     16 ENSDART00000006716.7
      8 ENSDART00000006724.9
     12 ENSDART00000006726.8
      6 ENSDART00000006737.8
      2 ENSDART00000006748.5
      6 ENSDART00000006765.7
      8 ENSDART00000006772.8
      1 ENSDART00000006778.7
      7 ENSDART00000006783.5
     15 ENSDART00000006787.10
      1 ENSDART00000006799.7
     17 ENSDART00000006802.6
      8 ENSDART00000006805.6
     22 ENSDART00000006840.5
      6 ENSDART00000006843.7
     26 ENSDART00000006867.7
     20 ENSDART00000006868.8
      3 ENSDART00000006870.7
      6 ENSDART00000006871.7
     41 ENSDART00000006892.9
      8 ENSDART00000006899.6
      7 ENSDART00000006927.4
      4 ENSDART00000006930.8
      4 ENSDART00000006934.5
      7 ENSDART00000006942.8
     14 ENSDART00000006947.7
      9 ENSDART00000006948.4
      3 ENSDART00000006954.8
      4 ENSDART00000006960.5
      1 ENSDART00000006961.6
     11 ENSDART00000006983.7
     15 ENSDART00000006990.4
      1 ENSDART00000007012.7
     11 ENSDART00000007013.8
     11 ENSDART00000007021.7
      4 ENSDART00000007022.7
      2 ENSDART00000007029.7
      3 ENSDART00000007053.7
      5 ENSDART00000007057.4
     61 ENSDART00000007058.9
     22 ENSDART00000007066.6
      4 ENSDART00000007068.6
      1 ENSDART00000007073.3
      1 ENSDART00000007074.7
     20 ENSDART00000007079.7
      4 ENSDART00000007090.8
      1 ENSDART00000007103.7
     13 ENSDART00000007170.5
     16 ENSDART00000007181.8
      3 ENSDART00000007189.8
      2 ENSDART00000007196.6
      9 ENSDART00000007204.7
      3 ENSDART00000007206.6
      2 ENSDART00000007208.6
      1 ENSDART00000007211.7
     13 ENSDART00000007231.5
      2 ENSDART00000007237.6
      6 ENSDART00000007247.7
      3 ENSDART00000007249.7
      6 ENSDART00000007260.9
      2 ENSDART00000007262.8
     13 ENSDART00000007271.7
     17 ENSDART00000007333.9
      3 ENSDART00000007334.7
     10 ENSDART00000007335.6
     40 ENSDART00000007346.7
      9 ENSDART00000007353.8
      5 ENSDART00000007356.6
      1 ENSDART00000007373.5
     34 ENSDART00000007381.6
      4 ENSDART00000007392.6
     16 ENSDART00000007398.6
     14 ENSDART00000007412.6
     25 ENSDART00000007442.6
     18 ENSDART00000007458.6
     12 ENSDART00000007482.8
      6 ENSDART00000007487.7
      7 ENSDART00000007498.7
      6 ENSDART00000007512.6
     22 ENSDART00000007531.7
     12 ENSDART00000007576.5
     10 ENSDART00000007584.6
      5 ENSDART00000007587.6
      3 ENSDART00000007622.8
      9 ENSDART00000007630.6
      1 ENSDART00000007638.5
      4 ENSDART00000007640.8
     22 ENSDART00000007642.5
     13 ENSDART00000007649.5
      2 ENSDART00000007672.7
      9 ENSDART00000007675.7
      4 ENSDART00000007688.6
      3 ENSDART00000007693.5
     18 ENSDART00000007700.7
      1 ENSDART00000007718.7
      5 ENSDART00000007726.8
     27 ENSDART00000007732.7
      2 ENSDART00000007735.6
      3 ENSDART00000007738.7
      3 ENSDART00000007744.4
     30 ENSDART00000007756.8
     11 ENSDART00000007766.8
     35 ENSDART00000007767.5
      1 ENSDART00000007770.9
      5 ENSDART00000007781.5
      9 ENSDART00000007783.7
     20 ENSDART00000007789.7
      3 ENSDART00000007791.5
      8 ENSDART00000007796.8
      1 ENSDART00000007797.7
      9 ENSDART00000007798.5
      5 ENSDART00000007806.7
     12 ENSDART00000007819.5
      8 ENSDART00000007827.7
      3 ENSDART00000007829.6
      6 ENSDART00000007842.7
      1 ENSDART00000007856.7
      7 ENSDART00000007857.6
      1 ENSDART00000007883.5
     10 ENSDART00000007906.9
     13 ENSDART00000007913.9
     10 ENSDART00000007914.6
     10 ENSDART00000007925.6
      5 ENSDART00000007927.5
     10 ENSDART00000007957.7
      7 ENSDART00000007961.6
      2 ENSDART00000007981.5
      5 ENSDART00000007982.8
      2 ENSDART00000007997.7
      1 ENSDART00000008009.7
      1 ENSDART00000008010.9
      7 ENSDART00000008013.5
      1 ENSDART00000008033.6
      3 ENSDART00000008035.4
     12 ENSDART00000008038.9
     22 ENSDART00000008043.7
      5 ENSDART00000008047.8
      9 ENSDART00000008053.7
     19 ENSDART00000008096.6
      4 ENSDART00000008099.6
      9 ENSDART00000008127.5
     22 ENSDART00000008133.7
     25 ENSDART00000008144.7
      1 ENSDART00000008152.7
      3 ENSDART00000008170.7
      4 ENSDART00000008174.7
      1 ENSDART00000008176.7
      4 ENSDART00000008177.5
      1 ENSDART00000008201.7
      2 ENSDART00000008215.9
     23 ENSDART00000008224.3
     11 ENSDART00000008243.6
      2 ENSDART00000008275.6
     10 ENSDART00000008277.7
     12 ENSDART00000008287.7
     33 ENSDART00000008297.8
     22 ENSDART00000008302.5
      1 ENSDART00000008306.5
     22 ENSDART00000008310.6
     20 ENSDART00000008312.6
      1 ENSDART00000008326.6
     21 ENSDART00000008355.8
      4 ENSDART00000008365.8
      7 ENSDART00000008374.6
     26 ENSDART00000008401.5
     23 ENSDART00000008402.8
      4 ENSDART00000008409.7
     20 ENSDART00000008454.7
     10 ENSDART00000008468.9
      2 ENSDART00000008469.8
      5 ENSDART00000008476.7
     10 ENSDART00000008490.8
      8 ENSDART00000008504.6
      3 ENSDART00000008532.8
     22 ENSDART00000008535.8
      4 ENSDART00000008547.8
      5 ENSDART00000008551.7
      5 ENSDART00000008554.4
     40 ENSDART00000008584.4
      1 ENSDART00000008589.7
      3 ENSDART00000008590.4
      6 ENSDART00000008593.6
     19 ENSDART00000008595.9
      1 ENSDART00000008606.6
      1 ENSDART00000008607.8
     24 ENSDART00000008616.6
     22 ENSDART00000008638.8
      3 ENSDART00000008663.8
     30 ENSDART00000008681.7
      1 ENSDART00000008682.8
      5 ENSDART00000008696.6
      4 ENSDART00000008698.5
      1 ENSDART00000008711.8
      2 ENSDART00000008752.6
      3 ENSDART00000008756.10
      4 ENSDART00000008761.5
     11 ENSDART00000008778.6
     22 ENSDART00000008785.7
      7 ENSDART00000008807.7
      8 ENSDART00000008816.6
      2 ENSDART00000008823.7
      1 ENSDART00000008841.9
      4 ENSDART00000008847.7
     26 ENSDART00000008854.4
      3 ENSDART00000008893.8
      8 ENSDART00000008898.6
     18 ENSDART00000008906.4
      1 ENSDART00000008913.7
      3 ENSDART00000008920.7
     13 ENSDART00000008959.6
      9 ENSDART00000008980.6
      1 ENSDART00000008986.5
      1 ENSDART00000008987.7
     14 ENSDART00000008994.6
     10 ENSDART00000009054.7
      7 ENSDART00000009081.6
     22 ENSDART00000009092.7
     12 ENSDART00000009093.8
      1 ENSDART00000009126.7
     17 ENSDART00000009132.6
      3 ENSDART00000009151.6
     13 ENSDART00000009164.7
     20 ENSDART00000009172.8
     18 ENSDART00000009178.8
     11 ENSDART00000009182.4
      8 ENSDART00000009184.4
     15 ENSDART00000009194.6
     13 ENSDART00000009196.7
      6 ENSDART00000009197.7
      2 ENSDART00000009200.7
      2 ENSDART00000009214.6
      2 ENSDART00000009217.7
      8 ENSDART00000009223.8
      2 ENSDART00000009227.5
     17 ENSDART00000009234.8
      4 ENSDART00000009237.8
      2 ENSDART00000009241.7
     22 ENSDART00000009256.7
     39 ENSDART00000009277.7
      2 ENSDART00000009323.8
     21 ENSDART00000009337.5
      2 ENSDART00000009343.8
     19 ENSDART00000009347.7
      5 ENSDART00000009356.10
      1 ENSDART00000009360.7
      6 ENSDART00000009382.7
      2 ENSDART00000009383.7
      9 ENSDART00000009385.7
     11 ENSDART00000009386.9
      1 ENSDART00000009389.8
    141 ENSDART00000009393.6
     11 ENSDART00000009411.7
     28 ENSDART00000009431.7
     52 ENSDART00000009438.5
      3 ENSDART00000009473.6
      3 ENSDART00000009476.7
     22 ENSDART00000009477.5
     21 ENSDART00000009484.7
     42 ENSDART00000009499.8
     13 ENSDART00000009500.6
     12 ENSDART00000009507.8
      1 ENSDART00000009528.7
     10 ENSDART00000009545.8
     10 ENSDART00000009549.6
      4 ENSDART00000009560.8
      1 ENSDART00000009564.7
     46 ENSDART00000009609.8
      2 ENSDART00000009642.5
     11 ENSDART00000009649.4
      4 ENSDART00000009682.4
     16 ENSDART00000009687.7
      4 ENSDART00000009691.5
     12 ENSDART00000009695.7
     14 ENSDART00000009698.9
      5 ENSDART00000009740.4
      2 ENSDART00000009755.4
      7 ENSDART00000009767.6
     14 ENSDART00000009775.7
     18 ENSDART00000009788.5
     25 ENSDART00000009790.7
      1 ENSDART00000009794.7
     14 ENSDART00000009796.7
      4 ENSDART00000009826.8
      8 ENSDART00000009827.6
     14 ENSDART00000009838.6
     23 ENSDART00000009858.5
      2 ENSDART00000009859.7
      7 ENSDART00000009886.7
      8 ENSDART00000009888.6
     11 ENSDART00000009889.6
      3 ENSDART00000009912.6
     15 ENSDART00000009920.9
      5 ENSDART00000009932.8
     12 ENSDART00000009936.7
     34 ENSDART00000009938.8
     11 ENSDART00000009942.8
     10 ENSDART00000009952.7
      7 ENSDART00000009973.7
     15 ENSDART00000010019.5
      3 ENSDART00000010028.9
      6 ENSDART00000010035.6
      5 ENSDART00000010040.8
     10 ENSDART00000010041.7
      3 ENSDART00000010046.6
     18 ENSDART00000010048.7
      3 ENSDART00000010056.7
     30 ENSDART00000010079.7
     17 ENSDART00000010081.7
      8 ENSDART00000010092.6
     11 ENSDART00000010104.5
      5 ENSDART00000010124.8
      2 ENSDART00000010129.6
     40 ENSDART00000010140.6
      2 ENSDART00000010143.6
     19 ENSDART00000010144.5
      2 ENSDART00000010177.5
      2 ENSDART00000010189.5
      3 ENSDART00000010210.9
     30 ENSDART00000010211.5
      2 ENSDART00000010246.7
     23 ENSDART00000010256.5
      7 ENSDART00000010257.8
      5 ENSDART00000010258.7
     13 ENSDART00000010261.8
      3 ENSDART00000010270.5
      1 ENSDART00000010271.8
     12 ENSDART00000010274.5
     17 ENSDART00000010282.8
      1 ENSDART00000010286.7
     11 ENSDART00000010293.9
     17 ENSDART00000010311.5
     21 ENSDART00000010323.6
      5 ENSDART00000010325.9
     24 ENSDART00000010329.7
     18 ENSDART00000010373.8
     17 ENSDART00000010395.7
     21 ENSDART00000010420.7
     17 ENSDART00000010474.9
      1 ENSDART00000010477.7
      2 ENSDART00000010488.6
      5 ENSDART00000010494.8
     22 ENSDART00000010499.5
      2 ENSDART00000010512.6
     10 ENSDART00000010517.6
     19 ENSDART00000010521.7
     51 ENSDART00000010526.8
      4 ENSDART00000010537.8
     15 ENSDART00000010543.7
      1 ENSDART00000010550.6
      4 ENSDART00000010564.6
      5 ENSDART00000010569.5
      3 ENSDART00000010580.8
     11 ENSDART00000010591.6
     15 ENSDART00000010604.4
     12 ENSDART00000010626.5
      4 ENSDART00000010632.6
      1 ENSDART00000010643.5
     30 ENSDART00000010647.7
      1 ENSDART00000010658.7
      5 ENSDART00000010683.4
     10 ENSDART00000010684.7
      4 ENSDART00000010697.6
     10 ENSDART00000010699.5
      2 ENSDART00000010706.4
     17 ENSDART00000010764.4
      8 ENSDART00000010773.6
     20 ENSDART00000010774.6
     13 ENSDART00000010777.6
      2 ENSDART00000010778.7
      2 ENSDART00000010786.5
      2 ENSDART00000010792.9
      7 ENSDART00000010813.8
     12 ENSDART00000010821.8
      3 ENSDART00000010862.6
     14 ENSDART00000010881.6
      8 ENSDART00000010885.9
      4 ENSDART00000010894.7
      7 ENSDART00000010896.5
      2 ENSDART00000010932.3
      3 ENSDART00000010942.6
      9 ENSDART00000010944.6
      2 ENSDART00000010954.5
      1 ENSDART00000010975.7
      7 ENSDART00000010982.8
     13 ENSDART00000010986.9
      9 ENSDART00000010991.8
      1 ENSDART00000010992.7
      1 ENSDART00000010993.8
     33 ENSDART00000010997.6
      6 ENSDART00000010998.8
      8 ENSDART00000011004.7
      7 ENSDART00000011018.7
     10 ENSDART00000011025.6
     22 ENSDART00000011052.6
      7 ENSDART00000011076.6
      2 ENSDART00000011078.7
      4 ENSDART00000011082.6
      7 ENSDART00000011087.5
      1 ENSDART00000011096.5
     13 ENSDART00000011102.6
      4 ENSDART00000011146.5
      1 ENSDART00000011149.7
      5 ENSDART00000011163.6
      1 ENSDART00000011166.6
      1 ENSDART00000011183.8
      6 ENSDART00000011188.7
      1 ENSDART00000011192.6
      7 ENSDART00000011201.6
      1 ENSDART00000011224.7
      4 ENSDART00000011229.5
     10 ENSDART00000011251.8
     10 ENSDART00000011252.6
      1 ENSDART00000011258.7
      4 ENSDART00000011283.6
      7 ENSDART00000011295.8
     79 ENSDART00000011303.8
     14 ENSDART00000011304.6
     33 ENSDART00000011305.6
     21 ENSDART00000011318.5
     37 ENSDART00000011319.6
      8 ENSDART00000011320.5
      5 ENSDART00000011324.6
     12 ENSDART00000011332.9
      3 ENSDART00000011337.7
      8 ENSDART00000011353.7
      8 ENSDART00000011362.8
      7 ENSDART00000011389.8
      6 ENSDART00000011398.8
      3 ENSDART00000011399.4
     21 ENSDART00000011414.7
      3 ENSDART00000011416.7
      6 ENSDART00000011432.9
      4 ENSDART00000011435.4
     11 ENSDART00000011447.8
      3 ENSDART00000011453.9
      7 ENSDART00000011456.7
      2 ENSDART00000011471.6
      7 ENSDART00000011497.7
      3 ENSDART00000011506.7
     15 ENSDART00000011534.7
     12 ENSDART00000011540.8
     12 ENSDART00000011551.5
      6 ENSDART00000011554.8
     10 ENSDART00000011561.6
      2 ENSDART00000011570.7
     16 ENSDART00000011577.8
      1 ENSDART00000011597.8
      3 ENSDART00000011627.7
      9 ENSDART00000011645.9
      7 ENSDART00000011652.7
     22 ENSDART00000011657.5
     12 ENSDART00000011662.5
     12 ENSDART00000011663.8
      1 ENSDART00000011691.7
     23 ENSDART00000011699.5
     15 ENSDART00000011701.6
      9 ENSDART00000011706.9
      8 ENSDART00000011715.7
      7 ENSDART00000011724.6
      5 ENSDART00000011725.8
      2 ENSDART00000011727.6
      9 ENSDART00000011751.7
      4 ENSDART00000011757.6
      2 ENSDART00000011780.4
      5 ENSDART00000011785.7
      4 ENSDART00000011809.5
      3 ENSDART00000011823.6
      9 ENSDART00000011837.5
     75 ENSDART00000011863.8
      7 ENSDART00000011865.6
     17 ENSDART00000011878.5
     18 ENSDART00000011882.6
      6 ENSDART00000011886.5
     18 ENSDART00000011910.6
     18 ENSDART00000011919.8
      7 ENSDART00000011922.8
     14 ENSDART00000011925.7
     18 ENSDART00000011931.9
      2 ENSDART00000011936.6
      9 ENSDART00000011943.6
      8 ENSDART00000011946.7
     15 ENSDART00000011967.6
     13 ENSDART00000011970.6
     25 ENSDART00000012018.6
      1 ENSDART00000012048.7
      3 ENSDART00000012050.8
      5 ENSDART00000012053.8
      4 ENSDART00000012055.5
      2 ENSDART00000012064.6
      1 ENSDART00000012089.6
     48 ENSDART00000012091.7
     13 ENSDART00000012104.6
      8 ENSDART00000012113.4
      1 ENSDART00000012116.7
      6 ENSDART00000012119.5
     10 ENSDART00000012120.8
      3 ENSDART00000012132.7
     15 ENSDART00000012157.6
      1 ENSDART00000012159.6
      3 ENSDART00000012164.9
     15 ENSDART00000012166.7
      9 ENSDART00000012167.7
      3 ENSDART00000012191.6
      1 ENSDART00000012194.8
     14 ENSDART00000012212.6
     17 ENSDART00000012222.6
      3 ENSDART00000012224.8
      2 ENSDART00000012229.7
      4 ENSDART00000012232.9
     15 ENSDART00000012234.7
     38 ENSDART00000012241.8
      2 ENSDART00000012253.7
     36 ENSDART00000012265.8
      3 ENSDART00000012268.7
      8 ENSDART00000012284.7
      4 ENSDART00000012318.7
      1 ENSDART00000012335.7
      4 ENSDART00000012336.8
     15 ENSDART00000012352.8
      9 ENSDART00000012357.4
     21 ENSDART00000012361.6
      1 ENSDART00000012374.8
      4 ENSDART00000012381.6
     14 ENSDART00000012385.8
      7 ENSDART00000012396.6
      2 ENSDART00000012399.7
      4 ENSDART00000012413.7
      1 ENSDART00000012414.6
      4 ENSDART00000012419.6
      1 ENSDART00000012421.7
     29 ENSDART00000012438.8
     14 ENSDART00000012442.6
      1 ENSDART00000012445.6
      3 ENSDART00000012447.7
      4 ENSDART00000012450.8
      2 ENSDART00000012457.6
      4 ENSDART00000012470.6
      2 ENSDART00000012476.8
      5 ENSDART00000012478.7
     10 ENSDART00000012479.6
      1 ENSDART00000012484.7
      4 ENSDART00000012487.4
      2 ENSDART00000012506.6
      1 ENSDART00000012507.7
     31 ENSDART00000012522.7
     15 ENSDART00000012546.7
      2 ENSDART00000012551.6
      2 ENSDART00000012552.7
      1 ENSDART00000012574.7
     49 ENSDART00000012581.7
     25 ENSDART00000012582.5
     21 ENSDART00000012586.8
      1 ENSDART00000012600.9
      4 ENSDART00000012604.7
     45 ENSDART00000012630.7
     12 ENSDART00000012637.7
     54 ENSDART00000012644.6
      2 ENSDART00000012653.7
      1 ENSDART00000012658.7
     11 ENSDART00000012670.5
      2 ENSDART00000012672.6
     18 ENSDART00000012686.8
      4 ENSDART00000012694.7
     12 ENSDART00000012712.5
     33 ENSDART00000012717.7
      2 ENSDART00000012718.6
      3 ENSDART00000012743.5
      6 ENSDART00000012759.6
      7 ENSDART00000012791.8
      8 ENSDART00000012816.9
      8 ENSDART00000012820.7
      6 ENSDART00000012826.6
      2 ENSDART00000012835.7
     25 ENSDART00000012842.7
     14 ENSDART00000012855.6
      1 ENSDART00000012857.5
     11 ENSDART00000012859.7
      5 ENSDART00000012862.7
      1 ENSDART00000012873.7
      3 ENSDART00000012888.6
      3 ENSDART00000012899.6
     16 ENSDART00000012903.6
      7 ENSDART00000012918.4
      4 ENSDART00000012919.8
      5 ENSDART00000012928.8
     29 ENSDART00000012938.6
     16 ENSDART00000012944.5
      2 ENSDART00000012963.5
      5 ENSDART00000012990.6
      1 ENSDART00000012994.8
      2 ENSDART00000013001.7
      6 ENSDART00000013003.6
     17 ENSDART00000013007.5
     25 ENSDART00000013011.6
     15 ENSDART00000013033.8
     11 ENSDART00000013059.7
      3 ENSDART00000013063.8
      4 ENSDART00000013066.7
     27 ENSDART00000013076.6
      6 ENSDART00000013079.7
      5 ENSDART00000013083.7
     18 ENSDART00000013085.8
      1 ENSDART00000013093.6
      4 ENSDART00000013103.5
      7 ENSDART00000013114.7
     37 ENSDART00000013148.6
      5 ENSDART00000013167.7
      1 ENSDART00000013170.7
      9 ENSDART00000013201.7
     22 ENSDART00000013203.7
      5 ENSDART00000013217.8
      6 ENSDART00000013224.4
      5 ENSDART00000013257.8
     10 ENSDART00000013263.7
     16 ENSDART00000013264.6
     13 ENSDART00000013278.6
     15 ENSDART00000013282.8
     17 ENSDART00000013294.5
      3 ENSDART00000013296.5
      8 ENSDART00000013309.7
      4 ENSDART00000013313.5
      2 ENSDART00000013343.6
      5 ENSDART00000013360.5
      8 ENSDART00000013376.7
     11 ENSDART00000013394.5
     16 ENSDART00000013400.7
      1 ENSDART00000013404.6
      5 ENSDART00000013409.6
     13 ENSDART00000013411.5
      3 ENSDART00000013418.8
      7 ENSDART00000013431.5
     26 ENSDART00000013434.9
     11 ENSDART00000013446.5
      1 ENSDART00000013449.7
      6 ENSDART00000013453.8
     16 ENSDART00000013454.9
      2 ENSDART00000013465.6
      2 ENSDART00000013480.7
     29 ENSDART00000013485.7
      3 ENSDART00000013497.7
      5 ENSDART00000013525.6
      1 ENSDART00000013534.7
      5 ENSDART00000013540.8
      6 ENSDART00000013553.6
      1 ENSDART00000013563.7
     19 ENSDART00000013571.8
     34 ENSDART00000013575.6
      2 ENSDART00000013581.6
     25 ENSDART00000013588.5
      2 ENSDART00000013590.8
     32 ENSDART00000013591.7
      2 ENSDART00000013604.7
      8 ENSDART00000013607.7
     15 ENSDART00000013609.6
     13 ENSDART00000013638.7
      2 ENSDART00000013642.6
      5 ENSDART00000013654.6
      6 ENSDART00000013659.8
      7 ENSDART00000013676.7
      1 ENSDART00000013682.7
      1 ENSDART00000013714.7
      8 ENSDART00000013717.7
     23 ENSDART00000013743.8
      4 ENSDART00000013768.8
     23 ENSDART00000013781.8
      3 ENSDART00000013785.5
     12 ENSDART00000013787.5
      1 ENSDART00000013796.8
      2 ENSDART00000013797.7
      1 ENSDART00000013803.7
      3 ENSDART00000013814.7
     16 ENSDART00000013816.7
      1 ENSDART00000013835.7
      8 ENSDART00000013839.3
      4 ENSDART00000013851.8
     27 ENSDART00000013865.8
      4 ENSDART00000013870.5
      2 ENSDART00000013894.6
     27 ENSDART00000013918.6
      1 ENSDART00000013930.7
     12 ENSDART00000013933.7
     23 ENSDART00000013961.6
      8 ENSDART00000013972.7
      5 ENSDART00000013976.7
      1 ENSDART00000013980.7
      1 ENSDART00000014007.7
     14 ENSDART00000014021.6
     18 ENSDART00000014024.8
      2 ENSDART00000014031.9
     17 ENSDART00000014034.5
      1 ENSDART00000014036.9
      1 ENSDART00000014047.6
     10 ENSDART00000014049.8
      6 ENSDART00000014052.8
     11 ENSDART00000014058.6
      5 ENSDART00000014062.6
     20 ENSDART00000014072.8
      9 ENSDART00000014088.4
     17 ENSDART00000014095.6
      3 ENSDART00000014098.9
      6 ENSDART00000014124.8
      1 ENSDART00000014127.7
      7 ENSDART00000014149.8
      1 ENSDART00000014152.5
     13 ENSDART00000014153.5
      2 ENSDART00000014163.8
      2 ENSDART00000014166.5
      8 ENSDART00000014168.5
     15 ENSDART00000014176.5
      2 ENSDART00000014182.7
     26 ENSDART00000014188.6
     21 ENSDART00000014190.7
     20 ENSDART00000014207.5
     18 ENSDART00000014232.6
      2 ENSDART00000014254.8
      8 ENSDART00000014257.7
      1 ENSDART00000014270.4
      5 ENSDART00000014296.6
      5 ENSDART00000014306.5
     13 ENSDART00000014330.5
      3 ENSDART00000014350.5
     22 ENSDART00000014379.7
      2 ENSDART00000014385.7
      5 ENSDART00000014404.8
      9 ENSDART00000014415.7
      3 ENSDART00000014434.7
      4 ENSDART00000014440.6
     18 ENSDART00000014465.8
      7 ENSDART00000014473.7
      9 ENSDART00000014515.5
      3 ENSDART00000014521.7
      5 ENSDART00000014536.8
      4 ENSDART00000014552.7
      8 ENSDART00000014568.6
      4 ENSDART00000014572.6
      3 ENSDART00000014602.5
      2 ENSDART00000014606.8
      9 ENSDART00000014608.6
     26 ENSDART00000014632.7
      5 ENSDART00000014660.6
     22 ENSDART00000014666.7
      5 ENSDART00000014669.7
      1 ENSDART00000014674.7
      2 ENSDART00000014678.6
      1 ENSDART00000014685.5
      6 ENSDART00000014691.7
      7 ENSDART00000014703.6
      2 ENSDART00000014708.7
      3 ENSDART00000014721.7
      6 ENSDART00000014723.5
     21 ENSDART00000014727.6
     29 ENSDART00000014729.5
     11 ENSDART00000014749.8
      4 ENSDART00000014769.6
     14 ENSDART00000014774.8
     10 ENSDART00000014787.8
      1 ENSDART00000014819.5
     30 ENSDART00000014822.8
      2 ENSDART00000014840.5
      4 ENSDART00000014843.5
      2 ENSDART00000014851.7
     15 ENSDART00000014868.7
      1 ENSDART00000014871.4
     15 ENSDART00000014887.8
      1 ENSDART00000014892.7
      1 ENSDART00000014915.6
      1 ENSDART00000014916.7
      3 ENSDART00000014922.8
      1 ENSDART00000014939.5
      1 ENSDART00000014944.7
     60 ENSDART00000014945.7
     14 ENSDART00000014956.6
     12 ENSDART00000014983.7
     12 ENSDART00000015007.8
      4 ENSDART00000015016.8
      6 ENSDART00000015034.6
      1 ENSDART00000015038.7
      4 ENSDART00000015040.8
      9 ENSDART00000015046.7
      6 ENSDART00000015076.6
    101 ENSDART00000015092.8
      7 ENSDART00000015103.7
      2 ENSDART00000015127.5
      6 ENSDART00000015134.6
      1 ENSDART00000015136.9
     19 ENSDART00000015139.7
     36 ENSDART00000015154.5
     26 ENSDART00000015159.7
     14 ENSDART00000015170.6
     10 ENSDART00000015190.7
     23 ENSDART00000015193.6
      6 ENSDART00000015199.5
      4 ENSDART00000015214.8
     11 ENSDART00000015224.8
      2 ENSDART00000015230.6
     18 ENSDART00000015240.7
      1 ENSDART00000015251.7
     15 ENSDART00000015302.5
      2 ENSDART00000015323.7
      2 ENSDART00000015333.7
      8 ENSDART00000015368.8
     11 ENSDART00000015377.5
     11 ENSDART00000015391.7
      3 ENSDART00000015393.6
      5 ENSDART00000015395.8
     18 ENSDART00000015401.6
     14 ENSDART00000015418.6
     23 ENSDART00000015479.5
      9 ENSDART00000015512.7
      7 ENSDART00000015517.5
     14 ENSDART00000015535.7
      1 ENSDART00000015554.5
      7 ENSDART00000015558.6
     36 ENSDART00000015559.9
     22 ENSDART00000015591.6
      9 ENSDART00000015629.7
     15 ENSDART00000015632.7
      5 ENSDART00000015634.7
     23 ENSDART00000015636.7
      2 ENSDART00000015643.7
      2 ENSDART00000015664.8
      6 ENSDART00000015670.7
     11 ENSDART00000015681.4
     10 ENSDART00000015682.4
      1 ENSDART00000015688.8
      6 ENSDART00000015694.5
      1 ENSDART00000015712.8
     20 ENSDART00000015723.7
     20 ENSDART00000015732.7
      2 ENSDART00000015755.7
      8 ENSDART00000015761.7
     30 ENSDART00000015765.5
      9 ENSDART00000015773.8
     36 ENSDART00000015777.7
      2 ENSDART00000015780.7
      2 ENSDART00000015786.6
      9 ENSDART00000015801.8
      6 ENSDART00000015820.8
      8 ENSDART00000015834.6
      8 ENSDART00000015841.8
      7 ENSDART00000015872.6
     19 ENSDART00000015873.8
     18 ENSDART00000015891.8
      5 ENSDART00000015928.8
     16 ENSDART00000015932.6
     24 ENSDART00000015938.7
     10 ENSDART00000015940.6
     21 ENSDART00000015951.7
      3 ENSDART00000015956.6
      3 ENSDART00000015967.8
     18 ENSDART00000015979.5
      5 ENSDART00000015996.6
     23 ENSDART00000016002.9
      1 ENSDART00000016014.5
      9 ENSDART00000016019.7
     16 ENSDART00000016024.8
      4 ENSDART00000016053.7
      2 ENSDART00000016057.9
     10 ENSDART00000016071.8
      7 ENSDART00000016075.6
      5 ENSDART00000016090.5
     18 ENSDART00000016096.8
      4 ENSDART00000016099.7
      4 ENSDART00000016102.6
      3 ENSDART00000016103.5
     23 ENSDART00000016105.8
     21 ENSDART00000016112.9
     15 ENSDART00000016117.8
     17 ENSDART00000016135.6
      2 ENSDART00000016139.5
      1 ENSDART00000016143.7
     15 ENSDART00000016167.7
     22 ENSDART00000016181.9
      5 ENSDART00000016183.5
     11 ENSDART00000016197.5
    104 ENSDART00000016208.6
     13 ENSDART00000016211.5
     49 ENSDART00000016214.8
      1 ENSDART00000016219.7
     12 ENSDART00000016230.9
     14 ENSDART00000016248.7
      3 ENSDART00000016267.6
      1 ENSDART00000016271.7
     19 ENSDART00000016283.7
      7 ENSDART00000016294.6
      3 ENSDART00000016303.5
      1 ENSDART00000016309.7
      3 ENSDART00000016310.6
      4 ENSDART00000016314.9
      9 ENSDART00000016350.4
     19 ENSDART00000016369.6
      1 ENSDART00000016370.6
      5 ENSDART00000016382.4
      1 ENSDART00000016388.7
      1 ENSDART00000016405.7
     40 ENSDART00000016407.5
     16 ENSDART00000016417.7
     10 ENSDART00000016422.6
      1 ENSDART00000016430.5
      5 ENSDART00000016464.4
     13 ENSDART00000016472.7
     15 ENSDART00000016488.7
      2 ENSDART00000016501.7
      7 ENSDART00000016502.6
     18 ENSDART00000016515.6
      9 ENSDART00000016592.6
      9 ENSDART00000016597.5
      5 ENSDART00000016604.7
      6 ENSDART00000016608.7
      3 ENSDART00000016612.6
     21 ENSDART00000016614.6
      3 ENSDART00000016616.7
      5 ENSDART00000016628.7
      3 ENSDART00000016629.5
      2 ENSDART00000016635.5
      8 ENSDART00000016642.7
     19 ENSDART00000016658.6
      1 ENSDART00000016660.4
      2 ENSDART00000016672.8
      4 ENSDART00000016677.7
     20 ENSDART00000016690.7
     11 ENSDART00000016696.7
      2 ENSDART00000016702.7
      2 ENSDART00000016709.5
      9 ENSDART00000016727.5
      2 ENSDART00000016728.6
     15 ENSDART00000016758.7
     35 ENSDART00000016780.7
     61 ENSDART00000016791.9
     12 ENSDART00000016793.7
     12 ENSDART00000016803.5
     10 ENSDART00000016808.8
     30 ENSDART00000016860.7
     19 ENSDART00000016864.6
     14 ENSDART00000016867.9
      2 ENSDART00000016873.8
      9 ENSDART00000016877.7
      9 ENSDART00000016890.7
      9 ENSDART00000016891.5
      3 ENSDART00000016946.8
      4 ENSDART00000016973.5
     19 ENSDART00000016976.7
      4 ENSDART00000016986.6
      2 ENSDART00000016995.6
      1 ENSDART00000017007.6
      1 ENSDART00000017017.6
     23 ENSDART00000017034.6
     22 ENSDART00000017052.7
      8 ENSDART00000017053.6
      4 ENSDART00000017075.8
     12 ENSDART00000017090.7
     44 ENSDART00000017098.8
     38 ENSDART00000017110.5
      2 ENSDART00000017122.6
      7 ENSDART00000017138.7
      1 ENSDART00000017140.8
      3 ENSDART00000017142.7
      9 ENSDART00000017144.6
     11 ENSDART00000017148.6
      1 ENSDART00000017171.6
     22 ENSDART00000017172.6
      3 ENSDART00000017173.8
     14 ENSDART00000017176.9
      3 ENSDART00000017180.7
     25 ENSDART00000017188.6
     13 ENSDART00000017191.6
      9 ENSDART00000017229.7
     13 ENSDART00000017230.7
      1 ENSDART00000017259.6
      3 ENSDART00000017268.7
     38 ENSDART00000017269.7
     28 ENSDART00000017299.10
     13 ENSDART00000017304.5
      3 ENSDART00000017305.7
      1 ENSDART00000017307.7
      2 ENSDART00000017309.9
     12 ENSDART00000017337.7
      5 ENSDART00000017349.7
     25 ENSDART00000017359.7
     33 ENSDART00000017376.8
      4 ENSDART00000017384.7
      7 ENSDART00000017391.8
      3 ENSDART00000017393.7
      4 ENSDART00000017402.6
      1 ENSDART00000017413.8
      4 ENSDART00000017422.7
      9 ENSDART00000017424.7
      4 ENSDART00000017427.10
      4 ENSDART00000017443.7
      5 ENSDART00000017445.6
      1 ENSDART00000017456.4
      3 ENSDART00000017474.6
     10 ENSDART00000017485.6
      2 ENSDART00000017488.7
      2 ENSDART00000017493.6
     17 ENSDART00000017510.6
     20 ENSDART00000017523.8
      6 ENSDART00000017535.4
     58 ENSDART00000017536.7
      8 ENSDART00000017551.8
     26 ENSDART00000017553.10
      6 ENSDART00000017567.5
     11 ENSDART00000017572.5
     13 ENSDART00000017576.6
      1 ENSDART00000017605.7
      6 ENSDART00000017646.7
     34 ENSDART00000017668.9
     81 ENSDART00000017677.6
     11 ENSDART00000017686.7
     11 ENSDART00000017695.5
      2 ENSDART00000017696.7
      8 ENSDART00000017706.5
     11 ENSDART00000017709.7
      6 ENSDART00000017718.8
     19 ENSDART00000017726.7
      7 ENSDART00000017728.7
     20 ENSDART00000017743.7
      2 ENSDART00000017750.9
      4 ENSDART00000017755.3
      6 ENSDART00000017770.6
     28 ENSDART00000017785.5
     11 ENSDART00000017791.5
      5 ENSDART00000017798.7
      1 ENSDART00000017805.7
      1 ENSDART00000017833.7
     13 ENSDART00000017838.8
     20 ENSDART00000017851.6
      6 ENSDART00000017852.4
      8 ENSDART00000017854.6
     22 ENSDART00000017859.7
      3 ENSDART00000017869.8
      2 ENSDART00000017902.7
      3 ENSDART00000017912.7
      6 ENSDART00000017932.7
      6 ENSDART00000017937.5
      1 ENSDART00000017939.6
     54 ENSDART00000017941.8
     13 ENSDART00000017956.8
      3 ENSDART00000017962.8
      5 ENSDART00000017965.7
      2 ENSDART00000017966.6
     24 ENSDART00000017973.5
      2 ENSDART00000017975.8
     13 ENSDART00000017977.6
     14 ENSDART00000018010.8
      7 ENSDART00000018017.7
     17 ENSDART00000018037.8
      9 ENSDART00000018049.4
      4 ENSDART00000018062.8
     10 ENSDART00000018071.7
      7 ENSDART00000018083.6
      8 ENSDART00000018095.6
      1 ENSDART00000018107.5
      7 ENSDART00000018114.7
      5 ENSDART00000018117.5
     24 ENSDART00000018119.7
     14 ENSDART00000018131.7
      1 ENSDART00000018144.7
      2 ENSDART00000018150.7
     22 ENSDART00000018159.8
      6 ENSDART00000018163.8
      8 ENSDART00000018190.6
      1 ENSDART00000018204.7
     25 ENSDART00000018228.8
      1 ENSDART00000018230.6
     10 ENSDART00000018235.7
      9 ENSDART00000018253.5
     24 ENSDART00000018255.7
      8 ENSDART00000018261.7
     14 ENSDART00000018270.6
     12 ENSDART00000018301.9
     13 ENSDART00000018304.7
      2 ENSDART00000018328.5
      5 ENSDART00000018336.6
      7 ENSDART00000018347.7
     12 ENSDART00000018350.7
      2 ENSDART00000018408.9
     35 ENSDART00000018423.7
      5 ENSDART00000018425.7
     21 ENSDART00000018432.7
     16 ENSDART00000018448.8
      9 ENSDART00000018461.8
     15 ENSDART00000018472.7
      2 ENSDART00000018475.6
     27 ENSDART00000018500.7
      4 ENSDART00000018501.8
     10 ENSDART00000018502.8
     13 ENSDART00000018503.7
     39 ENSDART00000018504.7
      4 ENSDART00000018512.7
     19 ENSDART00000018514.7
      7 ENSDART00000018515.4
     15 ENSDART00000018523.7
      1 ENSDART00000018524.7
      3 ENSDART00000018532.6
      4 ENSDART00000018533.6
      5 ENSDART00000018545.7
      6 ENSDART00000018553.4
      3 ENSDART00000018570.4
      8 ENSDART00000018580.6
      7 ENSDART00000018625.7
     10 ENSDART00000018626.7
     10 ENSDART00000018640.9
     15 ENSDART00000018651.6
      8 ENSDART00000018654.7
      2 ENSDART00000018676.5
      4 ENSDART00000018677.8
     19 ENSDART00000018678.6
      6 ENSDART00000018683.9
      8 ENSDART00000018686.4
      1 ENSDART00000018713.8
      1 ENSDART00000018726.6
      9 ENSDART00000018729.9
     39 ENSDART00000018735.8
     12 ENSDART00000018739.8
     12 ENSDART00000018741.8
      1 ENSDART00000018743.7
      3 ENSDART00000018752.6
      1 ENSDART00000018764.8
      9 ENSDART00000018792.6
      8 ENSDART00000018817.5
     38 ENSDART00000018818.5
      1 ENSDART00000018822.6
      7 ENSDART00000018827.8
      3 ENSDART00000018832.5
     11 ENSDART00000018837.8
     31 ENSDART00000018840.8
     16 ENSDART00000018868.5
     40 ENSDART00000018895.9
     14 ENSDART00000018908.6
     18 ENSDART00000018931.7
      2 ENSDART00000018939.6
     10 ENSDART00000018945.7
      3 ENSDART00000018948.7
      1 ENSDART00000018955.6
     11 ENSDART00000018972.6
      5 ENSDART00000018977.5
     20 ENSDART00000018981.7
      4 ENSDART00000019003.5
     19 ENSDART00000019004.7
      2 ENSDART00000019006.6
     10 ENSDART00000019029.6
     17 ENSDART00000019035.5
      1 ENSDART00000019045.7
      6 ENSDART00000019047.7
      1 ENSDART00000019050.7
      2 ENSDART00000019053.6
      7 ENSDART00000019063.6
      3 ENSDART00000019076.7
      1 ENSDART00000019111.5
     20 ENSDART00000019136.7
      4 ENSDART00000019140.9
     23 ENSDART00000019144.8
     54 ENSDART00000019145.6
      3 ENSDART00000019149.9
     27 ENSDART00000019155.4
      3 ENSDART00000019165.6
      1 ENSDART00000019199.5
      5 ENSDART00000019206.5
      3 ENSDART00000019227.9
     18 ENSDART00000019235.7
      2 ENSDART00000019239.6
      1 ENSDART00000019248.6
     12 ENSDART00000019252.6
     47 ENSDART00000019259.7
      2 ENSDART00000019269.7
     14 ENSDART00000019270.5
      4 ENSDART00000019318.7
     14 ENSDART00000019323.6
     14 ENSDART00000019325.7
      8 ENSDART00000019330.8
     11 ENSDART00000019350.7
     15 ENSDART00000019353.8
     10 ENSDART00000019392.6
     20 ENSDART00000019413.9
     16 ENSDART00000019416.4
      4 ENSDART00000019417.5
      4 ENSDART00000019427.4
      1 ENSDART00000019432.5
      1 ENSDART00000019439.7
      4 ENSDART00000019440.8
     15 ENSDART00000019442.7
      3 ENSDART00000019446.5
     11 ENSDART00000019450.8
     27 ENSDART00000019455.6
      3 ENSDART00000019459.9
     19 ENSDART00000019476.7
     12 ENSDART00000019481.6
      5 ENSDART00000019508.5
     11 ENSDART00000019518.7
     16 ENSDART00000019521.9
     63 ENSDART00000019533.7
      6 ENSDART00000019571.5
     14 ENSDART00000019573.6
      7 ENSDART00000019581.9
      7 ENSDART00000019620.9
     10 ENSDART00000019636.8
      5 ENSDART00000019646.6
     18 ENSDART00000019647.6
      1 ENSDART00000019658.7
      5 ENSDART00000019661.6
     14 ENSDART00000019698.6
     13 ENSDART00000019699.6
      2 ENSDART00000019705.5
      2 ENSDART00000019706.9
     15 ENSDART00000019743.5
     12 ENSDART00000019744.7
      6 ENSDART00000019748.8
     25 ENSDART00000019750.8
      9 ENSDART00000019759.8
      3 ENSDART00000019762.5
     12 ENSDART00000019766.8
      6 ENSDART00000019770.6
     19 ENSDART00000019774.5
      1 ENSDART00000019785.6
     42 ENSDART00000019786.7
      3 ENSDART00000019803.6
      5 ENSDART00000019813.8
      3 ENSDART00000019818.8
     10 ENSDART00000019822.6
     13 ENSDART00000019828.8
     18 ENSDART00000019845.6
      8 ENSDART00000019854.6
     13 ENSDART00000019861.7
      4 ENSDART00000019898.9
     12 ENSDART00000019907.8
      2 ENSDART00000019910.6
      1 ENSDART00000019920.6
      2 ENSDART00000019925.6
     10 ENSDART00000019936.5
      3 ENSDART00000019939.7
      3 ENSDART00000019949.6
      1 ENSDART00000019953.8
     30 ENSDART00000019957.9
      3 ENSDART00000019975.6
     10 ENSDART00000019989.7
      4 ENSDART00000019991.6
      2 ENSDART00000020000.4
      6 ENSDART00000020004.5
      2 ENSDART00000020014.6
      6 ENSDART00000020017.5
     10 ENSDART00000020033.6
      2 ENSDART00000020040.5
     11 ENSDART00000020048.6
     24 ENSDART00000020082.6
     49 ENSDART00000020084.8
      5 ENSDART00000020096.8
     16 ENSDART00000020116.8
     28 ENSDART00000020122.6
      8 ENSDART00000020135.7
     21 ENSDART00000020136.6
      6 ENSDART00000020153.5
      1 ENSDART00000020167.9
      2 ENSDART00000020168.9
      1 ENSDART00000020174.4
      2 ENSDART00000020183.8
      7 ENSDART00000020187.8
      5 ENSDART00000020192.8
     37 ENSDART00000020212.9
      3 ENSDART00000020249.7
     35 ENSDART00000020251.5
     13 ENSDART00000020252.6
     30 ENSDART00000020253.4
      1 ENSDART00000020259.8
     10 ENSDART00000020261.6
     10 ENSDART00000020266.6
      5 ENSDART00000020283.7
      1 ENSDART00000020296.6
      1 ENSDART00000020297.7
      3 ENSDART00000020301.6
      3 ENSDART00000020311.6
     15 ENSDART00000020327.7
     15 ENSDART00000020333.6
      5 ENSDART00000020342.8
     34 ENSDART00000020344.9
     12 ENSDART00000020350.5
      4 ENSDART00000020367.7
      6 ENSDART00000020386.6
      7 ENSDART00000020389.5
      3 ENSDART00000020400.6
      4 ENSDART00000020409.7
     11 ENSDART00000020425.7
      1 ENSDART00000020434.9
      2 ENSDART00000020456.5
      7 ENSDART00000020463.6
     12 ENSDART00000020505.6
      1 ENSDART00000020506.8
      2 ENSDART00000020529.7
      8 ENSDART00000020538.7
      5 ENSDART00000020541.7
     27 ENSDART00000020550.5
      2 ENSDART00000020569.7
     12 ENSDART00000020575.6
     38 ENSDART00000020576.7
     28 ENSDART00000020582.6
     35 ENSDART00000020598.7
      7 ENSDART00000020603.9
      7 ENSDART00000020607.8
      7 ENSDART00000020610.5
      2 ENSDART00000020621.6
      3 ENSDART00000020625.7
      2 ENSDART00000020628.8
     13 ENSDART00000020631.7
     16 ENSDART00000020638.6
     11 ENSDART00000020654.8
     21 ENSDART00000020655.5
      1 ENSDART00000020665.9
      5 ENSDART00000020667.7
     15 ENSDART00000020680.8
      7 ENSDART00000020703.8
      2 ENSDART00000020710.7
      4 ENSDART00000020740.6
     19 ENSDART00000020741.7
      4 ENSDART00000020743.7
     32 ENSDART00000020745.7
     22 ENSDART00000020749.5
      1 ENSDART00000020765.5
      3 ENSDART00000020786.6
      7 ENSDART00000020792.5
      3 ENSDART00000020798.4
      4 ENSDART00000020808.5
     35 ENSDART00000020810.5
     16 ENSDART00000020817.6
      1 ENSDART00000020819.8
      1 ENSDART00000020821.8
      1 ENSDART00000020824.7
     36 ENSDART00000020834.7
      3 ENSDART00000020859.8
      2 ENSDART00000020861.6
     16 ENSDART00000020908.5
      5 ENSDART00000020914.7
      6 ENSDART00000020923.7
      9 ENSDART00000020928.7
      5 ENSDART00000020936.5
     12 ENSDART00000020937.7
      9 ENSDART00000020961.8
      9 ENSDART00000020967.6
      6 ENSDART00000020970.7
      3 ENSDART00000020998.7
      2 ENSDART00000021000.7
      1 ENSDART00000021009.7
     44 ENSDART00000021011.7
     10 ENSDART00000021013.6
     31 ENSDART00000021035.7
      9 ENSDART00000021037.7
      1 ENSDART00000021053.8
      5 ENSDART00000021060.4
      3 ENSDART00000021062.7
      6 ENSDART00000021069.6
     11 ENSDART00000021083.8
      3 ENSDART00000021089.6
      4 ENSDART00000021092.8
      1 ENSDART00000021095.8
      1 ENSDART00000021100.6
      1 ENSDART00000021110.8
      7 ENSDART00000021121.7
      3 ENSDART00000021128.5
      8 ENSDART00000021137.6
      8 ENSDART00000021139.7
      4 ENSDART00000021145.4
      3 ENSDART00000021159.7
      8 ENSDART00000021168.7
      3 ENSDART00000021177.7
     10 ENSDART00000021191.5
      8 ENSDART00000021192.6
      5 ENSDART00000021208.9
      3 ENSDART00000021209.5
      7 ENSDART00000021218.8
     28 ENSDART00000021240.6
      6 ENSDART00000021266.6
      2 ENSDART00000021298.4
      9 ENSDART00000021299.7
     19 ENSDART00000021317.7
      7 ENSDART00000021336.5
      1 ENSDART00000021340.7
      1 ENSDART00000021341.6
     10 ENSDART00000021346.6
     13 ENSDART00000021360.8
      1 ENSDART00000021382.5
      1 ENSDART00000021384.7
      4 ENSDART00000021394.10
      2 ENSDART00000021396.5
      1 ENSDART00000021399.6
      9 ENSDART00000021406.5
      1 ENSDART00000021461.8
      6 ENSDART00000021462.4
      9 ENSDART00000021491.8
      5 ENSDART00000021497.5
      5 ENSDART00000021502.6
      9 ENSDART00000021510.5
     17 ENSDART00000021520.8
      2 ENSDART00000021533.8
      1 ENSDART00000021550.6
      5 ENSDART00000021556.7
     10 ENSDART00000021559.7
      1 ENSDART00000021575.7
      5 ENSDART00000021577.9
      1 ENSDART00000021596.8
      2 ENSDART00000021604.4
      3 ENSDART00000021609.8
      9 ENSDART00000021610.8
      8 ENSDART00000021628.8
      1 ENSDART00000021634.7
     19 ENSDART00000021644.7
     10 ENSDART00000021645.7
      5 ENSDART00000021657.7
     16 ENSDART00000021664.6
     26 ENSDART00000021666.9
      7 ENSDART00000021672.6
     13 ENSDART00000021683.8
     13 ENSDART00000021693.7
      1 ENSDART00000021736.6
     10 ENSDART00000021753.7
      8 ENSDART00000021786.7
      9 ENSDART00000021788.7
      1 ENSDART00000021798.6
     17 ENSDART00000021813.8
      7 ENSDART00000021814.8
      5 ENSDART00000021820.7
      3 ENSDART00000021878.8
     14 ENSDART00000021880.6
      6 ENSDART00000021925.7
      7 ENSDART00000021942.4
      2 ENSDART00000021949.8
     26 ENSDART00000021950.8
      5 ENSDART00000021953.9
     17 ENSDART00000021976.8
     39 ENSDART00000021977.3
      1 ENSDART00000021987.5
      2 ENSDART00000021992.7
     13 ENSDART00000021997.8
      9 ENSDART00000022015.5
      1 ENSDART00000022019.6
      8 ENSDART00000022021.8
      2 ENSDART00000022042.9
      1 ENSDART00000022043.8
      3 ENSDART00000022044.6
      4 ENSDART00000022045.6
      9 ENSDART00000022051.7
      1 ENSDART00000022074.7
      9 ENSDART00000022076.8
      9 ENSDART00000022132.6
      8 ENSDART00000022135.7
     19 ENSDART00000022147.6
      3 ENSDART00000022154.8
      1 ENSDART00000022163.8
      7 ENSDART00000022170.7
     17 ENSDART00000022179.8
     10 ENSDART00000022187.8
      7 ENSDART00000022204.4
      1 ENSDART00000022236.6
      5 ENSDART00000022242.8
      7 ENSDART00000022246.6
     28 ENSDART00000022270.7
     10 ENSDART00000022279.6
     27 ENSDART00000022290.9
     38 ENSDART00000022307.9
     10 ENSDART00000022325.7
      9 ENSDART00000022348.5
     33 ENSDART00000022356.6
     20 ENSDART00000022358.7
     20 ENSDART00000022369.8
     21 ENSDART00000022379.7
      6 ENSDART00000022392.7
      4 ENSDART00000022393.7
      2 ENSDART00000022397.7
      8 ENSDART00000022413.5
     16 ENSDART00000022437.8
     16 ENSDART00000022441.7
      4 ENSDART00000022445.6
     13 ENSDART00000022481.8
      6 ENSDART00000022484.6
      4 ENSDART00000022498.6
     15 ENSDART00000022499.8
      6 ENSDART00000022518.6
      2 ENSDART00000022526.9
      1 ENSDART00000022539.7
      5 ENSDART00000022546.7
     21 ENSDART00000022549.8
      1 ENSDART00000022562.6
      9 ENSDART00000022574.8
     17 ENSDART00000022581.9
      7 ENSDART00000022586.9
      2 ENSDART00000022605.6
      1 ENSDART00000022620.6
      3 ENSDART00000022621.9
     20 ENSDART00000022625.8
      5 ENSDART00000022634.5
     10 ENSDART00000022640.8
     10 ENSDART00000022643.6
      8 ENSDART00000022646.6
      6 ENSDART00000022654.6
      1 ENSDART00000022660.7
      3 ENSDART00000022663.8
      4 ENSDART00000022668.9
     27 ENSDART00000022676.4
      1 ENSDART00000022682.6
      6 ENSDART00000022684.8
      7 ENSDART00000022685.8
     18 ENSDART00000022688.6
      1 ENSDART00000022694.6
     20 ENSDART00000022702.5
      1 ENSDART00000022708.7
      2 ENSDART00000022724.5
     22 ENSDART00000022758.6
      3 ENSDART00000022765.8
      3 ENSDART00000022767.8
     21 ENSDART00000022799.5
      1 ENSDART00000022803.6
      3 ENSDART00000022830.8
     20 ENSDART00000022838.7
     13 ENSDART00000022839.6
      7 ENSDART00000022840.7
      1 ENSDART00000022841.6
      5 ENSDART00000022866.8
      5 ENSDART00000022874.6
      3 ENSDART00000022903.7
      2 ENSDART00000022918.8
      7 ENSDART00000022920.7
      3 ENSDART00000022949.7
      2 ENSDART00000022967.6
      1 ENSDART00000022993.8
     18 ENSDART00000022999.6
      2 ENSDART00000023006.4
      2 ENSDART00000023012.7
      5 ENSDART00000023038.7
      8 ENSDART00000023039.9
     16 ENSDART00000023040.7
      8 ENSDART00000023046.5
      7 ENSDART00000023054.8
      2 ENSDART00000023055.8
      3 ENSDART00000023058.7
      4 ENSDART00000023064.8
      9 ENSDART00000023074.7
     13 ENSDART00000023089.7
      9 ENSDART00000023094.8
     13 ENSDART00000023101.6
      1 ENSDART00000023105.7
     25 ENSDART00000023116.7
     19 ENSDART00000023123.7
      2 ENSDART00000023151.7
      1 ENSDART00000023153.7
     23 ENSDART00000023156.5
      3 ENSDART00000023162.6
      9 ENSDART00000023163.4
      1 ENSDART00000023196.9
      6 ENSDART00000023206.7
     19 ENSDART00000023238.9
      2 ENSDART00000023262.8
      3 ENSDART00000023293.6
      1 ENSDART00000023304.9
     14 ENSDART00000023306.7
      1 ENSDART00000023320.6
     11 ENSDART00000023336.7
     10 ENSDART00000023346.8
      3 ENSDART00000023359.6
      3 ENSDART00000023379.6
      3 ENSDART00000023388.6
     50 ENSDART00000023421.8
      2 ENSDART00000023453.7
     12 ENSDART00000023454.9
      2 ENSDART00000023463.7
     17 ENSDART00000023470.5
      8 ENSDART00000023484.6
     27 ENSDART00000023488.5
     14 ENSDART00000023504.7
      2 ENSDART00000023506.7
     11 ENSDART00000023509.7
      2 ENSDART00000023515.7
      1 ENSDART00000023531.4
     11 ENSDART00000023537.4
      1 ENSDART00000023539.7
      7 ENSDART00000023540.8
      3 ENSDART00000023543.7
     30 ENSDART00000023547.7
     16 ENSDART00000023549.5
     16 ENSDART00000023550.10
     11 ENSDART00000023568.8
     32 ENSDART00000023571.7
     17 ENSDART00000023575.8
      4 ENSDART00000023580.6
     27 ENSDART00000023584.8
      5 ENSDART00000023588.7
     25 ENSDART00000023613.8
      7 ENSDART00000023638.6
      4 ENSDART00000023639.6
      3 ENSDART00000023642.4
      1 ENSDART00000023646.6
     17 ENSDART00000023674.7
      1 ENSDART00000023675.7
     10 ENSDART00000023676.5
      2 ENSDART00000023677.8
     10 ENSDART00000023684.9
     15 ENSDART00000023692.7
     15 ENSDART00000023709.4
     10 ENSDART00000023721.7
     28 ENSDART00000023747.6
      2 ENSDART00000023763.6
      6 ENSDART00000023766.7
     32 ENSDART00000023779.8
      3 ENSDART00000023780.5
     16 ENSDART00000023784.5
      6 ENSDART00000023793.7
      5 ENSDART00000023794.5
      6 ENSDART00000023796.7
      3 ENSDART00000023803.5
      5 ENSDART00000023806.7
     21 ENSDART00000023814.8
      1 ENSDART00000023831.5
     17 ENSDART00000023833.4
     32 ENSDART00000023834.6
      4 ENSDART00000023838.6
     20 ENSDART00000023842.7
      2 ENSDART00000023846.5
     12 ENSDART00000023851.9
     15 ENSDART00000023859.7
     14 ENSDART00000023867.6
      1 ENSDART00000023889.8
      2 ENSDART00000023904.8
      1 ENSDART00000023917.6
      4 ENSDART00000023926.8
     55 ENSDART00000023931.8
      1 ENSDART00000023953.6
      6 ENSDART00000023959.9
      6 ENSDART00000023963.7
     16 ENSDART00000023977.8
     21 ENSDART00000023983.5
     12 ENSDART00000023984.5
      1 ENSDART00000023985.8
      6 ENSDART00000023997.7
     11 ENSDART00000024009.5
      4 ENSDART00000024013.7
      4 ENSDART00000024031.9
      8 ENSDART00000024034.5
      3 ENSDART00000024046.6
      6 ENSDART00000024064.8
      2 ENSDART00000024068.6
      2 ENSDART00000024075.9
      2 ENSDART00000024076.8
     23 ENSDART00000024082.5
     21 ENSDART00000024084.6
      5 ENSDART00000024087.6
      2 ENSDART00000024088.8
      3 ENSDART00000024096.8
     21 ENSDART00000024104.6
      8 ENSDART00000024127.7
      1 ENSDART00000024135.6
     16 ENSDART00000024137.6
      7 ENSDART00000024140.6
      1 ENSDART00000024181.8
     20 ENSDART00000024193.6
     18 ENSDART00000024194.8
     50 ENSDART00000024199.7
      6 ENSDART00000024202.7
     22 ENSDART00000024207.9
     10 ENSDART00000024208.6
     22 ENSDART00000024224.3
      5 ENSDART00000024244.8
      3 ENSDART00000024256.6
     13 ENSDART00000024282.7
     24 ENSDART00000024292.5
     16 ENSDART00000024294.5
      3 ENSDART00000024296.6
      3 ENSDART00000024299.7
     13 ENSDART00000024309.8
      2 ENSDART00000024312.9
      7 ENSDART00000024313.8
     28 ENSDART00000024316.8
      9 ENSDART00000024320.9
      5 ENSDART00000024330.6
      2 ENSDART00000024354.7
      2 ENSDART00000024367.7
      3 ENSDART00000024379.4
      1 ENSDART00000024386.8
     19 ENSDART00000024415.7
      1 ENSDART00000024418.7
      2 ENSDART00000024443.7
     22 ENSDART00000024450.7
     22 ENSDART00000024453.8
      6 ENSDART00000024499.5
      4 ENSDART00000024514.6
     18 ENSDART00000024528.8
     34 ENSDART00000024555.6
      3 ENSDART00000024572.5
     25 ENSDART00000024576.7
     11 ENSDART00000024578.7
      1 ENSDART00000024593.7
     12 ENSDART00000024595.3
      2 ENSDART00000024604.5
     22 ENSDART00000024606.7
     18 ENSDART00000024619.5
     27 ENSDART00000024624.6
     66 ENSDART00000024627.9
      1 ENSDART00000024633.8
     12 ENSDART00000024639.4
     14 ENSDART00000024662.7
      7 ENSDART00000024676.7
     11 ENSDART00000024691.6
     13 ENSDART00000024695.8
      1 ENSDART00000024720.6
     22 ENSDART00000024722.8
      7 ENSDART00000024726.6
     33 ENSDART00000024729.7
      6 ENSDART00000024743.6
      5 ENSDART00000024750.6
     14 ENSDART00000024751.7
      1 ENSDART00000024756.8
      3 ENSDART00000024777.6
     21 ENSDART00000024778.7
      2 ENSDART00000024806.8
     24 ENSDART00000024815.7
     17 ENSDART00000024819.4
     20 ENSDART00000024846.6
      3 ENSDART00000024858.5
     25 ENSDART00000024861.9
      1 ENSDART00000024866.8
      7 ENSDART00000024872.7
      5 ENSDART00000024882.8
      6 ENSDART00000024898.7
      2 ENSDART00000024906.8
     20 ENSDART00000024922.5
      1 ENSDART00000024925.5
     18 ENSDART00000024935.7
      5 ENSDART00000024948.4
      2 ENSDART00000024960.7
      1 ENSDART00000024984.8
      7 ENSDART00000024992.6
      3 ENSDART00000025013.8
      4 ENSDART00000025016.6
      5 ENSDART00000025018.6
     29 ENSDART00000025024.6
     11 ENSDART00000025033.7
      7 ENSDART00000025036.5
     50 ENSDART00000025046.6
     38 ENSDART00000025096.8
      4 ENSDART00000025107.8
     14 ENSDART00000025120.8
      9 ENSDART00000025131.7
      3 ENSDART00000025145.8
      1 ENSDART00000025146.8
     10 ENSDART00000025153.6
     11 ENSDART00000025171.8
      7 ENSDART00000025183.8
      1 ENSDART00000025198.5
      8 ENSDART00000025214.8
     12 ENSDART00000025224.8
      8 ENSDART00000025227.9
     20 ENSDART00000025229.7
      1 ENSDART00000025254.7
      1 ENSDART00000025256.7
     11 ENSDART00000025285.5
      1 ENSDART00000025295.5
      8 ENSDART00000025324.7
     38 ENSDART00000025326.6
      1 ENSDART00000025330.7
      5 ENSDART00000025356.6
      8 ENSDART00000025358.8
     15 ENSDART00000025366.7
     10 ENSDART00000025368.7
      4 ENSDART00000025390.5
      2 ENSDART00000025410.6
      1 ENSDART00000025414.6
     23 ENSDART00000025423.7
     27 ENSDART00000025428.6
     24 ENSDART00000025441.5
      4 ENSDART00000025449.7
      2 ENSDART00000025451.5
      1 ENSDART00000025482.6
      5 ENSDART00000025487.6
     13 ENSDART00000025496.8
     11 ENSDART00000025501.7
     12 ENSDART00000025509.5
      5 ENSDART00000025535.6
      3 ENSDART00000025550.5
     77 ENSDART00000025570.6
     11 ENSDART00000025575.10
      8 ENSDART00000025581.8
      2 ENSDART00000025583.5
     19 ENSDART00000025604.7
      6 ENSDART00000025612.5
     24 ENSDART00000025620.6
      1 ENSDART00000025621.8
      8 ENSDART00000025629.7
     14 ENSDART00000025635.7
      3 ENSDART00000025644.7
      4 ENSDART00000025669.6
      4 ENSDART00000025691.7
     24 ENSDART00000025713.5
      2 ENSDART00000025719.5
      2 ENSDART00000025724.6
      7 ENSDART00000025749.7
      2 ENSDART00000025770.7
     31 ENSDART00000025782.7
     15 ENSDART00000025803.6
      1 ENSDART00000025820.6
     14 ENSDART00000025841.7
     12 ENSDART00000025852.9
     11 ENSDART00000025853.6
     11 ENSDART00000025862.9
     15 ENSDART00000025877.6
     32 ENSDART00000025885.8
      7 ENSDART00000025910.5
      1 ENSDART00000025912.7
     47 ENSDART00000025926.7
     52 ENSDART00000025940.8
     11 ENSDART00000025962.8
      7 ENSDART00000025966.6
      1 ENSDART00000025989.7
      3 ENSDART00000025997.7
      2 ENSDART00000026000.7
     21 ENSDART00000026011.8
     17 ENSDART00000026017.5
      1 ENSDART00000026020.6
      2 ENSDART00000026050.7
     13 ENSDART00000026064.6
      1 ENSDART00000026085.6
      2 ENSDART00000026088.5
     10 ENSDART00000026090.7
     17 ENSDART00000026098.9
     19 ENSDART00000026106.6
     22 ENSDART00000026107.7
      9 ENSDART00000026120.6
     15 ENSDART00000026147.6
      2 ENSDART00000026152.9
      2 ENSDART00000026174.8
     27 ENSDART00000026178.7
      8 ENSDART00000026180.7
      2 ENSDART00000026189.6
      8 ENSDART00000026190.8
      4 ENSDART00000026210.8
     10 ENSDART00000026213.9
      7 ENSDART00000026239.7
      6 ENSDART00000026244.7
     12 ENSDART00000026249.6
      4 ENSDART00000026264.7
     22 ENSDART00000026273.7
     11 ENSDART00000026275.6
     12 ENSDART00000026276.5
     10 ENSDART00000026282.6
      1 ENSDART00000026292.6
     40 ENSDART00000026295.6
      4 ENSDART00000026303.8
      4 ENSDART00000026313.5
     10 ENSDART00000026314.7
      3 ENSDART00000026316.5
     26 ENSDART00000026339.4
     16 ENSDART00000026359.6
      2 ENSDART00000026383.2
     33 ENSDART00000026409.5
      5 ENSDART00000026416.8
      6 ENSDART00000026430.5
     59 ENSDART00000026434.6
      3 ENSDART00000026443.7
     17 ENSDART00000026448.7
     31 ENSDART00000026464.7
      1 ENSDART00000026476.4
     16 ENSDART00000026492.7
      4 ENSDART00000026509.8
      1 ENSDART00000026516.6
     20 ENSDART00000026539.7
     12 ENSDART00000026551.5
     10 ENSDART00000026559.6
     12 ENSDART00000026569.7
      3 ENSDART00000026571.6
      2 ENSDART00000026576.6
     51 ENSDART00000026578.7
      4 ENSDART00000026592.6
     11 ENSDART00000026635.6
      1 ENSDART00000026644.8
     12 ENSDART00000026657.7
      6 ENSDART00000026658.7
      3 ENSDART00000026666.9
      1 ENSDART00000026692.8
      2 ENSDART00000026694.8
     14 ENSDART00000026701.8
     13 ENSDART00000026708.7
     14 ENSDART00000026712.7
      7 ENSDART00000026726.7
      6 ENSDART00000026737.8
     16 ENSDART00000026738.7
      5 ENSDART00000026747.7
      1 ENSDART00000026765.5
     36 ENSDART00000026766.7
     20 ENSDART00000026767.7
     19 ENSDART00000026768.7
      1 ENSDART00000026794.6
      6 ENSDART00000026800.10
      1 ENSDART00000026808.5
      1 ENSDART00000026812.7
     36 ENSDART00000026814.7
      1 ENSDART00000026816.5
     12 ENSDART00000026846.6
      4 ENSDART00000026866.7
      3 ENSDART00000026903.9
      3 ENSDART00000026904.8
      2 ENSDART00000026923.6
     12 ENSDART00000026963.6
     36 ENSDART00000026966.6
     25 ENSDART00000026969.8
     11 ENSDART00000026978.6
     35 ENSDART00000026992.7
     22 ENSDART00000027014.5
      5 ENSDART00000027020.6
     13 ENSDART00000027022.6
      4 ENSDART00000027026.6
      2 ENSDART00000027034.9
     42 ENSDART00000027090.6
     10 ENSDART00000027115.7
      9 ENSDART00000027119.7
     14 ENSDART00000027129.7
      7 ENSDART00000027144.8
     12 ENSDART00000027158.8
      5 ENSDART00000027174.7
      3 ENSDART00000027179.8
      1 ENSDART00000027213.7
      3 ENSDART00000027214.6
      7 ENSDART00000027217.8
     13 ENSDART00000027234.7
     17 ENSDART00000027242.5
     22 ENSDART00000027255.5
     19 ENSDART00000027268.7
      3 ENSDART00000027274.6
      7 ENSDART00000027304.7
     13 ENSDART00000027313.6
      3 ENSDART00000027316.6
      3 ENSDART00000027321.8
     25 ENSDART00000027329.6
      3 ENSDART00000027331.7
      4 ENSDART00000027345.9
     13 ENSDART00000027353.4
     20 ENSDART00000027364.7
      3 ENSDART00000027379.9
     17 ENSDART00000027392.7
     26 ENSDART00000027393.6
      2 ENSDART00000027424.6
     15 ENSDART00000027428.8
      1 ENSDART00000027443.7
     11 ENSDART00000027444.7
      7 ENSDART00000027454.7
      2 ENSDART00000027459.8
      5 ENSDART00000027463.6
     23 ENSDART00000027464.7
      2 ENSDART00000027466.7
      2 ENSDART00000027482.8
     30 ENSDART00000027532.8
     19 ENSDART00000027545.8
      5 ENSDART00000027550.6
      5 ENSDART00000027563.8
      1 ENSDART00000027582.7
     14 ENSDART00000027587.6
     22 ENSDART00000027598.8
     39 ENSDART00000027603.6
      3 ENSDART00000027605.9
     13 ENSDART00000027612.6
     45 ENSDART00000027616.7
      1 ENSDART00000027623.6
      1 ENSDART00000027624.6
     27 ENSDART00000027630.5
     13 ENSDART00000027661.7
     20 ENSDART00000027666.9
      1 ENSDART00000027667.7
      8 ENSDART00000027688.6
      1 ENSDART00000027689.7
      3 ENSDART00000027697.7
     22 ENSDART00000027701.9
     27 ENSDART00000027718.7
      1 ENSDART00000027720.6
      5 ENSDART00000027733.6
     14 ENSDART00000027740.6
      2 ENSDART00000027756.7
      8 ENSDART00000027758.9
      2 ENSDART00000027772.8
      1 ENSDART00000027782.8
      3 ENSDART00000027791.8
      4 ENSDART00000027793.6
      4 ENSDART00000027796.6
     11 ENSDART00000027803.7
      7 ENSDART00000027806.7
     17 ENSDART00000027807.8
     10 ENSDART00000027811.8
     17 ENSDART00000027829.8
     37 ENSDART00000027836.5
      9 ENSDART00000027850.6
     40 ENSDART00000027851.5
     20 ENSDART00000027864.7
      5 ENSDART00000027957.7
      7 ENSDART00000027959.8
     11 ENSDART00000027973.5
     17 ENSDART00000027982.6
      1 ENSDART00000028003.4
     43 ENSDART00000028007.6
     19 ENSDART00000028008.8
     13 ENSDART00000028009.7
      9 ENSDART00000028016.6
      8 ENSDART00000028017.6
     14 ENSDART00000028018.9
      3 ENSDART00000028029.5
      6 ENSDART00000028033.4
     24 ENSDART00000028043.8
      7 ENSDART00000028044.7
      3 ENSDART00000028048.9
      4 ENSDART00000028062.8
      2 ENSDART00000028064.8
      2 ENSDART00000028072.8
     20 ENSDART00000028085.3
     18 ENSDART00000028087.6
      7 ENSDART00000028090.5
      5 ENSDART00000028099.5
     14 ENSDART00000028105.7
     12 ENSDART00000028108.7
      1 ENSDART00000028161.6
     16 ENSDART00000028171.6
     12 ENSDART00000028217.6
     11 ENSDART00000028219.6
      6 ENSDART00000028225.6
      1 ENSDART00000028237.6
      4 ENSDART00000028247.5
      1 ENSDART00000028251.6
     14 ENSDART00000028260.8
      2 ENSDART00000028265.2
     39 ENSDART00000028270.6
     12 ENSDART00000028294.4
      3 ENSDART00000028297.6
      2 ENSDART00000028311.6
      2 ENSDART00000028338.7
      2 ENSDART00000028357.4
      5 ENSDART00000028406.8
     18 ENSDART00000028419.5
     13 ENSDART00000028450.5
      6 ENSDART00000028471.3
     16 ENSDART00000028481.6
     17 ENSDART00000028500.7
      7 ENSDART00000028592.6
      4 ENSDART00000028606.7
      2 ENSDART00000028607.7
     27 ENSDART00000028610.6
      9 ENSDART00000028612.7
     24 ENSDART00000028617.7
      2 ENSDART00000028618.7
     12 ENSDART00000028623.6
     35 ENSDART00000028634.5
     16 ENSDART00000028648.7
     57 ENSDART00000028673.5
      2 ENSDART00000028694.7
      3 ENSDART00000028703.7
    109 ENSDART00000028709.4
     21 ENSDART00000028717.2
      3 ENSDART00000028806.7
     11 ENSDART00000028807.4
      2 ENSDART00000028820.6
      9 ENSDART00000028854.8
      7 ENSDART00000028855.6
      1 ENSDART00000028856.4
     13 ENSDART00000028870.6
      2 ENSDART00000028883.6
     42 ENSDART00000028885.7
      3 ENSDART00000028887.4
      2 ENSDART00000028895.6
      2 ENSDART00000028906.8
      1 ENSDART00000028938.5
      6 ENSDART00000028941.6
      2 ENSDART00000028945.5
     11 ENSDART00000028946.6
      2 ENSDART00000028954.6
      3 ENSDART00000028955.4
      3 ENSDART00000028960.4
      2 ENSDART00000028983.7
     35 ENSDART00000028997.6
     54 ENSDART00000029006.7
      1 ENSDART00000029014.6
     31 ENSDART00000029024.6
      3 ENSDART00000029051.4
      4 ENSDART00000029067.7
      2 ENSDART00000029084.4
      3 ENSDART00000029092.7
     47 ENSDART00000029121.7
      3 ENSDART00000029133.6
      2 ENSDART00000029238.7
      4 ENSDART00000029252.5
      9 ENSDART00000029308.6
      5 ENSDART00000029313.6
      4 ENSDART00000029347.7
      1 ENSDART00000029364.5
      6 ENSDART00000029366.7
     14 ENSDART00000029371.6
      5 ENSDART00000029380.8
     30 ENSDART00000029386.4
      7 ENSDART00000029387.7
     19 ENSDART00000029413.5
      9 ENSDART00000029450.4
      2 ENSDART00000029451.6
     16 ENSDART00000029457.7
      2 ENSDART00000029465.5
      1 ENSDART00000029485.6
      2 ENSDART00000029492.6
      2 ENSDART00000029521.7
      5 ENSDART00000029528.5
     14 ENSDART00000029549.7
      2 ENSDART00000029552.6
      3 ENSDART00000029565.6
      1 ENSDART00000029579.6
      2 ENSDART00000029580.5
     11 ENSDART00000029586.6
      9 ENSDART00000029588.5
      1 ENSDART00000029599.6
      3 ENSDART00000029630.7
     14 ENSDART00000029646.5
      1 ENSDART00000029680.6
      6 ENSDART00000029695.4
      1 ENSDART00000029697.6
      1 ENSDART00000029699.6
      5 ENSDART00000029708.6
     36 ENSDART00000029719.4
      6 ENSDART00000029725.6
      5 ENSDART00000029727.5
     16 ENSDART00000029763.7
      7 ENSDART00000029771.6
      6 ENSDART00000029781.6
      5 ENSDART00000029797.6
      2 ENSDART00000029801.4
     14 ENSDART00000029824.6
     39 ENSDART00000029843.7
      1 ENSDART00000029860.4
      1 ENSDART00000029871.7
     11 ENSDART00000029874.4
      5 ENSDART00000029889.5
     11 ENSDART00000029894.7
      3 ENSDART00000029930.7
     14 ENSDART00000029939.7
      8 ENSDART00000029946.8
     11 ENSDART00000029992.6
      1 ENSDART00000030064.6
      1 ENSDART00000030068.4
      9 ENSDART00000030083.5
      5 ENSDART00000030103.6
      8 ENSDART00000030133.6
      5 ENSDART00000030138.7
     34 ENSDART00000030141.5
      3 ENSDART00000030200.7
      6 ENSDART00000030205.6
     23 ENSDART00000030211.7
      2 ENSDART00000030213.4
     12 ENSDART00000030215.5
     10 ENSDART00000030260.7
      1 ENSDART00000030282.7
      2 ENSDART00000030320.6
     12 ENSDART00000030352.6
      9 ENSDART00000030409.7
      7 ENSDART00000030435.2
      7 ENSDART00000030444.6
     18 ENSDART00000030448.8
      8 ENSDART00000030453.6
      3 ENSDART00000030482.7
      6 ENSDART00000030520.6
      4 ENSDART00000030547.7
      3 ENSDART00000030553.7
      2 ENSDART00000030566.6
      2 ENSDART00000030579.6
      3 ENSDART00000030592.2
      1 ENSDART00000030622.6
      2 ENSDART00000030658.6
     17 ENSDART00000030665.6
      1 ENSDART00000030674.2
     13 ENSDART00000030683.7
      3 ENSDART00000030687.7
     28 ENSDART00000030691.4
      3 ENSDART00000030714.6
     31 ENSDART00000030738.6
     33 ENSDART00000030773.4
     10 ENSDART00000030794.4
      7 ENSDART00000030795.5
     12 ENSDART00000030873.7
      4 ENSDART00000030887.7
      3 ENSDART00000030890.6
      1 ENSDART00000030919.6
      2 ENSDART00000030920.4
      6 ENSDART00000030921.6
      1 ENSDART00000030934.7
      8 ENSDART00000030946.5
      2 ENSDART00000030984.3
     18 ENSDART00000030995.6
      7 ENSDART00000031016.7
     15 ENSDART00000031028.7
     22 ENSDART00000031047.6
      1 ENSDART00000031091.3
     16 ENSDART00000031107.5
      1 ENSDART00000031108.5
      9 ENSDART00000031120.7
     10 ENSDART00000031127.4
     12 ENSDART00000031130.5
     21 ENSDART00000031135.5
      5 ENSDART00000031153.5
     11 ENSDART00000031165.7
      6 ENSDART00000031173.7
      4 ENSDART00000031188.6
      6 ENSDART00000031194.4
      2 ENSDART00000031205.7
      1 ENSDART00000031211.5
      2 ENSDART00000031234.8
      3 ENSDART00000031245.6
     10 ENSDART00000031255.5
     21 ENSDART00000031270.4
      2 ENSDART00000031301.5
     11 ENSDART00000031304.7
      4 ENSDART00000031308.8
      1 ENSDART00000031322.6
      5 ENSDART00000031333.6
      5 ENSDART00000031408.7
      4 ENSDART00000031425.7
      9 ENSDART00000031441.6
      8 ENSDART00000031456.6
     15 ENSDART00000031470.5
      2 ENSDART00000031485.5
     16 ENSDART00000031486.7
      2 ENSDART00000031490.6
      4 ENSDART00000031498.5
      4 ENSDART00000031508.4
      7 ENSDART00000031524.5
      1 ENSDART00000031527.4
      4 ENSDART00000031535.4
     10 ENSDART00000031547.5
      1 ENSDART00000031564.6
      1 ENSDART00000031597.6
      1 ENSDART00000031635.5
      1 ENSDART00000031638.5
      1 ENSDART00000031658.5
      9 ENSDART00000031661.6
     20 ENSDART00000031665.7
     12 ENSDART00000031676.5
     10 ENSDART00000031700.4
      3 ENSDART00000031712.6
      2 ENSDART00000031727.4
     14 ENSDART00000031752.7
     30 ENSDART00000031759.5
      4 ENSDART00000031761.4
      3 ENSDART00000031775.5
     21 ENSDART00000031785.5
     11 ENSDART00000031786.7
      1 ENSDART00000031814.6
      6 ENSDART00000031823.8
      4 ENSDART00000031828.6
      5 ENSDART00000031837.4
      1 ENSDART00000031848.5
     10 ENSDART00000031858.5
      4 ENSDART00000031872.5
      3 ENSDART00000031895.4
      1 ENSDART00000031937.2
      7 ENSDART00000031970.6
      8 ENSDART00000031976.4
      2 ENSDART00000031992.5
      1 ENSDART00000032009.4
      1 ENSDART00000032042.6
     10 ENSDART00000032118.8
      4 ENSDART00000032123.6
      6 ENSDART00000032141.7
     20 ENSDART00000032151.6
      1 ENSDART00000032161.5
      2 ENSDART00000032188.5
     28 ENSDART00000032195.6
     16 ENSDART00000032212.6
      5 ENSDART00000032275.8
      2 ENSDART00000032277.4
      5 ENSDART00000032290.7
     22 ENSDART00000032306.5
      6 ENSDART00000032307.4
      8 ENSDART00000032322.7
      5 ENSDART00000032324.5
      4 ENSDART00000032331.7
      2 ENSDART00000032341.3
      6 ENSDART00000032344.5
     10 ENSDART00000032355.6
      1 ENSDART00000032389.4
      7 ENSDART00000032390.5
      5 ENSDART00000032392.4
      8 ENSDART00000032393.6
     12 ENSDART00000032399.6
      1 ENSDART00000032407.3
      1 ENSDART00000032441.6
     15 ENSDART00000032459.6
      5 ENSDART00000032460.6
     24 ENSDART00000032474.9
     20 ENSDART00000032481.5
      3 ENSDART00000032494.7
     17 ENSDART00000032498.6
      1 ENSDART00000032502.6
     22 ENSDART00000032527.3
     14 ENSDART00000032540.6
      1 ENSDART00000032547.6
      6 ENSDART00000032552.4
      9 ENSDART00000032603.4
      4 ENSDART00000032618.6
      1 ENSDART00000032722.5
      9 ENSDART00000032744.7
      1 ENSDART00000032757.3
     11 ENSDART00000032770.3
      3 ENSDART00000032778.5
      3 ENSDART00000032805.5
     10 ENSDART00000032821.7
     22 ENSDART00000032825.7
      2 ENSDART00000032827.5
      6 ENSDART00000032844.7
      8 ENSDART00000032852.6
      7 ENSDART00000032857.5
      3 ENSDART00000032877.6
     29 ENSDART00000032880.5
      9 ENSDART00000032887.6
      4 ENSDART00000032893.6
     13 ENSDART00000032909.4
      9 ENSDART00000032963.8
     14 ENSDART00000032967.6
      2 ENSDART00000032975.6
      4 ENSDART00000032978.9
      1 ENSDART00000032982.6
      1 ENSDART00000032992.7
      9 ENSDART00000032996.4
      4 ENSDART00000033018.8
     37 ENSDART00000033037.5
     19 ENSDART00000033053.4
      2 ENSDART00000033069.6
      4 ENSDART00000033072.7
     19 ENSDART00000033078.6
      8 ENSDART00000033103.6
     10 ENSDART00000033118.5
      1 ENSDART00000033121.6
      1 ENSDART00000033127.7
      6 ENSDART00000033132.4
      4 ENSDART00000033152.6
     46 ENSDART00000033188.4
      5 ENSDART00000033206.7
     13 ENSDART00000033211.4
     10 ENSDART00000033237.6
     11 ENSDART00000033248.4
      4 ENSDART00000033294.6
     11 ENSDART00000033316.3
     13 ENSDART00000033325.6
     14 ENSDART00000033332.6
     18 ENSDART00000033361.7
      1 ENSDART00000033362.8
     25 ENSDART00000033363.7
     21 ENSDART00000033369.5
      3 ENSDART00000033380.4
     17 ENSDART00000033394.7
      5 ENSDART00000033411.6
      7 ENSDART00000033436.7
      4 ENSDART00000033479.6
      6 ENSDART00000033491.6
     26 ENSDART00000033494.5
     13 ENSDART00000033514.5
      1 ENSDART00000033528.6
      3 ENSDART00000033545.4
     12 ENSDART00000033566.7
      2 ENSDART00000033574.5
     31 ENSDART00000033588.6
      2 ENSDART00000033591.6
      9 ENSDART00000033610.6
      3 ENSDART00000033617.6
      1 ENSDART00000033621.5
      1 ENSDART00000033657.5
      2 ENSDART00000033663.4
      1 ENSDART00000033669.7
      8 ENSDART00000033702.5
      3 ENSDART00000033706.6
      5 ENSDART00000033713.4
      1 ENSDART00000033716.4
      8 ENSDART00000033724.6
     11 ENSDART00000033738.7
      8 ENSDART00000033746.6
     11 ENSDART00000033755.4
      3 ENSDART00000033761.5
      1 ENSDART00000033762.7
      5 ENSDART00000033774.6
      3 ENSDART00000033817.5
      2 ENSDART00000033819.4
      3 ENSDART00000033825.5
      8 ENSDART00000033844.6
      1 ENSDART00000033848.6
      2 ENSDART00000033858.6
     12 ENSDART00000033865.7
     23 ENSDART00000033871.7
      3 ENSDART00000033878.6
      7 ENSDART00000033890.7
      1 ENSDART00000033904.7
      6 ENSDART00000033914.5
      7 ENSDART00000033921.4
      1 ENSDART00000033922.7
     10 ENSDART00000033923.3
     12 ENSDART00000033949.3
     15 ENSDART00000033957.7
     23 ENSDART00000033970.6
     12 ENSDART00000033976.5
     26 ENSDART00000033980.5
      6 ENSDART00000034004.4
      5 ENSDART00000034011.5
     19 ENSDART00000034027.5
     24 ENSDART00000034054.6
      2 ENSDART00000034068.6
     24 ENSDART00000034078.4
     21 ENSDART00000034084.6
      5 ENSDART00000034098.5
      4 ENSDART00000034109.7
     18 ENSDART00000034124.6
      6 ENSDART00000034165.4
     44 ENSDART00000034216.7
     27 ENSDART00000034218.6
      1 ENSDART00000034242.7
      5 ENSDART00000034246.5
      8 ENSDART00000034248.4
     17 ENSDART00000034263.7
      5 ENSDART00000034287.8
      1 ENSDART00000034332.7
      7 ENSDART00000034373.5
      1 ENSDART00000034376.5
      1 ENSDART00000034380.3
      7 ENSDART00000034401.6
      1 ENSDART00000034414.6
      1 ENSDART00000034432.6
      7 ENSDART00000034438.7
     15 ENSDART00000034441.6
     32 ENSDART00000034456.8
      2 ENSDART00000034477.6
      1 ENSDART00000034512.6
     30 ENSDART00000034523.6
      4 ENSDART00000034534.4
     32 ENSDART00000034536.5
      5 ENSDART00000034541.5
      1 ENSDART00000034544.7
      9 ENSDART00000034549.5
     16 ENSDART00000034550.7
      8 ENSDART00000034555.6
     19 ENSDART00000034580.7
      1 ENSDART00000034606.5
      3 ENSDART00000034638.3
      8 ENSDART00000034683.6
     10 ENSDART00000034686.6
      1 ENSDART00000034690.5
     20 ENSDART00000034704.5
     26 ENSDART00000034705.6
     11 ENSDART00000034714.4
     50 ENSDART00000034730.7
      3 ENSDART00000034740.6
      2 ENSDART00000034762.5
      6 ENSDART00000034783.5
      5 ENSDART00000034784.5
      2 ENSDART00000034788.5
     17 ENSDART00000034817.4
     28 ENSDART00000034829.7
      5 ENSDART00000034834.5
      5 ENSDART00000034837.4
     18 ENSDART00000034850.6
      2 ENSDART00000034865.4
      6 ENSDART00000034875.6
      7 ENSDART00000034883.6
      3 ENSDART00000034913.4
      2 ENSDART00000034914.5
     11 ENSDART00000034935.4
     18 ENSDART00000034953.6
     11 ENSDART00000034968.7
      8 ENSDART00000034979.4
      1 ENSDART00000035018.5
     19 ENSDART00000035031.5
      2 ENSDART00000035073.6
      4 ENSDART00000035080.6
     37 ENSDART00000035093.7
      1 ENSDART00000035094.7
     21 ENSDART00000035096.4
      1 ENSDART00000035098.7
      3 ENSDART00000035150.7
      7 ENSDART00000035152.6
     27 ENSDART00000035235.7
      3 ENSDART00000035239.9
     19 ENSDART00000035247.5
      4 ENSDART00000035299.3
      5 ENSDART00000035382.7
      6 ENSDART00000035409.6
      2 ENSDART00000035428.4
      3 ENSDART00000035432.6
      1 ENSDART00000035447.7
      3 ENSDART00000035478.4
     19 ENSDART00000035505.8
      2 ENSDART00000035513.6
      8 ENSDART00000035522.6
      3 ENSDART00000035531.4
      9 ENSDART00000035538.6
      2 ENSDART00000035545.7
     33 ENSDART00000035560.6
      7 ENSDART00000035580.7
      8 ENSDART00000035602.6
      1 ENSDART00000035612.6
     15 ENSDART00000035628.6
      6 ENSDART00000035670.6
      1 ENSDART00000035676.4
     19 ENSDART00000035693.6
      7 ENSDART00000035702.7
     18 ENSDART00000035710.4
      6 ENSDART00000035725.7
      1 ENSDART00000035737.5
      8 ENSDART00000035739.6
      9 ENSDART00000035743.6
      1 ENSDART00000035755.6
     16 ENSDART00000035759.4
     59 ENSDART00000035761.7
     16 ENSDART00000035762.5
      1 ENSDART00000035779.6
      1 ENSDART00000035812.7
      1 ENSDART00000035827.5
     12 ENSDART00000035865.5
      2 ENSDART00000035869.4
      3 ENSDART00000035878.6
      1 ENSDART00000035899.5
     27 ENSDART00000035905.5
      3 ENSDART00000035907.5
      4 ENSDART00000035939.6
      2 ENSDART00000035940.6
      1 ENSDART00000035944.6
      2 ENSDART00000035965.6
     19 ENSDART00000035967.6
     11 ENSDART00000036015.7
     18 ENSDART00000036075.6
     28 ENSDART00000036090.5
      9 ENSDART00000036124.6
      9 ENSDART00000036147.7
      3 ENSDART00000036148.5
      2 ENSDART00000036153.8
      9 ENSDART00000036157.5
     22 ENSDART00000036172.4
     28 ENSDART00000036204.4
     12 ENSDART00000036275.5
      1 ENSDART00000036277.6
     24 ENSDART00000036301.5
      9 ENSDART00000036302.7
      1 ENSDART00000036318.7
      9 ENSDART00000036331.7
      2 ENSDART00000036371.6
     11 ENSDART00000036375.7
      2 ENSDART00000036419.7
      2 ENSDART00000036421.6
     10 ENSDART00000036448.7
     18 ENSDART00000036456.5
     19 ENSDART00000036461.5
      4 ENSDART00000036462.6
     16 ENSDART00000036491.7
      2 ENSDART00000036499.7
     12 ENSDART00000036513.8
     28 ENSDART00000036531.5
      2 ENSDART00000036546.3
      9 ENSDART00000036567.4
     10 ENSDART00000036581.4
      2 ENSDART00000036597.4
      2 ENSDART00000036600.4
      4 ENSDART00000036605.7
      6 ENSDART00000036630.6
     14 ENSDART00000036631.5
      2 ENSDART00000036635.7
     19 ENSDART00000036649.6
     13 ENSDART00000036668.5
     13 ENSDART00000036680.6
      5 ENSDART00000036682.6
     11 ENSDART00000036703.6
     20 ENSDART00000036718.7
      3 ENSDART00000036757.6
      5 ENSDART00000036783.5
      2 ENSDART00000036797.7
      9 ENSDART00000036813.5
      1 ENSDART00000036845.6
      1 ENSDART00000036871.6
      2 ENSDART00000036886.5
     17 ENSDART00000036891.5
      9 ENSDART00000036901.4
     30 ENSDART00000036927.6
      4 ENSDART00000036939.6
      1 ENSDART00000036942.7
      9 ENSDART00000036989.7
      6 ENSDART00000036994.7
      5 ENSDART00000036997.5
      1 ENSDART00000037007.3
     15 ENSDART00000037017.7
     10 ENSDART00000037025.5
     16 ENSDART00000037036.3
      5 ENSDART00000037042.5
      1 ENSDART00000037044.6
      6 ENSDART00000037065.5
      1 ENSDART00000037069.4
      3 ENSDART00000037072.5
      1 ENSDART00000037080.8
     32 ENSDART00000037096.7
      8 ENSDART00000037109.6
      6 ENSDART00000037126.5
     11 ENSDART00000037140.5
     11 ENSDART00000037169.5
      4 ENSDART00000037181.4
      3 ENSDART00000037182.6
     23 ENSDART00000037183.4
     19 ENSDART00000037193.6
     19 ENSDART00000037224.6
      2 ENSDART00000037265.7
     12 ENSDART00000037279.7
      5 ENSDART00000037282.3
      9 ENSDART00000037287.7
      2 ENSDART00000037292.7
      5 ENSDART00000037315.7
      5 ENSDART00000037318.5
      2 ENSDART00000037361.7
     22 ENSDART00000037371.7
      3 ENSDART00000037385.7
      2 ENSDART00000037401.6
     26 ENSDART00000037420.8
      8 ENSDART00000037450.5
      6 ENSDART00000037474.5
      9 ENSDART00000037501.6
      8 ENSDART00000037515.6
      7 ENSDART00000037516.8
      2 ENSDART00000037536.6
      2 ENSDART00000037541.5
      1 ENSDART00000037559.4
      4 ENSDART00000037576.6
      2 ENSDART00000037600.6
      7 ENSDART00000037601.4
      1 ENSDART00000037648.5
     93 ENSDART00000037664.6
      2 ENSDART00000037670.4
     12 ENSDART00000037694.6
     19 ENSDART00000037698.5
      8 ENSDART00000037709.5
      6 ENSDART00000037729.5
      7 ENSDART00000037749.4
     13 ENSDART00000037750.5
      1 ENSDART00000037808.7
     36 ENSDART00000037817.4
      6 ENSDART00000037819.7
      8 ENSDART00000037824.6
      5 ENSDART00000037846.5
     12 ENSDART00000037850.7
      2 ENSDART00000037855.7
      7 ENSDART00000037875.6
     14 ENSDART00000037891.6
      3 ENSDART00000037894.8
      2 ENSDART00000037904.6
     10 ENSDART00000037906.5
     17 ENSDART00000037914.5
     20 ENSDART00000037973.5
      8 ENSDART00000037986.6
      1 ENSDART00000037999.4
      2 ENSDART00000038036.7
     11 ENSDART00000038038.4
      8 ENSDART00000038099.6
     13 ENSDART00000038120.5
     12 ENSDART00000038128.3
      6 ENSDART00000038133.5
      8 ENSDART00000038149.5
     10 ENSDART00000038155.6
      8 ENSDART00000038157.5
      1 ENSDART00000038163.5
      7 ENSDART00000038196.5
      4 ENSDART00000038200.6
      6 ENSDART00000038202.5
      5 ENSDART00000038228.5
      8 ENSDART00000038230.7
      2 ENSDART00000038257.6
      1 ENSDART00000038273.4
      1 ENSDART00000038294.8
     34 ENSDART00000038301.6
      1 ENSDART00000038310.6
     11 ENSDART00000038315.8
     43 ENSDART00000038330.7
      7 ENSDART00000038338.6
     32 ENSDART00000038346.5
     36 ENSDART00000038364.6
      6 ENSDART00000038401.4
      1 ENSDART00000038405.5
      1 ENSDART00000038415.7
      7 ENSDART00000038422.5
      9 ENSDART00000038430.6
      1 ENSDART00000038445.6
      6 ENSDART00000038465.3
     28 ENSDART00000038487.7
     43 ENSDART00000038495.7
      3 ENSDART00000038505.3
      1 ENSDART00000038508.6
     16 ENSDART00000038514.7
      7 ENSDART00000038574.4
      1 ENSDART00000038577.6
     13 ENSDART00000038602.6
      1 ENSDART00000038642.3
     20 ENSDART00000038648.8
      7 ENSDART00000038657.6
      9 ENSDART00000038670.4
      1 ENSDART00000038696.6
      5 ENSDART00000038725.5
      2 ENSDART00000038727.7
      1 ENSDART00000038740.7
     10 ENSDART00000038745.6
     10 ENSDART00000038748.8
     13 ENSDART00000038767.7
      3 ENSDART00000038780.6
      5 ENSDART00000038790.7
      8 ENSDART00000038807.8
      8 ENSDART00000038818.6
      5 ENSDART00000038828.6
      1 ENSDART00000038836.6
     12 ENSDART00000038888.5
      1 ENSDART00000038896.6
      2 ENSDART00000038923.6
     13 ENSDART00000038924.6
     14 ENSDART00000038942.5
     16 ENSDART00000038990.7
      1 ENSDART00000039027.4
      3 ENSDART00000039028.6
      1 ENSDART00000039054.6
      4 ENSDART00000039055.5
      1 ENSDART00000039083.6
      7 ENSDART00000039109.7
     15 ENSDART00000039129.7
      8 ENSDART00000039145.3
     23 ENSDART00000039146.5
     19 ENSDART00000039157.7
      9 ENSDART00000039165.6
      3 ENSDART00000039170.6
      3 ENSDART00000039187.6
      5 ENSDART00000039206.4
      1 ENSDART00000039249.5
     24 ENSDART00000039265.6
     11 ENSDART00000039267.6
     23 ENSDART00000039280.5
      3 ENSDART00000039295.7
      4 ENSDART00000039312.6
      2 ENSDART00000039313.6
      5 ENSDART00000039345.6
      7 ENSDART00000039350.6
      1 ENSDART00000039369.3
     11 ENSDART00000039381.4
      1 ENSDART00000039383.6
     14 ENSDART00000039386.5
      1 ENSDART00000039388.5
     15 ENSDART00000039399.6
     26 ENSDART00000039415.8
      6 ENSDART00000039438.6
     44 ENSDART00000039443.7
      7 ENSDART00000039466.4
      2 ENSDART00000039482.4
     11 ENSDART00000039485.6
     10 ENSDART00000039490.6
     16 ENSDART00000039495.4
      5 ENSDART00000039498.8
      3 ENSDART00000039499.2
      1 ENSDART00000039525.5
      6 ENSDART00000039536.4
     17 ENSDART00000039551.5
      4 ENSDART00000039571.5
      3 ENSDART00000039585.6
      6 ENSDART00000039597.5
     15 ENSDART00000039598.5
      7 ENSDART00000039629.6
      5 ENSDART00000039640.5
     18 ENSDART00000039657.6
     21 ENSDART00000039660.4
      1 ENSDART00000039667.5
      3 ENSDART00000039693.6
      1 ENSDART00000039698.5
      5 ENSDART00000039700.5
      5 ENSDART00000039717.4
      5 ENSDART00000039746.5
      6 ENSDART00000039749.6
     12 ENSDART00000039760.4
      1 ENSDART00000039786.5
      2 ENSDART00000039788.5
      2 ENSDART00000039796.5
     17 ENSDART00000039810.5
     30 ENSDART00000039822.7
     10 ENSDART00000039827.5
      6 ENSDART00000039832.5
      1 ENSDART00000039847.6
      8 ENSDART00000039865.4
     18 ENSDART00000039868.7
     47 ENSDART00000039871.6
     10 ENSDART00000039878.5
      3 ENSDART00000039880.4
     32 ENSDART00000039887.5
      6 ENSDART00000039903.5
      5 ENSDART00000039907.5
      1 ENSDART00000039911.6
      1 ENSDART00000039913.4
     15 ENSDART00000039917.5
      2 ENSDART00000039925.5
      2 ENSDART00000039934.6
      8 ENSDART00000039952.6
      1 ENSDART00000039968.5
     41 ENSDART00000039969.5
      5 ENSDART00000039973.4
      6 ENSDART00000039982.6
     21 ENSDART00000039985.5
      5 ENSDART00000039987.6
     12 ENSDART00000040013.2
      3 ENSDART00000040032.6
     11 ENSDART00000040033.7
      1 ENSDART00000040035.7
     15 ENSDART00000040042.6
      3 ENSDART00000040049.6
     23 ENSDART00000040065.6
      1 ENSDART00000040066.5
      2 ENSDART00000040125.5
      2 ENSDART00000040126.8
     12 ENSDART00000040129.6
     18 ENSDART00000040171.5
      4 ENSDART00000040191.5
     14 ENSDART00000040204.5
      8 ENSDART00000040209.8
     13 ENSDART00000040240.5
      2 ENSDART00000040265.4
      4 ENSDART00000040278.7
     17 ENSDART00000040292.5
     22 ENSDART00000040308.5
      6 ENSDART00000040328.3
     13 ENSDART00000040330.5
     22 ENSDART00000040334.5
     10 ENSDART00000040357.7
     10 ENSDART00000040362.4
      2 ENSDART00000040379.6
     14 ENSDART00000040390.6
     19 ENSDART00000040397.4
     34 ENSDART00000040405.6
     17 ENSDART00000040409.5
     47 ENSDART00000040422.6
     31 ENSDART00000040427.5
      1 ENSDART00000040434.5
      1 ENSDART00000040435.6
      3 ENSDART00000040445.5
      2 ENSDART00000040456.7
     14 ENSDART00000040499.5
      3 ENSDART00000040534.6
     12 ENSDART00000040538.6
      9 ENSDART00000040542.5
      2 ENSDART00000040555.5
      2 ENSDART00000040557.4
     19 ENSDART00000040577.4
     34 ENSDART00000040627.5
     23 ENSDART00000040645.6
      1 ENSDART00000040672.6
      4 ENSDART00000040680.6
      3 ENSDART00000040706.4
      8 ENSDART00000040707.5
      9 ENSDART00000040723.4
     17 ENSDART00000040727.6
      1 ENSDART00000040740.5
      3 ENSDART00000040753.5
      4 ENSDART00000040754.6
      2 ENSDART00000040756.5
     16 ENSDART00000040769.6
      3 ENSDART00000040771.3
     15 ENSDART00000040776.3
      2 ENSDART00000040793.5
     11 ENSDART00000040798.5
      9 ENSDART00000040804.4
      4 ENSDART00000040810.3
      7 ENSDART00000040812.5
      3 ENSDART00000040826.5
     11 ENSDART00000040827.3
     12 ENSDART00000040843.5
      2 ENSDART00000040855.5
      4 ENSDART00000040865.5
      5 ENSDART00000040871.6
      1 ENSDART00000040900.6
      1 ENSDART00000040909.5
      3 ENSDART00000040923.6
     40 ENSDART00000040926.4
      1 ENSDART00000040946.7
      1 ENSDART00000040955.4
      8 ENSDART00000041007.6
      2 ENSDART00000041035.7
     13 ENSDART00000041036.5
     18 ENSDART00000041055.7
      1 ENSDART00000041070.7
      3 ENSDART00000041076.5
      8 ENSDART00000041088.6
      4 ENSDART00000041114.3
      1 ENSDART00000041142.5
     16 ENSDART00000041146.5
      5 ENSDART00000041192.6
      2 ENSDART00000041211.4
      2 ENSDART00000041229.4
      4 ENSDART00000041236.6
      6 ENSDART00000041257.5
      6 ENSDART00000041265.4
     13 ENSDART00000041269.6
     30 ENSDART00000041279.4
      2 ENSDART00000041282.6
      1 ENSDART00000041289.3
      4 ENSDART00000041293.6
     11 ENSDART00000041304.7
      1 ENSDART00000041307.4
      8 ENSDART00000041319.4
      3 ENSDART00000041335.6
     10 ENSDART00000041349.5
     10 ENSDART00000041365.3
      2 ENSDART00000041371.4
      1 ENSDART00000041378.4
     20 ENSDART00000041381.5
      1 ENSDART00000041385.4
      6 ENSDART00000041394.7
      3 ENSDART00000041397.4
      3 ENSDART00000041402.7
      5 ENSDART00000041408.5
      2 ENSDART00000041412.7
      3 ENSDART00000041417.5
      2 ENSDART00000041419.5
      9 ENSDART00000041420.5
      1 ENSDART00000041443.6
     30 ENSDART00000041447.6
      3 ENSDART00000041451.6
      1 ENSDART00000041466.6
      9 ENSDART00000041468.6
     10 ENSDART00000041476.4
      5 ENSDART00000041503.6
      1 ENSDART00000041504.5
     12 ENSDART00000041515.4
      5 ENSDART00000041529.5
      4 ENSDART00000041531.4
      7 ENSDART00000041577.5
     13 ENSDART00000041578.3
     50 ENSDART00000041597.2
     10 ENSDART00000041609.6
      6 ENSDART00000041615.5
      5 ENSDART00000041619.6
      2 ENSDART00000041625.5
     19 ENSDART00000041627.3
     21 ENSDART00000041634.4
     11 ENSDART00000041677.7
      5 ENSDART00000041697.7
     13 ENSDART00000041700.7
     10 ENSDART00000041711.6
      7 ENSDART00000041721.4
      3 ENSDART00000041725.6
     11 ENSDART00000041728.5
      4 ENSDART00000041746.4
      6 ENSDART00000041751.6
      9 ENSDART00000041787.7
     10 ENSDART00000041794.6
      1 ENSDART00000041800.5
     28 ENSDART00000041805.5
      5 ENSDART00000041806.5
      2 ENSDART00000041833.5
     10 ENSDART00000041842.7
     11 ENSDART00000041849.4
      4 ENSDART00000041852.4
      7 ENSDART00000041858.6
      5 ENSDART00000041877.6
      2 ENSDART00000041882.7
      1 ENSDART00000041886.6
      1 ENSDART00000041893.5
     16 ENSDART00000041895.6
      5 ENSDART00000041897.6
      8 ENSDART00000041942.7
     31 ENSDART00000041960.6
      7 ENSDART00000041965.5
      8 ENSDART00000041980.5
      5 ENSDART00000041992.7
      3 ENSDART00000042040.6
      7 ENSDART00000042049.4
      6 ENSDART00000042056.4
      8 ENSDART00000042060.4
      9 ENSDART00000042061.8
      3 ENSDART00000042064.5
     80 ENSDART00000042065.7
      8 ENSDART00000042074.6
      2 ENSDART00000042080.6
      3 ENSDART00000042082.6
      5 ENSDART00000042086.5
     13 ENSDART00000042100.4
     31 ENSDART00000042134.6
      2 ENSDART00000042147.7
      1 ENSDART00000042162.6
     13 ENSDART00000042172.6
     28 ENSDART00000042200.3
      1 ENSDART00000042203.6
      6 ENSDART00000042218.5
      1 ENSDART00000042221.5
      3 ENSDART00000042237.4
     11 ENSDART00000042248.5
     13 ENSDART00000042250.5
      1 ENSDART00000042255.7
      3 ENSDART00000042259.6
      2 ENSDART00000042271.5
      1 ENSDART00000042276.3
      4 ENSDART00000042297.5
      1 ENSDART00000042307.5
      6 ENSDART00000042322.3
     13 ENSDART00000042367.5
      4 ENSDART00000042368.6
      1 ENSDART00000042377.3
      7 ENSDART00000042413.4
      3 ENSDART00000042421.7
      9 ENSDART00000042469.6
     24 ENSDART00000042473.4
      3 ENSDART00000042478.5
      4 ENSDART00000042481.5
      2 ENSDART00000042495.5
      1 ENSDART00000042496.6
     14 ENSDART00000042512.4
     10 ENSDART00000042514.8
      6 ENSDART00000042517.5
      1 ENSDART00000042570.5
      2 ENSDART00000042572.6
      2 ENSDART00000042578.5
      4 ENSDART00000042588.6
     19 ENSDART00000042594.7
     11 ENSDART00000042595.5
      9 ENSDART00000042624.6
      5 ENSDART00000042663.5
      2 ENSDART00000042672.5
     24 ENSDART00000042674.5
      2 ENSDART00000042683.7
     11 ENSDART00000042701.5
      7 ENSDART00000042704.5
     15 ENSDART00000042716.7
      8 ENSDART00000042737.4
     20 ENSDART00000042766.5
      1 ENSDART00000042770.7
      1 ENSDART00000042820.6
      2 ENSDART00000042840.6
     14 ENSDART00000042867.5
     20 ENSDART00000042874.5
     17 ENSDART00000042895.5
      2 ENSDART00000042901.6
     30 ENSDART00000042944.5
      3 ENSDART00000042963.5
     27 ENSDART00000042970.2
      6 ENSDART00000042972.6
      1 ENSDART00000042974.4
     90 ENSDART00000042990.4
     18 ENSDART00000043002.5
      4 ENSDART00000043004.6
      5 ENSDART00000043076.4
     11 ENSDART00000043091.6
      3 ENSDART00000043112.4
      5 ENSDART00000043117.5
      1 ENSDART00000043126.4
      2 ENSDART00000043133.6
      9 ENSDART00000043144.6
      4 ENSDART00000043156.5
      3 ENSDART00000043162.6
     10 ENSDART00000043172.7
      6 ENSDART00000043173.6
      2 ENSDART00000043190.5
     12 ENSDART00000043201.5
      2 ENSDART00000043210.5
     12 ENSDART00000043218.5
      2 ENSDART00000043220.5
      1 ENSDART00000043251.6
      1 ENSDART00000043267.5
      4 ENSDART00000043292.5
      5 ENSDART00000043309.6
     20 ENSDART00000043312.3
      2 ENSDART00000043316.6
     11 ENSDART00000043317.6
     12 ENSDART00000043341.3
     18 ENSDART00000043345.6
      4 ENSDART00000043397.3
      4 ENSDART00000043403.5
     17 ENSDART00000043429.6
     42 ENSDART00000043431.6
     15 ENSDART00000043440.5
      2 ENSDART00000043452.7
      3 ENSDART00000043455.4
      1 ENSDART00000043462.5
      1 ENSDART00000043466.5
     11 ENSDART00000043483.6
      4 ENSDART00000043492.4
      4 ENSDART00000043499.6
      4 ENSDART00000043502.6
      9 ENSDART00000043507.6
      3 ENSDART00000043522.6
     15 ENSDART00000043546.6
     17 ENSDART00000043554.2
      5 ENSDART00000043555.4
      2 ENSDART00000043556.4
     13 ENSDART00000043582.4
      8 ENSDART00000043595.4
      1 ENSDART00000043626.5
     20 ENSDART00000043638.6
      1 ENSDART00000043643.5
      1 ENSDART00000043651.6
     33 ENSDART00000043660.7
      2 ENSDART00000043713.7
      4 ENSDART00000043715.6
      4 ENSDART00000043727.7
      2 ENSDART00000043737.3
      1 ENSDART00000043743.5
     24 ENSDART00000043756.7
      2 ENSDART00000043774.5
     78 ENSDART00000043776.4
      1 ENSDART00000043795.4
     14 ENSDART00000043802.4
      9 ENSDART00000043812.4
      4 ENSDART00000043815.4
     11 ENSDART00000043823.6
      5 ENSDART00000043843.5
      9 ENSDART00000043855.6
     10 ENSDART00000043857.4
     15 ENSDART00000043866.6
      1 ENSDART00000043870.6
     21 ENSDART00000043883.6
      1 ENSDART00000043887.6
      2 ENSDART00000043902.5
      3 ENSDART00000043920.5
      1 ENSDART00000043924.5
     70 ENSDART00000043932.5
     10 ENSDART00000043933.4
      1 ENSDART00000043936.6
      6 ENSDART00000043938.6
     12 ENSDART00000043945.5
      8 ENSDART00000043960.6
      1 ENSDART00000043961.6
      7 ENSDART00000044000.5
     16 ENSDART00000044005.4
      3 ENSDART00000044009.6
      6 ENSDART00000044043.5
      7 ENSDART00000044057.5
      8 ENSDART00000044078.6
     12 ENSDART00000044080.5
      1 ENSDART00000044083.4
      3 ENSDART00000044085.6
      2 ENSDART00000044089.5
     19 ENSDART00000044096.6
      2 ENSDART00000044097.4
      9 ENSDART00000044115.5
     12 ENSDART00000044125.5
     10 ENSDART00000044128.6
     12 ENSDART00000044150.6
     11 ENSDART00000044154.5
      8 ENSDART00000044162.6
      7 ENSDART00000044184.5
     11 ENSDART00000044190.5
      1 ENSDART00000044203.6
      3 ENSDART00000044208.4
      1 ENSDART00000044214.5
      6 ENSDART00000044218.7
      1 ENSDART00000044224.5
      3 ENSDART00000044234.5
      8 ENSDART00000044235.6
     21 ENSDART00000044238.6
      3 ENSDART00000044242.5
      4 ENSDART00000044264.5
      4 ENSDART00000044270.9
      7 ENSDART00000044294.6
      9 ENSDART00000044314.6
      8 ENSDART00000044328.7
     20 ENSDART00000044331.6
      1 ENSDART00000044357.5
     20 ENSDART00000044368.4
     34 ENSDART00000044371.6
      1 ENSDART00000044387.7
     20 ENSDART00000044411.4
     14 ENSDART00000044423.5
      1 ENSDART00000044426.7
     13 ENSDART00000044432.5
     10 ENSDART00000044452.5
     15 ENSDART00000044462.3
     12 ENSDART00000044497.7
      1 ENSDART00000044504.5
      5 ENSDART00000044505.5
      1 ENSDART00000044519.5
      1 ENSDART00000044526.4
      4 ENSDART00000044559.4
     15 ENSDART00000044574.7
      1 ENSDART00000044597.6
      3 ENSDART00000044626.5
     24 ENSDART00000044634.7
      4 ENSDART00000044647.5
      2 ENSDART00000044658.4
     14 ENSDART00000044677.6
      4 ENSDART00000044683.4
      2 ENSDART00000044690.4
      1 ENSDART00000044719.5
      3 ENSDART00000044739.6
      4 ENSDART00000044756.4
      8 ENSDART00000044776.5
      1 ENSDART00000044786.6
      2 ENSDART00000044812.5
     20 ENSDART00000044838.6
     32 ENSDART00000044859.5
      2 ENSDART00000044860.5
      3 ENSDART00000044873.4
     11 ENSDART00000044876.3
      3 ENSDART00000044896.6
      3 ENSDART00000044909.5
     21 ENSDART00000044918.5
     16 ENSDART00000044949.5
      2 ENSDART00000044970.6
     24 ENSDART00000044971.5
     13 ENSDART00000044987.4
      2 ENSDART00000045015.3
      9 ENSDART00000045016.6
      1 ENSDART00000045036.4
      3 ENSDART00000045038.7
      9 ENSDART00000045049.6
     10 ENSDART00000045056.5
      1 ENSDART00000045067.4
     46 ENSDART00000045069.5
     26 ENSDART00000045071.6
      1 ENSDART00000045086.7
      4 ENSDART00000045093.6
      6 ENSDART00000045099.6
      5 ENSDART00000045109.4
      3 ENSDART00000045111.6
     12 ENSDART00000045124.6
     51 ENSDART00000045126.6
      4 ENSDART00000045177.5
      1 ENSDART00000045183.6
     11 ENSDART00000045185.5
     17 ENSDART00000045210.6
      2 ENSDART00000045227.5
      6 ENSDART00000045232.5
     29 ENSDART00000045245.4
      1 ENSDART00000045249.4
     21 ENSDART00000045273.6
      2 ENSDART00000045284.6
      6 ENSDART00000045292.6
     15 ENSDART00000045295.6
     16 ENSDART00000045299.7
      7 ENSDART00000045312.5
      8 ENSDART00000045329.5
      2 ENSDART00000045351.5
      5 ENSDART00000045374.5
     18 ENSDART00000045391.6
      4 ENSDART00000045397.3
      7 ENSDART00000045399.5
      9 ENSDART00000045403.6
      2 ENSDART00000045408.5
     10 ENSDART00000045410.6
     20 ENSDART00000045434.5
      1 ENSDART00000045479.6
     11 ENSDART00000045488.5
      1 ENSDART00000045504.6
      3 ENSDART00000045518.5
     13 ENSDART00000045529.6
      1 ENSDART00000045533.2
     12 ENSDART00000045539.6
      2 ENSDART00000045549.7
     15 ENSDART00000045555.3
      1 ENSDART00000045565.5
      7 ENSDART00000045583.6
      1 ENSDART00000045588.3
      6 ENSDART00000045598.5
      4 ENSDART00000045600.6
      1 ENSDART00000045602.6
     15 ENSDART00000045607.6
      1 ENSDART00000045609.6
      1 ENSDART00000045639.5
      7 ENSDART00000045659.5
     16 ENSDART00000045669.6
      2 ENSDART00000045677.4
     42 ENSDART00000045679.7
      5 ENSDART00000045682.6
      9 ENSDART00000045697.5
      1 ENSDART00000045713.4
      2 ENSDART00000045757.5
      5 ENSDART00000045763.6
      1 ENSDART00000045782.6
      1 ENSDART00000045798.6
      6 ENSDART00000045813.6
      1 ENSDART00000045815.5
      4 ENSDART00000045816.5
      5 ENSDART00000045850.5
      6 ENSDART00000045861.4
     24 ENSDART00000045881.5
      3 ENSDART00000045882.6
      1 ENSDART00000045884.6
      1 ENSDART00000045888.6
     14 ENSDART00000045894.5
      7 ENSDART00000045901.6
      1 ENSDART00000045921.5
     18 ENSDART00000045928.6
      6 ENSDART00000045933.6
      7 ENSDART00000045942.7
      1 ENSDART00000045948.5
      1 ENSDART00000045951.6
      7 ENSDART00000045991.6
      3 ENSDART00000046003.6
      9 ENSDART00000046025.5
      7 ENSDART00000046033.5
     15 ENSDART00000046035.5
     26 ENSDART00000046042.6
      7 ENSDART00000046050.6
      2 ENSDART00000046064.5
     14 ENSDART00000046066.7
      4 ENSDART00000046076.6
     19 ENSDART00000046077.6
      1 ENSDART00000046079.3
      1 ENSDART00000046094.5
      6 ENSDART00000046098.6
      4 ENSDART00000046114.6
      9 ENSDART00000046122.7
      1 ENSDART00000046127.7
      6 ENSDART00000046157.5
      4 ENSDART00000046163.5
      2 ENSDART00000046166.6
      6 ENSDART00000046172.6
      3 ENSDART00000046174.5
      2 ENSDART00000046182.5
      3 ENSDART00000046209.6
      1 ENSDART00000046211.5
     13 ENSDART00000046218.7
      1 ENSDART00000046224.6
     10 ENSDART00000046268.5
      9 ENSDART00000046274.4
      1 ENSDART00000046283.6
      3 ENSDART00000046297.5
     18 ENSDART00000046298.4
     10 ENSDART00000046349.6
     29 ENSDART00000046359.6
      1 ENSDART00000046360.6
      3 ENSDART00000046376.7
      5 ENSDART00000046384.5
      4 ENSDART00000046414.4
     15 ENSDART00000046423.3
      1 ENSDART00000046431.5
      2 ENSDART00000046443.6
     35 ENSDART00000046460.5
      6 ENSDART00000046498.6
      1 ENSDART00000046510.6
      1 ENSDART00000046542.4
      6 ENSDART00000046546.5
      5 ENSDART00000046577.5
     14 ENSDART00000046587.5
      2 ENSDART00000046613.7
     18 ENSDART00000046633.6
     11 ENSDART00000046638.7
      3 ENSDART00000046640.5
      2 ENSDART00000046641.6
      8 ENSDART00000046648.5
     12 ENSDART00000046670.7
     28 ENSDART00000046678.6
     14 ENSDART00000046689.5
      8 ENSDART00000046712.5
      8 ENSDART00000046716.5
      9 ENSDART00000046764.7
      5 ENSDART00000046766.4
      8 ENSDART00000046781.5
      4 ENSDART00000046783.4
      1 ENSDART00000046800.6
      3 ENSDART00000046840.6
      8 ENSDART00000046841.7
      8 ENSDART00000046857.6
      1 ENSDART00000046863.7
      1 ENSDART00000046871.4
     10 ENSDART00000046889.6
      8 ENSDART00000046902.4
     11 ENSDART00000046922.4
      3 ENSDART00000046928.6
      6 ENSDART00000046934.5
     26 ENSDART00000046954.5
     16 ENSDART00000046959.3
     32 ENSDART00000046973.5
      8 ENSDART00000046981.4
      4 ENSDART00000046983.5
     12 ENSDART00000046995.7
      7 ENSDART00000047008.5
    108 ENSDART00000047010.5
      7 ENSDART00000047013.4
      3 ENSDART00000047015.4
      1 ENSDART00000047020.6
      1 ENSDART00000047039.5
      8 ENSDART00000047050.6
     13 ENSDART00000047055.6
     16 ENSDART00000047069.6
      7 ENSDART00000047071.5
     23 ENSDART00000047073.7
      1 ENSDART00000047080.5
     23 ENSDART00000047110.6
      3 ENSDART00000047113.4
      1 ENSDART00000047151.6
      6 ENSDART00000047159.5
     19 ENSDART00000047175.3
      3 ENSDART00000047190.6
      4 ENSDART00000047191.5
     29 ENSDART00000047201.5
     20 ENSDART00000047206.7
      6 ENSDART00000047208.6
      3 ENSDART00000047211.6
     14 ENSDART00000047212.4
      2 ENSDART00000047220.7
      9 ENSDART00000047251.7
     14 ENSDART00000047264.2
      3 ENSDART00000047269.5
     23 ENSDART00000047272.4
      1 ENSDART00000047308.5
     12 ENSDART00000047391.6
      1 ENSDART00000047399.6
      1 ENSDART00000047401.6
     25 ENSDART00000047409.6
      7 ENSDART00000047412.4
      1 ENSDART00000047419.5
     22 ENSDART00000047442.7
     26 ENSDART00000047452.6
      4 ENSDART00000047461.3
     25 ENSDART00000047464.5
     16 ENSDART00000047471.6
     15 ENSDART00000047515.6
     13 ENSDART00000047516.4
      7 ENSDART00000047525.4
      4 ENSDART00000047541.7
      2 ENSDART00000047552.5
     11 ENSDART00000047569.4
     25 ENSDART00000047580.5
      9 ENSDART00000047624.4
      1 ENSDART00000047636.5
      2 ENSDART00000047644.4
      8 ENSDART00000047653.6
     10 ENSDART00000047660.3
     11 ENSDART00000047662.6
     10 ENSDART00000047670.6
      9 ENSDART00000047682.6
     15 ENSDART00000047707.6
      8 ENSDART00000047724.5
      2 ENSDART00000047728.6
      6 ENSDART00000047740.4
      4 ENSDART00000047769.6
      7 ENSDART00000047772.5
      1 ENSDART00000047816.2
      1 ENSDART00000047834.7
     25 ENSDART00000047844.6
      8 ENSDART00000047851.5
      8 ENSDART00000047857.6
      2 ENSDART00000047862.5
     14 ENSDART00000047902.6
     12 ENSDART00000047912.7
      4 ENSDART00000047916.5
     11 ENSDART00000047951.5
      1 ENSDART00000047954.5
     13 ENSDART00000047993.6
      2 ENSDART00000048003.3
     16 ENSDART00000048046.4
     10 ENSDART00000048050.5
     23 ENSDART00000048073.5
      4 ENSDART00000048095.6
      6 ENSDART00000048104.6
      2 ENSDART00000048107.6
      5 ENSDART00000048110.3
      3 ENSDART00000048130.5
      2 ENSDART00000048136.5
     23 ENSDART00000048144.5
     44 ENSDART00000048164.5
      5 ENSDART00000048183.4
     10 ENSDART00000048204.4
     14 ENSDART00000048206.3
      4 ENSDART00000048210.3
      9 ENSDART00000048256.6
     22 ENSDART00000048273.6
     50 ENSDART00000048277.6
      7 ENSDART00000048320.5
      3 ENSDART00000048322.7
      1 ENSDART00000048350.5
      3 ENSDART00000048366.6
      2 ENSDART00000048383.4
      9 ENSDART00000048395.2
      1 ENSDART00000048399.6
      6 ENSDART00000048423.7
      1 ENSDART00000048445.6
     10 ENSDART00000048448.7
      1 ENSDART00000048449.5
      1 ENSDART00000048507.4
     17 ENSDART00000048532.6
     15 ENSDART00000048537.4
     10 ENSDART00000048548.4
      2 ENSDART00000048550.6
      2 ENSDART00000048581.4
      7 ENSDART00000048599.6
      8 ENSDART00000048610.6
      2 ENSDART00000048632.6
      1 ENSDART00000048633.7
      7 ENSDART00000048642.5
      9 ENSDART00000048655.6
      1 ENSDART00000048657.6
      9 ENSDART00000048675.5
     21 ENSDART00000048676.7
     13 ENSDART00000048694.6
      1 ENSDART00000048722.6
      1 ENSDART00000048739.5
     17 ENSDART00000048753.6
      1 ENSDART00000048759.3
     19 ENSDART00000048775.6
      7 ENSDART00000048814.5
     13 ENSDART00000048819.6
      7 ENSDART00000048821.5
      1 ENSDART00000048823.6
     39 ENSDART00000048828.4
      2 ENSDART00000048831.6
      2 ENSDART00000048838.4
      8 ENSDART00000048843.5
      1 ENSDART00000048847.6
      8 ENSDART00000048850.5
     11 ENSDART00000048853.4
      9 ENSDART00000048855.4
      3 ENSDART00000048859.4
      5 ENSDART00000048866.6
      9 ENSDART00000048869.5
      4 ENSDART00000048890.6
      4 ENSDART00000048901.6
      1 ENSDART00000048921.6
      9 ENSDART00000048927.6
      5 ENSDART00000048968.4
     39 ENSDART00000048977.4
      3 ENSDART00000048994.5
     24 ENSDART00000049003.3
      1 ENSDART00000049010.7
      1 ENSDART00000049045.6
     11 ENSDART00000049061.4
      6 ENSDART00000049063.5
     27 ENSDART00000049066.4
     12 ENSDART00000049075.6
      7 ENSDART00000049099.5
      4 ENSDART00000049103.5
     29 ENSDART00000049109.5
      3 ENSDART00000049147.5
      6 ENSDART00000049148.5
     12 ENSDART00000049151.4
     19 ENSDART00000049170.4
      7 ENSDART00000049171.5
      3 ENSDART00000049196.6
      2 ENSDART00000049204.6
      3 ENSDART00000049224.5
      6 ENSDART00000049230.6
     12 ENSDART00000049236.7
     10 ENSDART00000049240.5
      3 ENSDART00000049264.5
      6 ENSDART00000049285.5
      1 ENSDART00000049291.4
      1 ENSDART00000049311.5
      4 ENSDART00000049331.5
      9 ENSDART00000049339.5
      1 ENSDART00000049368.5
     12 ENSDART00000049373.5
      3 ENSDART00000049374.6
     13 ENSDART00000049375.6
      2 ENSDART00000049384.4
      1 ENSDART00000049399.5
      7 ENSDART00000049400.5
     19 ENSDART00000049425.6
     38 ENSDART00000049437.5
      5 ENSDART00000049448.6
      2 ENSDART00000049462.4
      1 ENSDART00000049464.7
      3 ENSDART00000049465.6
     18 ENSDART00000049466.5
      9 ENSDART00000049503.4
      1 ENSDART00000049504.6
      3 ENSDART00000049514.4
      3 ENSDART00000049551.5
     19 ENSDART00000049572.3
     20 ENSDART00000049586.5
     39 ENSDART00000049589.7
      1 ENSDART00000049617.4
      4 ENSDART00000049624.3
     36 ENSDART00000049626.5
      6 ENSDART00000049651.6
      5 ENSDART00000049672.5
      5 ENSDART00000049676.7
     24 ENSDART00000049695.7
      2 ENSDART00000049701.2
      5 ENSDART00000049707.6
      8 ENSDART00000049716.5
     15 ENSDART00000049722.5
     12 ENSDART00000049793.6
      8 ENSDART00000049805.5
      2 ENSDART00000049827.7
      4 ENSDART00000049831.4
      2 ENSDART00000049836.7
      5 ENSDART00000049840.6
      1 ENSDART00000049842.6
     11 ENSDART00000049849.6
      9 ENSDART00000049850.5
      5 ENSDART00000049885.6
     10 ENSDART00000049890.5
     19 ENSDART00000049900.5
      7 ENSDART00000049928.5
      9 ENSDART00000049944.7
     15 ENSDART00000049963.6
     19 ENSDART00000049968.5
      2 ENSDART00000049985.6
      1 ENSDART00000050018.5
      2 ENSDART00000050041.6
      4 ENSDART00000050070.3
     13 ENSDART00000050074.7
      1 ENSDART00000050098.7
      1 ENSDART00000050125.5
      6 ENSDART00000050130.4
      6 ENSDART00000050140.6
     11 ENSDART00000050171.4
      1 ENSDART00000050173.4
      2 ENSDART00000050177.5
      6 ENSDART00000050201.5
      5 ENSDART00000050202.4
      4 ENSDART00000050205.6
     19 ENSDART00000050210.6
      4 ENSDART00000050217.6
     11 ENSDART00000050221.4
      1 ENSDART00000050228.4
     24 ENSDART00000050230.5
      5 ENSDART00000050245.5
     10 ENSDART00000050258.6
      7 ENSDART00000050271.7
      6 ENSDART00000050296.3
      2 ENSDART00000050303.5
     11 ENSDART00000050308.7
     14 ENSDART00000050311.6
      7 ENSDART00000050332.6
      4 ENSDART00000050357.6
      8 ENSDART00000050379.7
      2 ENSDART00000050395.6
      3 ENSDART00000050396.6
     15 ENSDART00000050399.7
      8 ENSDART00000050407.6
      5 ENSDART00000050478.5
      1 ENSDART00000050481.3
      8 ENSDART00000050528.5
      2 ENSDART00000050533.6
     13 ENSDART00000050551.6
     18 ENSDART00000050559.5
      2 ENSDART00000050585.5
      4 ENSDART00000050597.7
     16 ENSDART00000050603.5
      2 ENSDART00000050619.6
     21 ENSDART00000050644.6
      1 ENSDART00000050649.8
      6 ENSDART00000050671.6
      1 ENSDART00000050682.6
      2 ENSDART00000050687.5
      3 ENSDART00000050729.6
     13 ENSDART00000050750.4
      4 ENSDART00000050762.9
      7 ENSDART00000050824.5
      4 ENSDART00000050826.6
      3 ENSDART00000050843.4
      7 ENSDART00000050847.4
     17 ENSDART00000050855.3
      5 ENSDART00000050858.4
     56 ENSDART00000050861.4
     11 ENSDART00000050863.3
      1 ENSDART00000050865.4
      9 ENSDART00000050871.3
     11 ENSDART00000050884.4
      1 ENSDART00000050898.4
      2 ENSDART00000050902.5
      8 ENSDART00000050906.5
      1 ENSDART00000050913.4
      2 ENSDART00000050915.4
     31 ENSDART00000050916.3
      5 ENSDART00000050930.5
      2 ENSDART00000050966.4
      2 ENSDART00000050971.4
      5 ENSDART00000050988.2
     12 ENSDART00000051003.4
      4 ENSDART00000051025.5
      1 ENSDART00000051030.4
     10 ENSDART00000051055.5
     12 ENSDART00000051065.4
      9 ENSDART00000051070.5
     25 ENSDART00000051081.4
      1 ENSDART00000051082.4
     14 ENSDART00000051092.5
      6 ENSDART00000051105.5
      9 ENSDART00000051135.3
     26 ENSDART00000051139.5
     29 ENSDART00000051141.4
      2 ENSDART00000051146.1
     23 ENSDART00000051166.5
     31 ENSDART00000051180.4
      1 ENSDART00000051182.4
     31 ENSDART00000051184.4
     27 ENSDART00000051185.5
      3 ENSDART00000051186.4
     24 ENSDART00000051196.3
      5 ENSDART00000051197.4
     12 ENSDART00000051198.5
      4 ENSDART00000051224.3
      1 ENSDART00000051231.3
      5 ENSDART00000051234.7
      8 ENSDART00000051258.3
      8 ENSDART00000051259.3
      5 ENSDART00000051271.5
      7 ENSDART00000051278.4
      1 ENSDART00000051279.5
      3 ENSDART00000051291.4
      7 ENSDART00000051293.1
     14 ENSDART00000051295.7
      2 ENSDART00000051312.3
     22 ENSDART00000051313.5
      9 ENSDART00000051344.5
     49 ENSDART00000051361.5
     11 ENSDART00000051362.5
      5 ENSDART00000051374.4
     42 ENSDART00000051403.5
      1 ENSDART00000051414.4
      1 ENSDART00000051433.5
      2 ENSDART00000051434.2
      8 ENSDART00000051471.4
      2 ENSDART00000051473.5
      2 ENSDART00000051474.5
      6 ENSDART00000051483.3
     10 ENSDART00000051491.4
      1 ENSDART00000051515.4
     14 ENSDART00000051518.5
      4 ENSDART00000051524.5
      1 ENSDART00000051527.4
      2 ENSDART00000051528.7
      1 ENSDART00000051529.4
      1 ENSDART00000051532.4
     15 ENSDART00000051542.5
     13 ENSDART00000051546.4
     11 ENSDART00000051547.3
      3 ENSDART00000051548.4
     13 ENSDART00000051549.3
      8 ENSDART00000051552.3
     25 ENSDART00000051553.3
     10 ENSDART00000051554.4
     33 ENSDART00000051556.4
      2 ENSDART00000051565.4
      4 ENSDART00000051566.4
     10 ENSDART00000051607.3
      5 ENSDART00000051614.4
     11 ENSDART00000051621.5
     11 ENSDART00000051623.3
      5 ENSDART00000051644.4
     27 ENSDART00000051649.5
     10 ENSDART00000051655.4
     11 ENSDART00000051663.5
      1 ENSDART00000051669.6
     18 ENSDART00000051670.4
     19 ENSDART00000051679.4
      2 ENSDART00000051697.5
      4 ENSDART00000051699.5
      6 ENSDART00000051712.6
      1 ENSDART00000051719.3
     18 ENSDART00000051723.4
      2 ENSDART00000051724.5
      2 ENSDART00000051733.3
     15 ENSDART00000051745.3
      9 ENSDART00000051749.4
     10 ENSDART00000051750.4
      7 ENSDART00000051763.2
      2 ENSDART00000051770.4
      3 ENSDART00000051774.4
     10 ENSDART00000051776.4
     19 ENSDART00000051777.4
     10 ENSDART00000051779.3
     15 ENSDART00000051792.5
     55 ENSDART00000051799.4
     31 ENSDART00000051804.2
     23 ENSDART00000051807.4
      2 ENSDART00000051815.5
     22 ENSDART00000051818.6
      1 ENSDART00000051823.5
      2 ENSDART00000051825.5
     10 ENSDART00000051831.5
      4 ENSDART00000051833.5
     16 ENSDART00000051849.3
     13 ENSDART00000051864.5
     57 ENSDART00000051868.3
      9 ENSDART00000051879.4
     47 ENSDART00000051890.5
      2 ENSDART00000051893.5
      4 ENSDART00000051901.4
      3 ENSDART00000051904.4
     16 ENSDART00000051906.3
      2 ENSDART00000051907.5
     20 ENSDART00000051910.5
      9 ENSDART00000051919.3
      1 ENSDART00000051973.5
      5 ENSDART00000051998.5
      4 ENSDART00000051999.4
     16 ENSDART00000052001.5
     18 ENSDART00000052005.5
      1 ENSDART00000052012.4
      1 ENSDART00000052029.4
      3 ENSDART00000052030.4
      4 ENSDART00000052039.4
     26 ENSDART00000052061.5
      4 ENSDART00000052062.5
      6 ENSDART00000052063.5
     31 ENSDART00000052079.3
      5 ENSDART00000052080.3
     10 ENSDART00000052082.4
      1 ENSDART00000052086.5
      4 ENSDART00000052090.3
      5 ENSDART00000052091.6
     10 ENSDART00000052096.5
     10 ENSDART00000052097.3
      1 ENSDART00000052101.4
     19 ENSDART00000052104.5
      4 ENSDART00000052122.3
     14 ENSDART00000052124.4
     18 ENSDART00000052126.2
      5 ENSDART00000052134.3
     12 ENSDART00000052140.5
     33 ENSDART00000052183.4
      4 ENSDART00000052185.4
     11 ENSDART00000052222.7
     24 ENSDART00000052238.4
      4 ENSDART00000052239.4
      7 ENSDART00000052240.4
     16 ENSDART00000052256.5
      1 ENSDART00000052260.4
      2 ENSDART00000052268.4
      6 ENSDART00000052272.5
     28 ENSDART00000052274.3
      2 ENSDART00000052289.5
      9 ENSDART00000052292.5
     22 ENSDART00000052293.3
     14 ENSDART00000052307.4
     41 ENSDART00000052318.4
      1 ENSDART00000052322.4
      8 ENSDART00000052324.3
      9 ENSDART00000052325.5
      4 ENSDART00000052331.4
      3 ENSDART00000052342.4
      2 ENSDART00000052345.4
      1 ENSDART00000052346.5
      6 ENSDART00000052348.5
      3 ENSDART00000052349.6
      4 ENSDART00000052351.3
      2 ENSDART00000052352.4
      9 ENSDART00000052355.5
      3 ENSDART00000052358.4
     13 ENSDART00000052359.6
      4 ENSDART00000052365.4
      6 ENSDART00000052366.5
      8 ENSDART00000052368.4
      3 ENSDART00000052379.5
     63 ENSDART00000052383.5
      1 ENSDART00000052385.4
      1 ENSDART00000052389.4
      8 ENSDART00000052393.3
      3 ENSDART00000052396.4
      5 ENSDART00000052404.4
     37 ENSDART00000052421.3
      5 ENSDART00000052422.2
      8 ENSDART00000052423.5
      9 ENSDART00000052430.4
      6 ENSDART00000052433.4
     20 ENSDART00000052437.4
     24 ENSDART00000052441.6
      9 ENSDART00000052444.5
      1 ENSDART00000052471.3
     11 ENSDART00000052474.3
      1 ENSDART00000052477.4
      5 ENSDART00000052503.4
     23 ENSDART00000052511.5
     24 ENSDART00000052512.4
     14 ENSDART00000052514.6
     11 ENSDART00000052529.4
     11 ENSDART00000052537.5
      4 ENSDART00000052539.4
      5 ENSDART00000052541.4
      3 ENSDART00000052552.5
      2 ENSDART00000052562.5
      8 ENSDART00000052569.6
      1 ENSDART00000052584.4
      5 ENSDART00000052617.5
     16 ENSDART00000052633.3
      4 ENSDART00000052636.5
     25 ENSDART00000052638.5
      4 ENSDART00000052639.5
     16 ENSDART00000052641.4
     13 ENSDART00000052645.6
      1 ENSDART00000052648.4
     18 ENSDART00000052656.4
      1 ENSDART00000052660.5
     32 ENSDART00000052666.4
      2 ENSDART00000052683.6
     28 ENSDART00000052688.6
      3 ENSDART00000052703.5
      1 ENSDART00000052709.4
      1 ENSDART00000052726.6
      5 ENSDART00000052730.3
     14 ENSDART00000052731.5
     21 ENSDART00000052746.5
      2 ENSDART00000052761.3
      4 ENSDART00000052772.4
      1 ENSDART00000052773.5
      6 ENSDART00000052787.6
     13 ENSDART00000052789.4
      1 ENSDART00000052802.4
     25 ENSDART00000052803.7
      1 ENSDART00000052805.3
     40 ENSDART00000052838.4
      1 ENSDART00000052859.5
     13 ENSDART00000052862.6
     24 ENSDART00000052864.3
      3 ENSDART00000052871.5
      3 ENSDART00000052904.5
      1 ENSDART00000052907.4
     20 ENSDART00000052915.5
      4 ENSDART00000052916.5
      8 ENSDART00000052917.6
      5 ENSDART00000052918.3
      1 ENSDART00000052927.6
     18 ENSDART00000052930.5
      1 ENSDART00000052942.5
      7 ENSDART00000052949.4
      9 ENSDART00000052952.3
      8 ENSDART00000052961.4
      1 ENSDART00000052971.4
     15 ENSDART00000052989.4
      7 ENSDART00000053001.4
      4 ENSDART00000053003.4
      7 ENSDART00000053009.5
      1 ENSDART00000053011.5
      5 ENSDART00000053026.3
      3 ENSDART00000053030.5
     21 ENSDART00000053045.3
      5 ENSDART00000053076.4
     29 ENSDART00000053085.4
      8 ENSDART00000053095.6
      1 ENSDART00000053106.1
     44 ENSDART00000053118.4
      5 ENSDART00000053129.5
     15 ENSDART00000053139.6
      1 ENSDART00000053148.1
      1 ENSDART00000053152.4
      2 ENSDART00000053153.4
      2 ENSDART00000053157.4
      8 ENSDART00000053158.4
      3 ENSDART00000053180.2
      7 ENSDART00000053183.4
     10 ENSDART00000053187.5
      3 ENSDART00000053189.3
      5 ENSDART00000053201.5
      8 ENSDART00000053203.6
      1 ENSDART00000053208.4
      1 ENSDART00000053210.4
      8 ENSDART00000053221.3
      3 ENSDART00000053222.5
      1 ENSDART00000053232.4
     16 ENSDART00000053240.4
      4 ENSDART00000053265.4
     22 ENSDART00000053267.4
      2 ENSDART00000053272.5
      5 ENSDART00000053278.5
     21 ENSDART00000053282.4
     18 ENSDART00000053284.5
      6 ENSDART00000053285.5
      8 ENSDART00000053295.5
     38 ENSDART00000053300.6
     21 ENSDART00000053304.5
      4 ENSDART00000053310.2
     12 ENSDART00000053325.4
      9 ENSDART00000053367.6
      3 ENSDART00000053369.5
      3 ENSDART00000053380.6
      2 ENSDART00000053399.4
     11 ENSDART00000053401.5
      8 ENSDART00000053405.4
      4 ENSDART00000053408.4
      7 ENSDART00000053414.4
     10 ENSDART00000053416.4
     10 ENSDART00000053418.5
     53 ENSDART00000053426.5
      7 ENSDART00000053432.3
     13 ENSDART00000053444.5
     10 ENSDART00000053447.2
      1 ENSDART00000053460.5
     20 ENSDART00000053463.2
      1 ENSDART00000053469.5
      6 ENSDART00000053472.4
      2 ENSDART00000053482.5
      1 ENSDART00000053502.4
      6 ENSDART00000053503.3
     42 ENSDART00000053509.5
      1 ENSDART00000053511.5
      4 ENSDART00000053531.3
     10 ENSDART00000053534.3
      3 ENSDART00000053535.5
      7 ENSDART00000053542.5
     11 ENSDART00000053545.5
      3 ENSDART00000053568.4
      1 ENSDART00000053576.6
      4 ENSDART00000053577.5
      4 ENSDART00000053588.4
      6 ENSDART00000053609.5
      1 ENSDART00000053614.2
      2 ENSDART00000053617.5
      7 ENSDART00000053622.2
      1 ENSDART00000053638.5
     13 ENSDART00000053639.5
      1 ENSDART00000053641.4
      1 ENSDART00000053661.5
      6 ENSDART00000053685.4
     16 ENSDART00000053750.5
     14 ENSDART00000053754.5
      1 ENSDART00000053756.5
     20 ENSDART00000053761.5
     15 ENSDART00000053763.2
      7 ENSDART00000053773.4
      3 ENSDART00000053776.3
      6 ENSDART00000053782.3
     19 ENSDART00000053794.3
      6 ENSDART00000053797.4
     31 ENSDART00000053804.6
      4 ENSDART00000053806.5
      4 ENSDART00000053807.1
      1 ENSDART00000053814.6
     17 ENSDART00000053834.3
      1 ENSDART00000053838.4
     28 ENSDART00000053858.5
     23 ENSDART00000053863.5
      3 ENSDART00000053864.3
      7 ENSDART00000053868.3
      2 ENSDART00000053869.3
      1 ENSDART00000053870.5
      4 ENSDART00000053880.5
      5 ENSDART00000053883.5
      5 ENSDART00000053888.5
      4 ENSDART00000053892.5
      6 ENSDART00000053906.4
      1 ENSDART00000053924.4
      7 ENSDART00000053926.5
      4 ENSDART00000053932.4
     18 ENSDART00000053933.5
      9 ENSDART00000053936.5
     23 ENSDART00000053946.3
      3 ENSDART00000053963.5
     13 ENSDART00000054013.4
      5 ENSDART00000054026.4
      3 ENSDART00000054056.4
      3 ENSDART00000054059.6
     32 ENSDART00000054064.3
     29 ENSDART00000054066.4
      1 ENSDART00000054070.5
     12 ENSDART00000054078.6
      2 ENSDART00000054092.5
      2 ENSDART00000054105.5
      5 ENSDART00000054115.3
      2 ENSDART00000054119.4
     10 ENSDART00000054137.6
     15 ENSDART00000054153.4
     11 ENSDART00000054175.4
      4 ENSDART00000054183.1
      5 ENSDART00000054205.5
     11 ENSDART00000054208.6
      6 ENSDART00000054228.5
      7 ENSDART00000054230.4
     13 ENSDART00000054235.5
     24 ENSDART00000054237.6
      7 ENSDART00000054238.4
      8 ENSDART00000054243.4
      7 ENSDART00000054264.3
      2 ENSDART00000054265.5
      1 ENSDART00000054266.3
      2 ENSDART00000054271.4
     62 ENSDART00000054274.4
      2 ENSDART00000054318.3
      2 ENSDART00000054322.4
     12 ENSDART00000054338.5
      3 ENSDART00000054340.5
      7 ENSDART00000054356.6
     16 ENSDART00000054362.5
     18 ENSDART00000054366.5
      8 ENSDART00000054367.4
      1 ENSDART00000054368.3
     11 ENSDART00000054386.4
      1 ENSDART00000054388.5
      1 ENSDART00000054395.5
      1 ENSDART00000054408.6
     12 ENSDART00000054410.4
      4 ENSDART00000054411.4
      8 ENSDART00000054416.5
      5 ENSDART00000054420.4
      5 ENSDART00000054426.4
      4 ENSDART00000054428.3
      4 ENSDART00000054441.5
     13 ENSDART00000054442.5
      3 ENSDART00000054462.6
      1 ENSDART00000054469.4
      1 ENSDART00000054472.3
      4 ENSDART00000054473.4
      7 ENSDART00000054476.2
      1 ENSDART00000054479.6
     20 ENSDART00000054556.5
     12 ENSDART00000054574.5
      4 ENSDART00000054575.5
      1 ENSDART00000054579.4
      1 ENSDART00000054591.6
      3 ENSDART00000054594.5
     22 ENSDART00000054610.5
     37 ENSDART00000054611.4
      4 ENSDART00000054619.5
     10 ENSDART00000054626.5
     16 ENSDART00000054641.5
      3 ENSDART00000054652.5
      1 ENSDART00000054659.5
     14 ENSDART00000054664.4
      4 ENSDART00000054689.4
     17 ENSDART00000054690.5
     68 ENSDART00000054691.4
      1 ENSDART00000054693.4
      3 ENSDART00000054710.5
      2 ENSDART00000054735.5
      6 ENSDART00000054738.5
      1 ENSDART00000054744.5
     15 ENSDART00000054763.4
      4 ENSDART00000054788.4
      1 ENSDART00000054801.5
     18 ENSDART00000054803.5
     14 ENSDART00000054809.4
      9 ENSDART00000054814.5
      3 ENSDART00000054817.5
      2 ENSDART00000054822.4
      8 ENSDART00000054823.5
      4 ENSDART00000054835.5
     20 ENSDART00000054837.6
      8 ENSDART00000054848.4
     24 ENSDART00000054849.5
     11 ENSDART00000054861.5
     17 ENSDART00000054867.4
     25 ENSDART00000054876.5
      3 ENSDART00000054877.5
      2 ENSDART00000054909.5
     16 ENSDART00000054915.5
      9 ENSDART00000054925.5
      2 ENSDART00000054959.5
      1 ENSDART00000054967.5
     14 ENSDART00000054977.5
      9 ENSDART00000054981.3
     33 ENSDART00000054987.5
      2 ENSDART00000055009.5
     14 ENSDART00000055019.4
      5 ENSDART00000055038.3
      2 ENSDART00000055047.5
     16 ENSDART00000055054.4
     16 ENSDART00000055062.3
      9 ENSDART00000055064.2
      1 ENSDART00000055087.4
      3 ENSDART00000055123.5
      4 ENSDART00000055129.3
     16 ENSDART00000055134.6
     40 ENSDART00000055136.4
     57 ENSDART00000055139.5
      2 ENSDART00000055141.4
      6 ENSDART00000055152.3
      2 ENSDART00000055154.3
      7 ENSDART00000055155.2
      7 ENSDART00000055157.6
      6 ENSDART00000055161.4
     27 ENSDART00000055176.4
     19 ENSDART00000055186.5
     43 ENSDART00000055194.4
      6 ENSDART00000055201.4
      1 ENSDART00000055220.4
      1 ENSDART00000055225.5
      5 ENSDART00000055227.4
      6 ENSDART00000055237.4
     30 ENSDART00000055238.5
     25 ENSDART00000055239.6
     49 ENSDART00000055241.5
     12 ENSDART00000055242.5
     10 ENSDART00000055252.4
      4 ENSDART00000055253.4
      6 ENSDART00000055266.7
      1 ENSDART00000055269.3
      4 ENSDART00000055277.4
     23 ENSDART00000055279.3
      8 ENSDART00000055287.5
      3 ENSDART00000055294.5
      5 ENSDART00000055308.3
      6 ENSDART00000055312.6
     12 ENSDART00000055317.5
     10 ENSDART00000055324.6
     10 ENSDART00000055325.5
      4 ENSDART00000055328.4
      8 ENSDART00000055336.4
      6 ENSDART00000055338.4
      2 ENSDART00000055339.4
     16 ENSDART00000055340.5
      4 ENSDART00000055350.3
     21 ENSDART00000055360.5
     18 ENSDART00000055380.4
     35 ENSDART00000055381.5
      6 ENSDART00000055385.3
     17 ENSDART00000055393.5
      1 ENSDART00000055395.4
      6 ENSDART00000055407.3
      3 ENSDART00000055422.4
      5 ENSDART00000055429.3
      7 ENSDART00000055430.3
      4 ENSDART00000055432.6
      7 ENSDART00000055443.5
     12 ENSDART00000055445.4
      7 ENSDART00000055446.3
     12 ENSDART00000055473.3
      1 ENSDART00000055487.5
     34 ENSDART00000055490.5
      4 ENSDART00000055491.5
     35 ENSDART00000055492.5
      8 ENSDART00000055502.4
     25 ENSDART00000055504.4
     10 ENSDART00000055510.5
      8 ENSDART00000055511.2
      6 ENSDART00000055539.3
     20 ENSDART00000055541.5
      3 ENSDART00000055554.5
      6 ENSDART00000055555.4
      9 ENSDART00000055564.4
      7 ENSDART00000055572.5
      4 ENSDART00000055577.3
      7 ENSDART00000055579.5
      1 ENSDART00000055588.4
      1 ENSDART00000055590.5
      2 ENSDART00000055593.5
     25 ENSDART00000055604.5
      1 ENSDART00000055607.6
     17 ENSDART00000055609.3
      2 ENSDART00000055611.5
      3 ENSDART00000055618.5
     10 ENSDART00000055619.7
     10 ENSDART00000055623.5
      1 ENSDART00000055635.4
      1 ENSDART00000055659.3
      2 ENSDART00000055677.5
      1 ENSDART00000055678.4
      5 ENSDART00000055681.5
      2 ENSDART00000055682.5
     13 ENSDART00000055706.3
      5 ENSDART00000055707.4
      6 ENSDART00000055709.4
      4 ENSDART00000055710.4
      7 ENSDART00000055726.3
      3 ENSDART00000055737.4
      7 ENSDART00000055742.4
      7 ENSDART00000055745.3
      8 ENSDART00000055751.5
      3 ENSDART00000055754.4
      8 ENSDART00000055756.5
     40 ENSDART00000055757.3
      3 ENSDART00000055767.5
     17 ENSDART00000055771.5
      5 ENSDART00000055779.3
     21 ENSDART00000055780.6
      7 ENSDART00000055787.5
      3 ENSDART00000055794.4
     16 ENSDART00000055810.5
      4 ENSDART00000055834.5
      4 ENSDART00000055843.3
      2 ENSDART00000055844.4
      5 ENSDART00000055845.5
      1 ENSDART00000055854.3
      4 ENSDART00000055857.5
     20 ENSDART00000055859.4
      1 ENSDART00000055869.3
      2 ENSDART00000055872.4
      8 ENSDART00000055878.4
      1 ENSDART00000055882.2
      3 ENSDART00000055890.5
      9 ENSDART00000055913.5
     11 ENSDART00000055921.5
      2 ENSDART00000055936.3
      2 ENSDART00000055956.5
      5 ENSDART00000055961.3
      1 ENSDART00000055965.5
      6 ENSDART00000055993.5
     16 ENSDART00000056005.4
      1 ENSDART00000056032.5
      1 ENSDART00000056034.7
      7 ENSDART00000056037.5
      2 ENSDART00000056065.5
      2 ENSDART00000056072.6
      4 ENSDART00000056074.5
     12 ENSDART00000056080.3
     13 ENSDART00000056081.2
      1 ENSDART00000056101.4
     38 ENSDART00000056103.6
      4 ENSDART00000056121.3
      7 ENSDART00000056132.6
      6 ENSDART00000056134.3
      5 ENSDART00000056138.5
     12 ENSDART00000056149.3
      1 ENSDART00000056151.5
      2 ENSDART00000056169.5
      1 ENSDART00000056180.4
     13 ENSDART00000056188.3
      1 ENSDART00000056205.6
      3 ENSDART00000056208.3
     21 ENSDART00000056213.4
      1 ENSDART00000056248.4
     14 ENSDART00000056252.5
      1 ENSDART00000056254.4
      2 ENSDART00000056256.5
      2 ENSDART00000056267.4
     31 ENSDART00000056277.5
     15 ENSDART00000056286.6
     14 ENSDART00000056294.4
     38 ENSDART00000056295.6
      7 ENSDART00000056303.5
      5 ENSDART00000056304.4
      1 ENSDART00000056305.4
      2 ENSDART00000056306.5
      4 ENSDART00000056319.3
      2 ENSDART00000056325.4
      8 ENSDART00000056357.5
      6 ENSDART00000056370.3
      1 ENSDART00000056372.5
      2 ENSDART00000056375.4
      1 ENSDART00000056376.4
      1 ENSDART00000056382.4
      9 ENSDART00000056402.6
      6 ENSDART00000056405.4
     15 ENSDART00000056420.3
     31 ENSDART00000056432.5
      9 ENSDART00000056435.2
      8 ENSDART00000056447.4
      2 ENSDART00000056457.4
      2 ENSDART00000056458.4
      3 ENSDART00000056460.5
     12 ENSDART00000056466.5
      1 ENSDART00000056512.4
      1 ENSDART00000056519.3
      2 ENSDART00000056523.5
     10 ENSDART00000056538.5
      7 ENSDART00000056540.4
     13 ENSDART00000056544.6
     33 ENSDART00000056551.4
      8 ENSDART00000056561.5
      8 ENSDART00000056570.4
     10 ENSDART00000056583.5
     22 ENSDART00000056614.6
     10 ENSDART00000056618.3
      5 ENSDART00000056621.4
     15 ENSDART00000056622.4
      2 ENSDART00000056627.4
      5 ENSDART00000056629.5
     13 ENSDART00000056634.3
      1 ENSDART00000056639.4
     20 ENSDART00000056640.2
      9 ENSDART00000056641.4
     21 ENSDART00000056645.4
      1 ENSDART00000056649.3
      4 ENSDART00000056655.4
      1 ENSDART00000056656.3
      1 ENSDART00000056666.4
      2 ENSDART00000056667.5
      3 ENSDART00000056672.4
      3 ENSDART00000056686.5
     10 ENSDART00000056712.4
      5 ENSDART00000056713.4
      1 ENSDART00000056721.4
      6 ENSDART00000056723.3
      4 ENSDART00000056734.3
      5 ENSDART00000056742.5
      2 ENSDART00000056747.3
      9 ENSDART00000056748.3
      3 ENSDART00000056750.6
      3 ENSDART00000056763.3
     50 ENSDART00000056765.5
     17 ENSDART00000056767.5
      1 ENSDART00000056772.5
      1 ENSDART00000056787.3
      2 ENSDART00000056790.4
     12 ENSDART00000056795.5
      8 ENSDART00000056801.5
     27 ENSDART00000056809.4
      4 ENSDART00000056822.5
      8 ENSDART00000056830.4
      1 ENSDART00000056844.3
      2 ENSDART00000056846.6
     18 ENSDART00000056849.5
      5 ENSDART00000056850.3
     70 ENSDART00000056853.5
      1 ENSDART00000056858.3
     19 ENSDART00000056865.4
     26 ENSDART00000056882.3
      1 ENSDART00000056893.2
      4 ENSDART00000056899.5
      3 ENSDART00000056919.6
     18 ENSDART00000056921.6
      3 ENSDART00000056926.5
      1 ENSDART00000056927.6
      1 ENSDART00000056939.2
     11 ENSDART00000056962.5
     11 ENSDART00000056963.6
      9 ENSDART00000056966.5
     23 ENSDART00000056987.5
     22 ENSDART00000056996.4
     25 ENSDART00000057021.5
      7 ENSDART00000057022.6
      1 ENSDART00000057044.6
      1 ENSDART00000057046.4
     38 ENSDART00000057049.4
      5 ENSDART00000057052.3
      3 ENSDART00000057094.4
     27 ENSDART00000057101.3
     23 ENSDART00000057124.3
      8 ENSDART00000057125.4
      1 ENSDART00000057159.6
      5 ENSDART00000057161.5
      3 ENSDART00000057164.4
     31 ENSDART00000057174.5
      1 ENSDART00000057179.6
     18 ENSDART00000057192.3
     12 ENSDART00000057216.6
     21 ENSDART00000057223.4
     18 ENSDART00000057248.5
     10 ENSDART00000057254.5
     13 ENSDART00000057257.4
      2 ENSDART00000057262.5
      2 ENSDART00000057263.5
     39 ENSDART00000057268.5
     25 ENSDART00000057285.5
     11 ENSDART00000057288.3
     10 ENSDART00000057290.3
      8 ENSDART00000057293.5
      3 ENSDART00000057297.4
      4 ENSDART00000057305.6
      1 ENSDART00000057318.4
      1 ENSDART00000057320.5
      1 ENSDART00000057321.5
     11 ENSDART00000057357.3
      5 ENSDART00000057364.3
      1 ENSDART00000057369.5
      3 ENSDART00000057377.4
      1 ENSDART00000057379.4
      1 ENSDART00000057381.2
      7 ENSDART00000057386.3
     17 ENSDART00000057423.6
      3 ENSDART00000057432.3
     20 ENSDART00000057441.3
      8 ENSDART00000057445.4
      7 ENSDART00000057449.3
      1 ENSDART00000057458.3
      7 ENSDART00000057466.5
      1 ENSDART00000057484.2
      4 ENSDART00000057496.5
     18 ENSDART00000057500.5
      6 ENSDART00000057507.3
      6 ENSDART00000057513.3
     11 ENSDART00000057525.3
      3 ENSDART00000057527.2
      7 ENSDART00000057528.3
     11 ENSDART00000057541.6
      5 ENSDART00000057553.3
      1 ENSDART00000057559.4
      4 ENSDART00000057565.4
      5 ENSDART00000057574.4
      6 ENSDART00000057584.3
      1 ENSDART00000057588.4
      1 ENSDART00000057590.4
      1 ENSDART00000057599.4
      5 ENSDART00000057601.4
     30 ENSDART00000057605.5
      4 ENSDART00000057622.4
      7 ENSDART00000057625.5
      1 ENSDART00000057637.6
     32 ENSDART00000057638.2
     10 ENSDART00000057640.5
      1 ENSDART00000057641.4
     11 ENSDART00000057642.5
      4 ENSDART00000057644.6
      2 ENSDART00000057645.5
      1 ENSDART00000057651.4
      1 ENSDART00000057652.3
      2 ENSDART00000057686.4
      1 ENSDART00000057689.3
     12 ENSDART00000057696.6
     11 ENSDART00000057697.4
      1 ENSDART00000057698.5
     10 ENSDART00000057700.5
      2 ENSDART00000057712.4
      3 ENSDART00000057730.3
      7 ENSDART00000057732.4
      4 ENSDART00000057736.7
      2 ENSDART00000057742.3
      5 ENSDART00000057747.5
      1 ENSDART00000057752.5
      6 ENSDART00000057774.4
      1 ENSDART00000057788.5
     14 ENSDART00000057819.6
     25 ENSDART00000057823.5
      2 ENSDART00000057825.4
      7 ENSDART00000057865.2
     11 ENSDART00000057869.3
      2 ENSDART00000057879.6
      6 ENSDART00000057880.4
      3 ENSDART00000057886.5
      3 ENSDART00000057918.6
      5 ENSDART00000057944.5
     13 ENSDART00000057948.3
      1 ENSDART00000057952.3
      1 ENSDART00000057956.4
      6 ENSDART00000057957.3
     13 ENSDART00000057959.5
     10 ENSDART00000057960.3
      2 ENSDART00000057972.5
      3 ENSDART00000057980.5
      8 ENSDART00000057983.4
     13 ENSDART00000057986.6
      2 ENSDART00000057999.5
     11 ENSDART00000058001.3
      6 ENSDART00000058007.4
      3 ENSDART00000058020.6
      2 ENSDART00000058027.5
      2 ENSDART00000058028.5
      7 ENSDART00000058032.6
      6 ENSDART00000058036.5
      7 ENSDART00000058040.3
      1 ENSDART00000058051.2
      6 ENSDART00000058053.4
     12 ENSDART00000058056.4
      1 ENSDART00000058095.5
      6 ENSDART00000058100.6
     10 ENSDART00000058105.3
     13 ENSDART00000058107.6
      2 ENSDART00000058147.4
     10 ENSDART00000058160.4
      5 ENSDART00000058161.5
     18 ENSDART00000058162.5
      2 ENSDART00000058171.4
     10 ENSDART00000058174.5
     26 ENSDART00000058221.6
      6 ENSDART00000058242.3
      2 ENSDART00000058256.4
      9 ENSDART00000058258.3
     17 ENSDART00000058260.4
      2 ENSDART00000058271.2
      2 ENSDART00000058277.3
      1 ENSDART00000058289.6
      3 ENSDART00000058290.4
      1 ENSDART00000058311.6
      1 ENSDART00000058324.5
      3 ENSDART00000058325.3
     30 ENSDART00000058327.5
     22 ENSDART00000058336.3
      1 ENSDART00000058337.5
      7 ENSDART00000058339.5
      7 ENSDART00000058342.5
      8 ENSDART00000058346.5
      1 ENSDART00000058351.5
      4 ENSDART00000058357.4
      8 ENSDART00000058364.4
     11 ENSDART00000058370.5
     10 ENSDART00000058380.5
     14 ENSDART00000058383.4
     16 ENSDART00000058384.5
      2 ENSDART00000058385.1
      9 ENSDART00000058400.5
      2 ENSDART00000058401.4
      4 ENSDART00000058403.6
      2 ENSDART00000058407.5
      1 ENSDART00000058411.5
     21 ENSDART00000058424.4
      4 ENSDART00000058426.5
      6 ENSDART00000058443.5
      8 ENSDART00000058457.5
      6 ENSDART00000058460.3
      4 ENSDART00000058468.4
      1 ENSDART00000058470.5
     13 ENSDART00000058472.5
     13 ENSDART00000058484.4
     11 ENSDART00000058485.3
      3 ENSDART00000058491.5
     11 ENSDART00000058496.6
      3 ENSDART00000058502.4
     48 ENSDART00000058503.5
      1 ENSDART00000058504.5
      3 ENSDART00000058513.3
     21 ENSDART00000058522.3
     15 ENSDART00000058524.3
      5 ENSDART00000058546.4
      5 ENSDART00000058550.4
     27 ENSDART00000058555.5
     46 ENSDART00000058562.4
     48 ENSDART00000058564.2
      2 ENSDART00000058565.5
      1 ENSDART00000058569.4
     16 ENSDART00000058571.6
      2 ENSDART00000058574.4
     16 ENSDART00000058586.5
      7 ENSDART00000058587.4
     15 ENSDART00000058605.4
      5 ENSDART00000058612.4
      7 ENSDART00000058613.5
      7 ENSDART00000058627.3
      2 ENSDART00000058628.4
     62 ENSDART00000058629.5
      7 ENSDART00000058637.5
      2 ENSDART00000058643.3
      2 ENSDART00000058645.4
      8 ENSDART00000058662.5
      3 ENSDART00000058665.5
     17 ENSDART00000058666.4
      6 ENSDART00000058669.5
      4 ENSDART00000058672.4
      5 ENSDART00000058680.2
      9 ENSDART00000058692.4
      2 ENSDART00000058695.4
      1 ENSDART00000058703.5
      1 ENSDART00000058707.4
      3 ENSDART00000058715.3
      2 ENSDART00000058716.4
     13 ENSDART00000058719.3
      1 ENSDART00000058720.4
      5 ENSDART00000058724.3
      3 ENSDART00000058725.6
      5 ENSDART00000058728.4
     11 ENSDART00000058729.5
      3 ENSDART00000058735.3
     32 ENSDART00000058737.6
      1 ENSDART00000058739.3
      5 ENSDART00000058742.5
     12 ENSDART00000058745.4
      6 ENSDART00000058763.5
      2 ENSDART00000058775.5
      3 ENSDART00000058777.3
     33 ENSDART00000058779.4
      1 ENSDART00000058785.3
      2 ENSDART00000058789.5
      7 ENSDART00000058797.3
      2 ENSDART00000058801.4
      5 ENSDART00000058831.4
      2 ENSDART00000058834.6
     27 ENSDART00000058843.5
      5 ENSDART00000058870.5
     75 ENSDART00000058876.7
      1 ENSDART00000058890.3
     13 ENSDART00000058908.3
     11 ENSDART00000058910.5
     24 ENSDART00000058913.4
      2 ENSDART00000058943.4
      1 ENSDART00000058948.4
     20 ENSDART00000058955.4
     13 ENSDART00000058956.5
     10 ENSDART00000058958.4
      3 ENSDART00000058959.4
      1 ENSDART00000058964.3
     34 ENSDART00000058965.4
      1 ENSDART00000058967.3
      1 ENSDART00000058970.4
      8 ENSDART00000058971.4
      3 ENSDART00000058974.5
      7 ENSDART00000058992.7
     13 ENSDART00000058993.6
      5 ENSDART00000059003.5
     16 ENSDART00000059013.4
      1 ENSDART00000059017.2
      3 ENSDART00000059021.5
      2 ENSDART00000059028.3
      6 ENSDART00000059035.6
      2 ENSDART00000059038.5
     24 ENSDART00000059039.5
      4 ENSDART00000059053.3
     12 ENSDART00000059063.3
      2 ENSDART00000059092.3
      3 ENSDART00000059102.6
     23 ENSDART00000059117.5
      9 ENSDART00000059135.5
      9 ENSDART00000059140.6
      4 ENSDART00000059143.4
     12 ENSDART00000059188.4
     20 ENSDART00000059193.3
     15 ENSDART00000059194.5
      4 ENSDART00000059195.5
      4 ENSDART00000059196.5
      6 ENSDART00000059207.4
     12 ENSDART00000059208.3
      5 ENSDART00000059212.4
     21 ENSDART00000059227.4
      2 ENSDART00000059239.3
      1 ENSDART00000059243.5
      2 ENSDART00000059250.4
      1 ENSDART00000059264.4
      2 ENSDART00000059285.1
      4 ENSDART00000059298.3
      1 ENSDART00000059299.5
      1 ENSDART00000059307.6
      6 ENSDART00000059308.6
      1 ENSDART00000059311.6
      1 ENSDART00000059320.5
     10 ENSDART00000059321.4
      1 ENSDART00000059327.5
      8 ENSDART00000059339.5
     13 ENSDART00000059341.4
     10 ENSDART00000059345.5
     20 ENSDART00000059347.4
      6 ENSDART00000059351.4
      2 ENSDART00000059352.4
     11 ENSDART00000059354.5
     35 ENSDART00000059360.4
     10 ENSDART00000059361.5
     25 ENSDART00000059366.5
      3 ENSDART00000059369.5
      7 ENSDART00000059402.5
      9 ENSDART00000059404.4
     18 ENSDART00000059435.4
     19 ENSDART00000059438.4
      2 ENSDART00000059440.4
      1 ENSDART00000059441.5
      8 ENSDART00000059443.3
      6 ENSDART00000059446.5
     10 ENSDART00000059448.4
      5 ENSDART00000059460.5
     11 ENSDART00000059476.4
      3 ENSDART00000059484.5
      7 ENSDART00000059489.6
     18 ENSDART00000059506.3
      4 ENSDART00000059507.5
      2 ENSDART00000059508.3
      7 ENSDART00000059514.6
      5 ENSDART00000059533.4
      8 ENSDART00000059549.4
     11 ENSDART00000059560.6
     10 ENSDART00000059574.6
      1 ENSDART00000059586.5
      3 ENSDART00000059593.4
     12 ENSDART00000059619.4
      3 ENSDART00000059623.4
     10 ENSDART00000059642.4
      1 ENSDART00000059650.4
      6 ENSDART00000059652.5
      2 ENSDART00000059654.3
     16 ENSDART00000059667.5
      8 ENSDART00000059712.4
     12 ENSDART00000059732.4
      7 ENSDART00000059752.5
     12 ENSDART00000059753.3
      7 ENSDART00000059796.6
      2 ENSDART00000059800.3
      1 ENSDART00000059820.5
      1 ENSDART00000059828.3
      6 ENSDART00000059837.4
      9 ENSDART00000059861.5
     34 ENSDART00000059886.5
      3 ENSDART00000059893.5
      8 ENSDART00000059899.4
      2 ENSDART00000059907.5
      1 ENSDART00000059918.4
     28 ENSDART00000059923.3
      8 ENSDART00000059928.4
      3 ENSDART00000059930.4
      2 ENSDART00000059951.3
      2 ENSDART00000059956.4
      6 ENSDART00000059961.1
     23 ENSDART00000059972.3
     42 ENSDART00000059976.3
      1 ENSDART00000059984.4
     12 ENSDART00000060004.5
      6 ENSDART00000060005.5
      6 ENSDART00000060006.4
      2 ENSDART00000060015.6
      2 ENSDART00000060034.3
      4 ENSDART00000060037.3
     28 ENSDART00000060056.4
      9 ENSDART00000060059.5
      3 ENSDART00000060134.4
     23 ENSDART00000060145.3
     10 ENSDART00000060150.4
     14 ENSDART00000060162.4
     14 ENSDART00000060169.5
      1 ENSDART00000060174.5
      2 ENSDART00000060175.5
      1 ENSDART00000060177.4
      3 ENSDART00000060181.5
      1 ENSDART00000060184.5
     12 ENSDART00000060191.3
      4 ENSDART00000060193.3
      2 ENSDART00000060194.5
      8 ENSDART00000060203.4
      7 ENSDART00000060205.4
     18 ENSDART00000060236.5
     12 ENSDART00000060242.5
     11 ENSDART00000060244.3
     12 ENSDART00000060245.3
      1 ENSDART00000060246.3
      9 ENSDART00000060251.3
      9 ENSDART00000060255.5
      1 ENSDART00000060259.3
      6 ENSDART00000060266.6
      1 ENSDART00000060283.3
      2 ENSDART00000060291.6
      3 ENSDART00000060292.5
      1 ENSDART00000060295.6
      1 ENSDART00000060296.5
      4 ENSDART00000060302.4
      1 ENSDART00000060304.5
     38 ENSDART00000060310.5
      9 ENSDART00000060315.5
      1 ENSDART00000060321.5
      7 ENSDART00000060344.3
      1 ENSDART00000060356.5
      3 ENSDART00000060362.5
     34 ENSDART00000060363.4
     23 ENSDART00000060399.5
     25 ENSDART00000060405.5
      8 ENSDART00000060417.4
     20 ENSDART00000060432.5
      5 ENSDART00000060442.5
      4 ENSDART00000060444.5
      4 ENSDART00000060447.3
      2 ENSDART00000060455.3
      7 ENSDART00000060469.4
      4 ENSDART00000060479.4
     24 ENSDART00000060505.4
      3 ENSDART00000060532.3
      6 ENSDART00000060539.4
      8 ENSDART00000060542.4
     19 ENSDART00000060545.5
      1 ENSDART00000060549.5
      6 ENSDART00000060550.5
      3 ENSDART00000060561.5
      1 ENSDART00000060576.5
     13 ENSDART00000060577.4
      1 ENSDART00000060587.3
      7 ENSDART00000060592.2
     13 ENSDART00000060593.7
     12 ENSDART00000060594.4
     19 ENSDART00000060603.5
      8 ENSDART00000060628.4
     31 ENSDART00000060630.6
     24 ENSDART00000060633.4
      9 ENSDART00000060635.4
      2 ENSDART00000060650.3
      4 ENSDART00000060657.3
     16 ENSDART00000060685.3
      6 ENSDART00000060689.3
     15 ENSDART00000060695.6
      1 ENSDART00000060702.5
      6 ENSDART00000060706.3
     14 ENSDART00000060714.5
      5 ENSDART00000060718.4
      3 ENSDART00000060723.4
      3 ENSDART00000060729.5
      9 ENSDART00000060731.3
      5 ENSDART00000060735.4
     10 ENSDART00000060745.4
      6 ENSDART00000060764.5
     33 ENSDART00000060766.3
     13 ENSDART00000060809.5
      3 ENSDART00000060812.4
      3 ENSDART00000060814.4
      4 ENSDART00000060822.6
      3 ENSDART00000060826.4
      2 ENSDART00000060839.1
      6 ENSDART00000060840.4
      1 ENSDART00000060861.4
      4 ENSDART00000060866.5
      5 ENSDART00000060877.3
      7 ENSDART00000060880.2
      7 ENSDART00000060883.4
      6 ENSDART00000060888.6
     11 ENSDART00000060890.5
      5 ENSDART00000060898.4
      1 ENSDART00000060910.5
     18 ENSDART00000060919.4
      3 ENSDART00000060935.6
      9 ENSDART00000060938.6
      2 ENSDART00000060939.5
     19 ENSDART00000060944.6
      5 ENSDART00000060946.4
     15 ENSDART00000060954.4
      4 ENSDART00000060971.4
      3 ENSDART00000060978.2
      9 ENSDART00000060982.4
     15 ENSDART00000060990.3
      2 ENSDART00000060997.3
      1 ENSDART00000060998.4
      5 ENSDART00000061000.2
     16 ENSDART00000061001.3
      8 ENSDART00000061007.3
      8 ENSDART00000061013.4
      7 ENSDART00000061016.5
      2 ENSDART00000061037.5
      8 ENSDART00000061062.4
      5 ENSDART00000061070.6
     30 ENSDART00000061076.5
      1 ENSDART00000061098.4
      1 ENSDART00000061101.5
     22 ENSDART00000061117.5
      2 ENSDART00000061131.4
      4 ENSDART00000061135.5
      8 ENSDART00000061141.5
     17 ENSDART00000061143.4
      9 ENSDART00000061144.4
      7 ENSDART00000061146.4
     12 ENSDART00000061149.3
      4 ENSDART00000061156.5
      6 ENSDART00000061164.5
      1 ENSDART00000061173.4
     10 ENSDART00000061186.5
      1 ENSDART00000061196.5
      1 ENSDART00000061203.5
      2 ENSDART00000061232.4
      3 ENSDART00000061233.5
      3 ENSDART00000061256.4
     24 ENSDART00000061261.3
      3 ENSDART00000061274.5
      3 ENSDART00000061299.5
      3 ENSDART00000061315.6
     23 ENSDART00000061328.5
     11 ENSDART00000061334.3
      7 ENSDART00000061351.5
     68 ENSDART00000061365.3
     15 ENSDART00000061366.2
     33 ENSDART00000061378.2
     13 ENSDART00000061393.3
      7 ENSDART00000061396.4
     12 ENSDART00000061406.5
      8 ENSDART00000061426.5
     20 ENSDART00000061429.6
      1 ENSDART00000061430.4
      8 ENSDART00000061435.5
      2 ENSDART00000061442.4
      1 ENSDART00000061445.5
     46 ENSDART00000061470.4
      3 ENSDART00000061473.5
      2 ENSDART00000061477.5
      3 ENSDART00000061497.6
      8 ENSDART00000061499.6
      1 ENSDART00000061500.4
     10 ENSDART00000061520.5
      1 ENSDART00000061525.3
      1 ENSDART00000061535.5
      6 ENSDART00000061544.6
      2 ENSDART00000061555.6
      1 ENSDART00000061572.5
      2 ENSDART00000061577.4
      1 ENSDART00000061585.6
      2 ENSDART00000061588.4
     29 ENSDART00000061593.2
      1 ENSDART00000061616.4
     11 ENSDART00000061617.4
      1 ENSDART00000061632.5
     12 ENSDART00000061638.5
      5 ENSDART00000061639.5
     14 ENSDART00000061653.4
     23 ENSDART00000061659.4
      4 ENSDART00000061665.6
     35 ENSDART00000061672.6
     15 ENSDART00000061679.6
      9 ENSDART00000061706.4
     17 ENSDART00000061713.5
      1 ENSDART00000061723.4
     17 ENSDART00000061725.4
      2 ENSDART00000061726.4
     10 ENSDART00000061729.6
      2 ENSDART00000061736.5
     21 ENSDART00000061738.4
      1 ENSDART00000061739.3
      1 ENSDART00000061753.3
      1 ENSDART00000061761.4
     15 ENSDART00000061775.5
      4 ENSDART00000061832.4
      1 ENSDART00000061835.5
      1 ENSDART00000061838.5
      1 ENSDART00000061840.5
     37 ENSDART00000061843.6
      6 ENSDART00000061853.7
      2 ENSDART00000061886.5
      8 ENSDART00000061912.5
     23 ENSDART00000061914.5
      1 ENSDART00000061926.5
     15 ENSDART00000061932.4
      3 ENSDART00000061947.4
      8 ENSDART00000061955.4
     18 ENSDART00000061958.3
      1 ENSDART00000061973.6
     13 ENSDART00000061987.4
      1 ENSDART00000061996.5
      3 ENSDART00000062003.6
     11 ENSDART00000062010.4
     10 ENSDART00000062026.4
      1 ENSDART00000062049.4
      6 ENSDART00000062061.4
      6 ENSDART00000062066.4
      3 ENSDART00000062067.6
      1 ENSDART00000062078.2
      6 ENSDART00000062080.2
      1 ENSDART00000062081.2
      3 ENSDART00000062092.6
      1 ENSDART00000062094.5
      5 ENSDART00000062096.5
      9 ENSDART00000062122.6
      2 ENSDART00000062135.5
     10 ENSDART00000062143.2
     29 ENSDART00000062146.4
      2 ENSDART00000062148.4
      4 ENSDART00000062153.4
      6 ENSDART00000062175.4
      2 ENSDART00000062181.4
      1 ENSDART00000062185.4
     48 ENSDART00000062216.5
      5 ENSDART00000062220.5
     14 ENSDART00000062237.5
      2 ENSDART00000062246.4
     10 ENSDART00000062250.4
      1 ENSDART00000062254.5
      1 ENSDART00000062257.3
      7 ENSDART00000062263.3
     27 ENSDART00000062264.5
     14 ENSDART00000062265.5
     15 ENSDART00000062269.5
      2 ENSDART00000062272.4
      1 ENSDART00000062303.4
     14 ENSDART00000062309.4
      6 ENSDART00000062324.3
      1 ENSDART00000062335.4
      2 ENSDART00000062336.5
      6 ENSDART00000062338.4
      1 ENSDART00000062343.5
      3 ENSDART00000062348.5
      2 ENSDART00000062349.3
      4 ENSDART00000062350.4
     13 ENSDART00000062352.4
      4 ENSDART00000062357.3
     11 ENSDART00000062359.3
     47 ENSDART00000062360.5
     14 ENSDART00000062366.5
     14 ENSDART00000062370.3
      1 ENSDART00000062373.4
      3 ENSDART00000062377.6
     33 ENSDART00000062383.3
      6 ENSDART00000062385.4
      1 ENSDART00000062402.5
      1 ENSDART00000062403.5
      3 ENSDART00000062405.3
      9 ENSDART00000062406.5
      3 ENSDART00000062414.4
      3 ENSDART00000062421.3
      5 ENSDART00000062422.5
      1 ENSDART00000062426.5
      5 ENSDART00000062430.4
      1 ENSDART00000062432.3
      2 ENSDART00000062441.4
      7 ENSDART00000062459.6
     13 ENSDART00000062514.4
      1 ENSDART00000062515.5
      9 ENSDART00000062518.6
      5 ENSDART00000062520.4
      1 ENSDART00000062522.5
     10 ENSDART00000062525.5
     20 ENSDART00000062532.2
      4 ENSDART00000062534.8
      2 ENSDART00000062536.4
      1 ENSDART00000062539.6
      6 ENSDART00000062551.3
     20 ENSDART00000062552.4
      2 ENSDART00000062556.3
     19 ENSDART00000062563.5
      4 ENSDART00000062569.5
      2 ENSDART00000062576.4
     18 ENSDART00000062618.4
      4 ENSDART00000062628.6
     14 ENSDART00000062631.5
     18 ENSDART00000062633.3
      1 ENSDART00000062645.4
      6 ENSDART00000062651.4
      5 ENSDART00000062654.4
      5 ENSDART00000062656.6
     15 ENSDART00000062669.5
     25 ENSDART00000062671.4
     34 ENSDART00000062674.5
     35 ENSDART00000062676.6
      3 ENSDART00000062681.6
      3 ENSDART00000062682.3
      3 ENSDART00000062684.5
      2 ENSDART00000062686.3
      6 ENSDART00000062687.5
     10 ENSDART00000062693.3
      5 ENSDART00000062702.3
      9 ENSDART00000062704.4
     21 ENSDART00000062706.3
      2 ENSDART00000062724.5
     15 ENSDART00000062727.4
      6 ENSDART00000062736.5
      9 ENSDART00000062738.6
      5 ENSDART00000062745.5
      1 ENSDART00000062780.5
      2 ENSDART00000062786.3
      2 ENSDART00000062787.4
     79 ENSDART00000062793.4
      5 ENSDART00000062795.3
      1 ENSDART00000062798.4
      1 ENSDART00000062803.4
     12 ENSDART00000062811.4
      9 ENSDART00000062836.3
      1 ENSDART00000062845.4
      6 ENSDART00000062852.2
     19 ENSDART00000062854.5
      2 ENSDART00000062855.4
      5 ENSDART00000062856.5
      4 ENSDART00000062858.5
      5 ENSDART00000062868.6
     14 ENSDART00000062874.2
      9 ENSDART00000062894.3
      3 ENSDART00000062895.5
      5 ENSDART00000062898.4
      1 ENSDART00000062900.5
     16 ENSDART00000062908.4
      2 ENSDART00000062925.3
     18 ENSDART00000062927.4
     11 ENSDART00000062930.4
     12 ENSDART00000062931.4
      7 ENSDART00000062940.5
      5 ENSDART00000062941.4
     29 ENSDART00000062945.4
      1 ENSDART00000062952.4
      6 ENSDART00000062957.5
      2 ENSDART00000062978.4
      1 ENSDART00000062982.3
      4 ENSDART00000062983.5
      3 ENSDART00000062985.5
     12 ENSDART00000062993.4
      4 ENSDART00000063010.4
     12 ENSDART00000063019.4
      8 ENSDART00000063024.4
     15 ENSDART00000063028.5
      2 ENSDART00000063034.4
      2 ENSDART00000063041.4
      1 ENSDART00000063060.4
     21 ENSDART00000063071.5
      6 ENSDART00000063075.5
      2 ENSDART00000063081.5
      2 ENSDART00000063082.4
      1 ENSDART00000063083.4
     10 ENSDART00000063087.4
     10 ENSDART00000063093.3
      3 ENSDART00000063100.4
     12 ENSDART00000063120.5
      6 ENSDART00000063121.3
      1 ENSDART00000063122.4
     12 ENSDART00000063129.3
      6 ENSDART00000063131.4
     15 ENSDART00000063135.4
      1 ENSDART00000063137.6
      5 ENSDART00000063147.4
      6 ENSDART00000063150.3
     11 ENSDART00000063151.4
      2 ENSDART00000063152.4
     15 ENSDART00000063154.3
      2 ENSDART00000063157.4
      3 ENSDART00000063158.5
      1 ENSDART00000063189.4
      1 ENSDART00000063197.4
      4 ENSDART00000063207.4
      1 ENSDART00000063231.5
      4 ENSDART00000063235.4
      1 ENSDART00000063244.2
      4 ENSDART00000063245.5
      2 ENSDART00000063251.4
      5 ENSDART00000063258.3
      1 ENSDART00000063274.3
      6 ENSDART00000063281.3
      1 ENSDART00000063285.4
      1 ENSDART00000063287.3
      1 ENSDART00000063318.3
     21 ENSDART00000063320.5
      3 ENSDART00000063325.3
      8 ENSDART00000063329.4
     17 ENSDART00000063337.6
      1 ENSDART00000063347.2
     26 ENSDART00000063357.4
     13 ENSDART00000063359.5
      6 ENSDART00000063384.5
     10 ENSDART00000063388.4
      7 ENSDART00000063392.4
      8 ENSDART00000063396.6
     11 ENSDART00000063398.5
     27 ENSDART00000063400.6
      6 ENSDART00000063418.5
      1 ENSDART00000063420.5
      6 ENSDART00000063425.5
     12 ENSDART00000063437.3
     12 ENSDART00000063467.6
      1 ENSDART00000063468.5
      2 ENSDART00000063476.4
      2 ENSDART00000063478.5
      1 ENSDART00000063483.4
      5 ENSDART00000063484.4
      8 ENSDART00000063488.4
      1 ENSDART00000063492.6
     25 ENSDART00000063518.5
     18 ENSDART00000063525.5
      5 ENSDART00000063533.3
      4 ENSDART00000063536.4
      1 ENSDART00000063539.5
      5 ENSDART00000063544.5
      2 ENSDART00000063545.5
      2 ENSDART00000063559.5
      1 ENSDART00000063562.4
      3 ENSDART00000063570.5
      2 ENSDART00000063571.2
      6 ENSDART00000063572.6
      3 ENSDART00000063574.3
      2 ENSDART00000063601.7
     24 ENSDART00000063613.6
      2 ENSDART00000063615.4
      3 ENSDART00000063618.4
      8 ENSDART00000063642.4
      4 ENSDART00000063643.2
      8 ENSDART00000063648.5
     28 ENSDART00000063662.4
     13 ENSDART00000063665.6
      1 ENSDART00000063696.5
      1 ENSDART00000063703.3
      5 ENSDART00000063704.5
      1 ENSDART00000063708.6
      2 ENSDART00000063714.5
      1 ENSDART00000063716.5
      5 ENSDART00000063717.6
      1 ENSDART00000063718.5
      4 ENSDART00000063719.4
      1 ENSDART00000063721.5
      3 ENSDART00000063738.5
      2 ENSDART00000063750.5
      1 ENSDART00000063761.5
      3 ENSDART00000063772.6
     10 ENSDART00000063775.4
     13 ENSDART00000063777.5
      4 ENSDART00000063779.3
      3 ENSDART00000063781.4
      3 ENSDART00000063783.4
      3 ENSDART00000063786.2
     16 ENSDART00000063789.5
     16 ENSDART00000063800.5
      3 ENSDART00000063806.5
      2 ENSDART00000063810.5
     14 ENSDART00000063817.6
      4 ENSDART00000063824.4
      1 ENSDART00000063825.5
      8 ENSDART00000063832.5
      5 ENSDART00000063834.4
      2 ENSDART00000063837.4
      1 ENSDART00000063839.5
     75 ENSDART00000063849.4
      2 ENSDART00000063857.6
     13 ENSDART00000063863.3
      2 ENSDART00000063870.4
      3 ENSDART00000063874.5
      2 ENSDART00000063876.3
     12 ENSDART00000063877.3
      8 ENSDART00000063884.5
      1 ENSDART00000063892.4
     12 ENSDART00000063912.4
      7 ENSDART00000063923.5
      2 ENSDART00000063936.3
      7 ENSDART00000063943.4
     11 ENSDART00000063944.3
     17 ENSDART00000063950.5
      3 ENSDART00000063953.5
     12 ENSDART00000063959.5
     10 ENSDART00000063976.4
      1 ENSDART00000063996.3
      1 ENSDART00000064001.5
      1 ENSDART00000064005.5
      2 ENSDART00000064017.4
     10 ENSDART00000064020.4
     17 ENSDART00000064025.4
      6 ENSDART00000064028.5
     25 ENSDART00000064032.4
      1 ENSDART00000064036.2
      2 ENSDART00000064058.4
      2 ENSDART00000064061.4
     10 ENSDART00000064066.4
     21 ENSDART00000064067.6
      2 ENSDART00000064076.3
      2 ENSDART00000064078.3
     12 ENSDART00000064080.5
     12 ENSDART00000064083.3
      9 ENSDART00000064088.5
      3 ENSDART00000064107.6
      3 ENSDART00000064111.5
      7 ENSDART00000064112.4
      5 ENSDART00000064113.4
     26 ENSDART00000064140.3
      2 ENSDART00000064142.5
      1 ENSDART00000064150.3
      4 ENSDART00000064156.5
      2 ENSDART00000064157.5
      3 ENSDART00000064172.5
      5 ENSDART00000064186.4
      4 ENSDART00000064187.6
      7 ENSDART00000064194.2
      7 ENSDART00000064195.4
      8 ENSDART00000064197.3
      3 ENSDART00000064199.4
     18 ENSDART00000064201.6
      2 ENSDART00000064209.5
      7 ENSDART00000064210.3
      9 ENSDART00000064212.5
     20 ENSDART00000064215.4
      1 ENSDART00000064233.3
     20 ENSDART00000064236.5
     59 ENSDART00000064311.4
     17 ENSDART00000064313.6
      2 ENSDART00000064325.3
      2 ENSDART00000064326.2
      2 ENSDART00000064327.3
      1 ENSDART00000064332.5
      3 ENSDART00000064343.4
      4 ENSDART00000064365.5
     13 ENSDART00000064369.3
      7 ENSDART00000064376.4
     16 ENSDART00000064380.5
     14 ENSDART00000064390.4
     52 ENSDART00000064391.4
     14 ENSDART00000064393.4
      5 ENSDART00000064394.4
      1 ENSDART00000064400.4
      3 ENSDART00000064406.4
     15 ENSDART00000064412.5
      7 ENSDART00000064436.4
      6 ENSDART00000064439.4
      3 ENSDART00000064444.5
      1 ENSDART00000064461.4
      5 ENSDART00000064463.5
      1 ENSDART00000064477.3
     28 ENSDART00000064500.4
      2 ENSDART00000064509.5
      6 ENSDART00000064512.3
      1 ENSDART00000064514.5
      1 ENSDART00000064516.4
      6 ENSDART00000064523.2
     14 ENSDART00000064542.3
      7 ENSDART00000064545.5
      2 ENSDART00000064546.5
      8 ENSDART00000064554.3
     39 ENSDART00000064558.3
      3 ENSDART00000064573.4
      2 ENSDART00000064586.5
      7 ENSDART00000064597.6
      5 ENSDART00000064603.4
      1 ENSDART00000064609.4
      1 ENSDART00000064612.5
      1 ENSDART00000064613.5
      5 ENSDART00000064614.6
      6 ENSDART00000064615.5
      1 ENSDART00000064617.4
      6 ENSDART00000064668.5
      1 ENSDART00000064678.5
      7 ENSDART00000064700.4
      6 ENSDART00000064701.4
     25 ENSDART00000064709.4
      6 ENSDART00000064738.5
      4 ENSDART00000064739.4
      4 ENSDART00000064747.5
     10 ENSDART00000064754.4
      2 ENSDART00000064772.4
      5 ENSDART00000064789.2
     10 ENSDART00000064801.5
      9 ENSDART00000064803.5
      1 ENSDART00000064805.3
      6 ENSDART00000064809.5
      6 ENSDART00000064817.5
      6 ENSDART00000064826.6
     13 ENSDART00000064833.4
     23 ENSDART00000064838.5
     15 ENSDART00000064842.5
      1 ENSDART00000064846.6
      1 ENSDART00000064848.5
      8 ENSDART00000064860.5
     14 ENSDART00000064865.3
      1 ENSDART00000064866.4
      2 ENSDART00000064878.5
      6 ENSDART00000064888.4
     23 ENSDART00000064902.5
      4 ENSDART00000064903.6
      1 ENSDART00000064907.4
      3 ENSDART00000064913.4
     24 ENSDART00000064924.4
     29 ENSDART00000064926.3
      1 ENSDART00000064938.3
      1 ENSDART00000064966.1
      5 ENSDART00000064968.4
      1 ENSDART00000064969.4
     11 ENSDART00000064974.2
     11 ENSDART00000064975.3
      3 ENSDART00000064977.4
     21 ENSDART00000064993.4
     24 ENSDART00000064995.5
      3 ENSDART00000065002.5
      1 ENSDART00000065012.3
     11 ENSDART00000065036.5
     33 ENSDART00000065037.3
     13 ENSDART00000065038.4
     11 ENSDART00000065045.4
      2 ENSDART00000065091.4
     19 ENSDART00000065097.5
      1 ENSDART00000065101.4
      3 ENSDART00000065103.3
      3 ENSDART00000065104.4
      1 ENSDART00000065105.3
     17 ENSDART00000065108.6
      1 ENSDART00000065122.4
      4 ENSDART00000065125.6
     27 ENSDART00000065127.6
     13 ENSDART00000065135.3
     17 ENSDART00000065137.1
     24 ENSDART00000065138.4
      8 ENSDART00000065143.5
      2 ENSDART00000065146.4
      4 ENSDART00000065159.4
      6 ENSDART00000065199.5
      8 ENSDART00000065208.4
      7 ENSDART00000065212.5
      3 ENSDART00000065231.4
      5 ENSDART00000065239.5
      2 ENSDART00000065243.4
      1 ENSDART00000065255.5
     12 ENSDART00000065256.3
      1 ENSDART00000065262.6
     15 ENSDART00000065264.6
      1 ENSDART00000065266.4
     20 ENSDART00000065293.6
      1 ENSDART00000065296.5
      1 ENSDART00000065313.4
      1 ENSDART00000065318.4
     11 ENSDART00000065325.4
     22 ENSDART00000065331.4
     12 ENSDART00000065337.4
      9 ENSDART00000065338.4
      7 ENSDART00000065341.5
     55 ENSDART00000065351.4
     22 ENSDART00000065361.4
      5 ENSDART00000065365.3
      2 ENSDART00000065372.6
     12 ENSDART00000065373.4
      1 ENSDART00000065375.5
      8 ENSDART00000065377.5
     43 ENSDART00000065392.4
     12 ENSDART00000065397.4
      1 ENSDART00000065398.6
      1 ENSDART00000065401.3
     42 ENSDART00000065402.3
      2 ENSDART00000065420.4
      1 ENSDART00000065423.5
     10 ENSDART00000065435.5
      6 ENSDART00000065447.6
      4 ENSDART00000065467.5
      8 ENSDART00000065470.5
      5 ENSDART00000065471.6
      1 ENSDART00000065481.4
      3 ENSDART00000065488.5
     50 ENSDART00000065495.4
     11 ENSDART00000065499.5
      2 ENSDART00000065500.4
      1 ENSDART00000065503.4
      8 ENSDART00000065504.4
      2 ENSDART00000065538.5
      9 ENSDART00000065544.5
     19 ENSDART00000065555.5
      1 ENSDART00000065556.4
     30 ENSDART00000065562.4
      5 ENSDART00000065563.4
      2 ENSDART00000065565.4
      6 ENSDART00000065566.4
      1 ENSDART00000065575.5
      2 ENSDART00000065583.4
      3 ENSDART00000065585.6
      1 ENSDART00000065586.2
      1 ENSDART00000065599.5
      3 ENSDART00000065640.5
      2 ENSDART00000065642.5
      9 ENSDART00000065643.4
      5 ENSDART00000065647.3
     11 ENSDART00000065649.5
      1 ENSDART00000065652.5
      3 ENSDART00000065659.4
     13 ENSDART00000065660.4
     12 ENSDART00000065670.5
     10 ENSDART00000065671.5
      1 ENSDART00000065676.3
     47 ENSDART00000065681.5
     42 ENSDART00000065682.5
      2 ENSDART00000065728.3
      1 ENSDART00000065755.3
      9 ENSDART00000065772.4
      2 ENSDART00000065803.4
      1 ENSDART00000065805.5
      6 ENSDART00000065807.5
      1 ENSDART00000065817.3
     13 ENSDART00000065819.3
     18 ENSDART00000065853.4
      2 ENSDART00000065858.3
     18 ENSDART00000065859.6
     19 ENSDART00000065862.5
      4 ENSDART00000065864.4
      6 ENSDART00000065868.4
     13 ENSDART00000065877.4
      4 ENSDART00000065880.5
      9 ENSDART00000065889.5
      1 ENSDART00000065915.3
      1 ENSDART00000065917.4
      2 ENSDART00000065922.4
      7 ENSDART00000065923.5
      2 ENSDART00000065933.4
      1 ENSDART00000065941.5
     25 ENSDART00000065949.6
     31 ENSDART00000065985.4
      5 ENSDART00000065996.5
      6 ENSDART00000065998.6
      1 ENSDART00000066033.6
      8 ENSDART00000066036.4
     13 ENSDART00000066053.6
      3 ENSDART00000066064.4
      9 ENSDART00000066072.4
     14 ENSDART00000066080.4
     10 ENSDART00000066084.5
      7 ENSDART00000066107.3
      1 ENSDART00000066122.5
      4 ENSDART00000066123.5
      4 ENSDART00000066125.4
      3 ENSDART00000066164.4
      1 ENSDART00000066168.4
     14 ENSDART00000066177.5
      5 ENSDART00000066191.4
      1 ENSDART00000066198.4
     15 ENSDART00000066224.5
     15 ENSDART00000066225.5
      9 ENSDART00000066230.5
      8 ENSDART00000066233.4
      4 ENSDART00000066257.5
      2 ENSDART00000066264.3
      5 ENSDART00000066269.4
      2 ENSDART00000066270.3
     19 ENSDART00000066282.4
     10 ENSDART00000066303.3
      1 ENSDART00000066307.4
     13 ENSDART00000066331.5
      2 ENSDART00000066359.5
     13 ENSDART00000066363.5
     16 ENSDART00000066367.5
      2 ENSDART00000066368.3
      5 ENSDART00000066372.5
     19 ENSDART00000066373.6
      3 ENSDART00000066382.5
      3 ENSDART00000066383.5
      6 ENSDART00000066384.4
      2 ENSDART00000066385.4
     21 ENSDART00000066388.3
      9 ENSDART00000066389.3
      1 ENSDART00000066391.4
     20 ENSDART00000066393.5
      2 ENSDART00000066397.5
     19 ENSDART00000066411.5
      2 ENSDART00000066446.6
      2 ENSDART00000066452.4
      1 ENSDART00000066457.4
     10 ENSDART00000066459.6
      8 ENSDART00000066471.6
      1 ENSDART00000066477.4
      3 ENSDART00000066493.4
      6 ENSDART00000066500.4
      3 ENSDART00000066506.4
      4 ENSDART00000066527.5
      7 ENSDART00000066545.4
      3 ENSDART00000066546.4
      3 ENSDART00000066556.4
      6 ENSDART00000066558.4
      8 ENSDART00000066568.4
      2 ENSDART00000066579.4
      1 ENSDART00000066583.4
      1 ENSDART00000066590.4
      2 ENSDART00000066604.4
     19 ENSDART00000066620.6
      2 ENSDART00000066621.4
      4 ENSDART00000066625.4
      5 ENSDART00000066628.5
     14 ENSDART00000066629.4
      7 ENSDART00000066645.4
      8 ENSDART00000066655.4
      2 ENSDART00000066665.3
      5 ENSDART00000066677.5
      6 ENSDART00000066692.3
      3 ENSDART00000066700.4
      9 ENSDART00000066703.4
      4 ENSDART00000066712.2
     10 ENSDART00000066721.5
     19 ENSDART00000066722.6
      1 ENSDART00000066730.4
      4 ENSDART00000066759.4
     33 ENSDART00000066760.3
      3 ENSDART00000066763.1
      7 ENSDART00000066764.3
     19 ENSDART00000066765.3
      2 ENSDART00000066767.5
      4 ENSDART00000066781.5
      6 ENSDART00000066783.5
     15 ENSDART00000066793.5
      1 ENSDART00000066794.3
      2 ENSDART00000066806.4
     10 ENSDART00000066835.5
      2 ENSDART00000066839.5
      6 ENSDART00000066859.6
     16 ENSDART00000066863.3
      3 ENSDART00000066891.3
      1 ENSDART00000066892.3
      6 ENSDART00000066894.4
      3 ENSDART00000066895.3
      2 ENSDART00000066896.3
      3 ENSDART00000066897.3
     11 ENSDART00000066898.4
      4 ENSDART00000066903.4
      2 ENSDART00000066904.3
      2 ENSDART00000066909.4
      7 ENSDART00000066929.6
     10 ENSDART00000066930.6
     21 ENSDART00000066932.5
     31 ENSDART00000066933.4
      1 ENSDART00000066934.3
      5 ENSDART00000066935.3
      2 ENSDART00000066936.4
      6 ENSDART00000066942.4
      4 ENSDART00000066943.5
      2 ENSDART00000066945.4
     11 ENSDART00000066946.4
     10 ENSDART00000066948.3
      1 ENSDART00000066949.2
      2 ENSDART00000066961.5
      5 ENSDART00000066963.3
      2 ENSDART00000066964.4
     50 ENSDART00000066973.4
     50 ENSDART00000066975.4
      8 ENSDART00000066978.4
      2 ENSDART00000066980.5
      9 ENSDART00000066987.5
      4 ENSDART00000066988.5
      3 ENSDART00000066999.3
     14 ENSDART00000067001.5
      5 ENSDART00000067004.5
      1 ENSDART00000067007.3
     19 ENSDART00000067030.5
      2 ENSDART00000067036.2
      7 ENSDART00000067037.4
      1 ENSDART00000067040.5
      4 ENSDART00000067046.4
      1 ENSDART00000067048.3
     20 ENSDART00000067053.5
     16 ENSDART00000067056.4
      3 ENSDART00000067057.4
      1 ENSDART00000067072.4
      2 ENSDART00000067078.6
     21 ENSDART00000067082.4
      4 ENSDART00000067086.5
      2 ENSDART00000067093.5
      1 ENSDART00000067095.6
      7 ENSDART00000067096.4
      2 ENSDART00000067104.4
      1 ENSDART00000067114.3
     12 ENSDART00000067117.5
      9 ENSDART00000067134.2
     10 ENSDART00000067135.2
     10 ENSDART00000067136.2
      3 ENSDART00000067138.4
      1 ENSDART00000067146.4
      2 ENSDART00000067147.5
      2 ENSDART00000067151.4
     11 ENSDART00000067152.5
     23 ENSDART00000067161.2
      1 ENSDART00000067164.4
      1 ENSDART00000067166.3
      5 ENSDART00000067172.2
      4 ENSDART00000067174.3
     20 ENSDART00000067175.5
      5 ENSDART00000067177.4
     12 ENSDART00000067179.3
      5 ENSDART00000067188.4
      2 ENSDART00000067189.4
     13 ENSDART00000067235.5
      3 ENSDART00000067251.4
      6 ENSDART00000067253.3
      3 ENSDART00000067256.5
      1 ENSDART00000067258.2
      3 ENSDART00000067261.3
      1 ENSDART00000067263.3
      1 ENSDART00000067281.5
      3 ENSDART00000067290.6
     21 ENSDART00000067293.4
      3 ENSDART00000067305.5
      2 ENSDART00000067311.4
      2 ENSDART00000067320.3
      3 ENSDART00000067321.5
     11 ENSDART00000067322.4
      5 ENSDART00000067323.4
      6 ENSDART00000067324.5
      2 ENSDART00000067332.3
     13 ENSDART00000067339.5
      4 ENSDART00000067350.4
      1 ENSDART00000067353.4
      5 ENSDART00000067354.3
     13 ENSDART00000067371.5
      6 ENSDART00000067373.3
     21 ENSDART00000067374.6
      5 ENSDART00000067375.4
     21 ENSDART00000067378.4
      2 ENSDART00000067380.4
      5 ENSDART00000067386.4
      2 ENSDART00000067392.3
      2 ENSDART00000067397.5
      2 ENSDART00000067409.2
      9 ENSDART00000067414.5
      3 ENSDART00000067423.4
      3 ENSDART00000067426.5
     10 ENSDART00000067427.4
      7 ENSDART00000067433.4
      2 ENSDART00000067434.4
     14 ENSDART00000067444.5
      2 ENSDART00000067445.3
     38 ENSDART00000067446.4
      9 ENSDART00000067447.4
      6 ENSDART00000067448.4
      4 ENSDART00000067455.6
      1 ENSDART00000067461.4
      1 ENSDART00000067478.6
      1 ENSDART00000067479.5
      6 ENSDART00000067486.5
      6 ENSDART00000067488.6
     32 ENSDART00000067489.6
      9 ENSDART00000067512.6
      1 ENSDART00000067514.5
     22 ENSDART00000067526.4
      1 ENSDART00000067531.4
      8 ENSDART00000067534.4
     17 ENSDART00000067535.4
     10 ENSDART00000067536.5
      3 ENSDART00000067537.5
     18 ENSDART00000067544.5
      8 ENSDART00000067558.5
      1 ENSDART00000067559.5
      3 ENSDART00000067562.5
      9 ENSDART00000067583.5
      5 ENSDART00000067586.5
      3 ENSDART00000067592.5
      2 ENSDART00000067594.3
     28 ENSDART00000067604.4
      3 ENSDART00000067607.2
      3 ENSDART00000067608.5
     14 ENSDART00000067621.5
     18 ENSDART00000067633.6
     18 ENSDART00000067635.5
     14 ENSDART00000067637.5
      5 ENSDART00000067638.1
      1 ENSDART00000067639.3
      6 ENSDART00000067647.6
      1 ENSDART00000067652.1
      9 ENSDART00000067666.4
     16 ENSDART00000067678.6
      5 ENSDART00000067689.4
      1 ENSDART00000067696.2
      3 ENSDART00000067698.4
      6 ENSDART00000067709.3
      3 ENSDART00000067720.4
      7 ENSDART00000067733.4
      1 ENSDART00000067734.4
      8 ENSDART00000067736.4
      1 ENSDART00000067741.5
      5 ENSDART00000067751.3
      4 ENSDART00000067762.6
      5 ENSDART00000067764.4
     12 ENSDART00000067776.3
      5 ENSDART00000067778.5
     12 ENSDART00000067793.6
     16 ENSDART00000067803.3
      3 ENSDART00000067806.4
      1 ENSDART00000067817.4
     24 ENSDART00000067822.4
      5 ENSDART00000067824.5
     15 ENSDART00000067828.4
      5 ENSDART00000067843.5
     13 ENSDART00000067854.5
      2 ENSDART00000067863.5
      2 ENSDART00000067866.5
      5 ENSDART00000069132.4
      1 ENSDART00000073385.4
     12 ENSDART00000073397.4
      1 ENSDART00000073400.1
      1 ENSDART00000073402.2
      1 ENSDART00000073403.3
      1 ENSDART00000073404.2
      6 ENSDART00000073405.1
      1 ENSDART00000073410.4
      3 ENSDART00000073416.5
      1 ENSDART00000073419.5
     18 ENSDART00000073432.5
      8 ENSDART00000073434.4
      5 ENSDART00000073435.4
      5 ENSDART00000073439.4
      4 ENSDART00000073440.4
     11 ENSDART00000073441.5
     32 ENSDART00000073442.4
      1 ENSDART00000073447.4
      4 ENSDART00000073452.3
      1 ENSDART00000073454.3
      9 ENSDART00000073457.4
      5 ENSDART00000073459.2
     17 ENSDART00000073462.3
      3 ENSDART00000073478.5
      1 ENSDART00000073500.3
     15 ENSDART00000073502.3
      3 ENSDART00000073512.4
     10 ENSDART00000073527.3
      1 ENSDART00000073549.5
      4 ENSDART00000073555.4
     16 ENSDART00000073560.4
      8 ENSDART00000073563.3
      9 ENSDART00000073564.4
      1 ENSDART00000073566.4
     18 ENSDART00000073580.4
      6 ENSDART00000073583.4
      1 ENSDART00000073588.5
     31 ENSDART00000073594.3
     24 ENSDART00000073595.6
     21 ENSDART00000073596.5
      7 ENSDART00000073597.3
      4 ENSDART00000073609.5
      6 ENSDART00000073618.4
      7 ENSDART00000073627.4
      1 ENSDART00000073629.3
      2 ENSDART00000073631.4
      6 ENSDART00000073634.2
      4 ENSDART00000073635.3
     17 ENSDART00000073642.3
      3 ENSDART00000073648.2
      2 ENSDART00000073650.4
      7 ENSDART00000073651.4
      4 ENSDART00000073654.2
     14 ENSDART00000073671.4
      2 ENSDART00000073674.4
      1 ENSDART00000073676.2
      1 ENSDART00000073679.4
      1 ENSDART00000073684.5
      5 ENSDART00000073705.5
      2 ENSDART00000073706.5
      4 ENSDART00000073707.4
      4 ENSDART00000073710.4
      4 ENSDART00000073711.3
     14 ENSDART00000073726.4
      3 ENSDART00000073733.4
      9 ENSDART00000073734.3
      1 ENSDART00000073735.2
     26 ENSDART00000073740.3
      1 ENSDART00000073745.3
      1 ENSDART00000073746.4
     13 ENSDART00000073751.6
      5 ENSDART00000073755.4
      3 ENSDART00000073766.4
      1 ENSDART00000073777.2
      2 ENSDART00000073778.4
      2 ENSDART00000073779.4
      2 ENSDART00000073782.5
     14 ENSDART00000073797.4
     53 ENSDART00000073827.5
      2 ENSDART00000073833.4
      1 ENSDART00000073838.3
      3 ENSDART00000073839.5
     22 ENSDART00000073846.2
     16 ENSDART00000073847.4
      3 ENSDART00000073854.4
      6 ENSDART00000073861.4
      6 ENSDART00000073865.3
      2 ENSDART00000073883.4
      1 ENSDART00000073903.4
      1 ENSDART00000073912.5
      3 ENSDART00000073914.3
      6 ENSDART00000073919.3
      6 ENSDART00000073926.4
     42 ENSDART00000073930.5
     11 ENSDART00000073931.5
      1 ENSDART00000073950.4
      1 ENSDART00000073951.4
      1 ENSDART00000073953.1
      1 ENSDART00000073957.4
      4 ENSDART00000073964.2
      5 ENSDART00000073970.4
     15 ENSDART00000073981.3
     33 ENSDART00000073985.4
      1 ENSDART00000074004.4
      1 ENSDART00000074034.4
      1 ENSDART00000074038.3
      1 ENSDART00000074058.4
      2 ENSDART00000074061.4
      2 ENSDART00000074064.4
      6 ENSDART00000074068.6
      6 ENSDART00000074070.5
      1 ENSDART00000074073.4
      1 ENSDART00000074082.4
      3 ENSDART00000074083.4
      8 ENSDART00000074097.3
      2 ENSDART00000074100.3
      4 ENSDART00000074116.4
      4 ENSDART00000074128.4
      2 ENSDART00000074131.5
      7 ENSDART00000074147.5
     13 ENSDART00000074150.4
      2 ENSDART00000074158.4
      1 ENSDART00000074161.4
      3 ENSDART00000074167.5
     32 ENSDART00000074168.3
      3 ENSDART00000074170.4
     19 ENSDART00000074174.4
      1 ENSDART00000074189.4
      6 ENSDART00000074200.4
     25 ENSDART00000074212.2
      3 ENSDART00000074216.4
     40 ENSDART00000074228.4
      5 ENSDART00000074231.2
      1 ENSDART00000074232.4
      2 ENSDART00000074235.4
      4 ENSDART00000074241.5
      3 ENSDART00000074256.4
      1 ENSDART00000074261.2
      1 ENSDART00000074264.2
      6 ENSDART00000074265.4
      3 ENSDART00000074268.3
      1 ENSDART00000074272.3
      1 ENSDART00000074281.4
     17 ENSDART00000074284.3
      4 ENSDART00000074285.5
      2 ENSDART00000074290.2
     31 ENSDART00000074294.4
      2 ENSDART00000074309.5
      6 ENSDART00000074327.4
      1 ENSDART00000074330.4
      1 ENSDART00000074338.6
     20 ENSDART00000074342.4
      1 ENSDART00000074354.4
     13 ENSDART00000074362.3
     10 ENSDART00000074384.4
     35 ENSDART00000074400.4
     34 ENSDART00000074422.3
      2 ENSDART00000074425.5
     11 ENSDART00000074426.4
      6 ENSDART00000074428.4
      8 ENSDART00000074430.4
      9 ENSDART00000074438.4
      1 ENSDART00000074448.3
      2 ENSDART00000074458.4
      7 ENSDART00000074478.2
      1 ENSDART00000074490.3
      2 ENSDART00000074498.5
     14 ENSDART00000074499.4
     12 ENSDART00000074506.4
      2 ENSDART00000074514.3
     13 ENSDART00000074519.3
      5 ENSDART00000074534.5
      1 ENSDART00000074540.4
      7 ENSDART00000074546.4
     15 ENSDART00000074547.5
     12 ENSDART00000074553.3
      3 ENSDART00000074555.4
      1 ENSDART00000074557.3
      1 ENSDART00000074561.3
      9 ENSDART00000074567.4
      1 ENSDART00000074574.4
     14 ENSDART00000074575.3
      2 ENSDART00000074591.5
     11 ENSDART00000074592.3
      3 ENSDART00000074597.3
      3 ENSDART00000074604.3
      3 ENSDART00000074605.5
     10 ENSDART00000074609.4
      4 ENSDART00000074620.4
      4 ENSDART00000074630.3
      2 ENSDART00000074631.4
      1 ENSDART00000074638.3
      4 ENSDART00000074647.3
     18 ENSDART00000074651.4
      8 ENSDART00000074653.4
      7 ENSDART00000074655.3
      3 ENSDART00000074678.4
      2 ENSDART00000074685.3
     31 ENSDART00000074689.4
      4 ENSDART00000074707.4
      3 ENSDART00000074728.5
     12 ENSDART00000074729.3
     33 ENSDART00000074737.4
      3 ENSDART00000074738.5
      8 ENSDART00000074740.4
      6 ENSDART00000074747.4
     13 ENSDART00000074757.4
      8 ENSDART00000074761.2
      2 ENSDART00000074765.4
     16 ENSDART00000074768.5
      3 ENSDART00000074774.3
      6 ENSDART00000074777.3
     16 ENSDART00000074781.4
     31 ENSDART00000074787.3
     62 ENSDART00000074789.4
      3 ENSDART00000074791.3
     15 ENSDART00000074814.4
      6 ENSDART00000074830.4
      5 ENSDART00000074840.4
     15 ENSDART00000074847.4
     12 ENSDART00000074850.7
      6 ENSDART00000074854.2
     13 ENSDART00000074873.2
      2 ENSDART00000074883.4
     19 ENSDART00000074895.3
     36 ENSDART00000074919.3
      1 ENSDART00000074923.3
      1 ENSDART00000074924.3
      2 ENSDART00000074950.3
      7 ENSDART00000074968.4
      1 ENSDART00000074979.3
     15 ENSDART00000075009.2
      1 ENSDART00000075017.5
      3 ENSDART00000075028.5
     12 ENSDART00000075039.4
      1 ENSDART00000075054.4
     15 ENSDART00000075056.5
     11 ENSDART00000075068.4
      9 ENSDART00000075070.1
     23 ENSDART00000075080.4
      2 ENSDART00000075086.3
     10 ENSDART00000075089.4
     19 ENSDART00000075100.4
      1 ENSDART00000075112.5
      4 ENSDART00000075123.4
      3 ENSDART00000075126.3
      5 ENSDART00000075129.4
     18 ENSDART00000075137.4
      2 ENSDART00000075142.4
     11 ENSDART00000075146.4
     21 ENSDART00000075150.4
      3 ENSDART00000075176.4
      1 ENSDART00000075179.4
      8 ENSDART00000075184.5
      8 ENSDART00000075187.3
     21 ENSDART00000075189.4
      4 ENSDART00000075209.3
     12 ENSDART00000075211.3
      5 ENSDART00000075213.4
      6 ENSDART00000075216.4
      6 ENSDART00000075222.3
      5 ENSDART00000075223.4
      2 ENSDART00000075230.5
      8 ENSDART00000075244.4
      5 ENSDART00000075259.4
      3 ENSDART00000075260.5
      8 ENSDART00000075261.4
     58 ENSDART00000075262.5
      9 ENSDART00000075263.4
      2 ENSDART00000075269.5
      3 ENSDART00000075275.4
     17 ENSDART00000075278.5
      6 ENSDART00000075281.3
      5 ENSDART00000075286.4
      1 ENSDART00000075299.5
      6 ENSDART00000075303.5
      1 ENSDART00000075320.5
     18 ENSDART00000075331.4
     13 ENSDART00000075333.4
      7 ENSDART00000075337.2
      3 ENSDART00000075347.3
      6 ENSDART00000075368.4
     10 ENSDART00000075387.4
      2 ENSDART00000075392.4
     19 ENSDART00000075398.4
      6 ENSDART00000075400.5
      6 ENSDART00000075402.4
      5 ENSDART00000075407.4
     11 ENSDART00000075412.4
      1 ENSDART00000075413.4
     15 ENSDART00000075416.4
     10 ENSDART00000075421.3
      5 ENSDART00000075438.4
     21 ENSDART00000075443.2
     36 ENSDART00000075465.4
      3 ENSDART00000075469.3
     17 ENSDART00000075484.5
     14 ENSDART00000075485.3
     13 ENSDART00000075486.5
      8 ENSDART00000075489.2
      2 ENSDART00000075491.4
      1 ENSDART00000075493.3
      3 ENSDART00000075495.2
     13 ENSDART00000075497.5
      3 ENSDART00000075499.4
      7 ENSDART00000075500.4
      3 ENSDART00000075502.4
      1 ENSDART00000075511.4
      1 ENSDART00000075513.5
     15 ENSDART00000075515.4
      2 ENSDART00000075517.4
     12 ENSDART00000075519.4
     18 ENSDART00000075520.4
      2 ENSDART00000075521.4
     30 ENSDART00000075522.3
      2 ENSDART00000075529.3
      4 ENSDART00000075533.4
      1 ENSDART00000075550.4
      3 ENSDART00000075551.4
      5 ENSDART00000075584.4
      7 ENSDART00000075588.4
     22 ENSDART00000075596.3
      6 ENSDART00000075601.4
      7 ENSDART00000075612.4
      1 ENSDART00000075615.4
     19 ENSDART00000075617.4
      5 ENSDART00000075619.3
      1 ENSDART00000075624.4
     16 ENSDART00000075632.5
      5 ENSDART00000075659.4
      4 ENSDART00000075663.4
      6 ENSDART00000075672.3
      1 ENSDART00000075708.5
      6 ENSDART00000075718.5
      5 ENSDART00000075721.5
     30 ENSDART00000075723.3
      7 ENSDART00000075726.4
     12 ENSDART00000075730.5
      7 ENSDART00000075738.2
     43 ENSDART00000075743.4
     21 ENSDART00000075744.5
      3 ENSDART00000075748.3
      3 ENSDART00000075749.4
     13 ENSDART00000075757.2
     11 ENSDART00000075759.3
      3 ENSDART00000075762.5
      4 ENSDART00000075764.4
      2 ENSDART00000075770.3
      5 ENSDART00000075783.3
      9 ENSDART00000075796.4
      4 ENSDART00000075826.3
      3 ENSDART00000075876.4
      2 ENSDART00000075889.4
      1 ENSDART00000075897.4
      5 ENSDART00000075902.3
     16 ENSDART00000075903.4
     15 ENSDART00000075905.2
      1 ENSDART00000075909.4
      5 ENSDART00000075913.3
     12 ENSDART00000075926.4
      3 ENSDART00000075927.4
     26 ENSDART00000075928.4
      2 ENSDART00000075932.5
      4 ENSDART00000075935.4
      2 ENSDART00000075936.5
      7 ENSDART00000075937.3
      3 ENSDART00000075941.4
      6 ENSDART00000075943.4
      3 ENSDART00000075960.4
      9 ENSDART00000075973.3
      2 ENSDART00000075975.3
      8 ENSDART00000075978.3
      3 ENSDART00000075983.5
     10 ENSDART00000075985.4
      3 ENSDART00000075989.5
      5 ENSDART00000075992.4
      2 ENSDART00000075998.4
      2 ENSDART00000076004.5
      1 ENSDART00000076007.3
     16 ENSDART00000076009.4
     10 ENSDART00000076012.3
     34 ENSDART00000076030.4
      5 ENSDART00000076031.5
      4 ENSDART00000076035.4
      1 ENSDART00000076037.5
      5 ENSDART00000076040.5
      2 ENSDART00000076048.4
      1 ENSDART00000076054.4
     15 ENSDART00000076056.5
      5 ENSDART00000076066.5
     10 ENSDART00000076073.3
      2 ENSDART00000076080.4
     14 ENSDART00000076082.4
      3 ENSDART00000076084.3
      7 ENSDART00000076098.4
     11 ENSDART00000076103.4
      1 ENSDART00000076120.4
      3 ENSDART00000076128.5
      4 ENSDART00000076151.4
      3 ENSDART00000076154.6
      1 ENSDART00000076157.4
      1 ENSDART00000076160.4
     11 ENSDART00000076161.4
      8 ENSDART00000076180.5
      3 ENSDART00000076200.4
      6 ENSDART00000076209.4
     14 ENSDART00000076222.3
     19 ENSDART00000076229.4
      2 ENSDART00000076238.4
      3 ENSDART00000076265.3
      2 ENSDART00000076276.3
      1 ENSDART00000076287.4
     14 ENSDART00000076304.3
     28 ENSDART00000076313.3
      3 ENSDART00000076316.4
      3 ENSDART00000076318.2
      1 ENSDART00000076320.4
      7 ENSDART00000076328.4
     17 ENSDART00000076333.4
     14 ENSDART00000076340.3
     10 ENSDART00000076342.3
     59 ENSDART00000076344.4
      1 ENSDART00000076345.4
      6 ENSDART00000076346.2
      1 ENSDART00000076350.4
      9 ENSDART00000076355.4
      2 ENSDART00000076362.3
      2 ENSDART00000076389.3
      8 ENSDART00000076399.4
      6 ENSDART00000076409.3
      2 ENSDART00000076410.2
     28 ENSDART00000076419.3
      3 ENSDART00000076420.2
      2 ENSDART00000076424.5
     13 ENSDART00000076425.2
      9 ENSDART00000076443.4
     37 ENSDART00000076454.4
      9 ENSDART00000076469.3
      3 ENSDART00000076478.4
      1 ENSDART00000076479.4
      4 ENSDART00000076483.3
      3 ENSDART00000076484.4
      2 ENSDART00000076491.3
     16 ENSDART00000076494.3
      1 ENSDART00000076496.4
     14 ENSDART00000076519.4
      3 ENSDART00000076527.5
     15 ENSDART00000076542.4
      5 ENSDART00000076548.4
      2 ENSDART00000076554.3
      1 ENSDART00000076561.5
     28 ENSDART00000076571.5
     19 ENSDART00000076572.4
     38 ENSDART00000076574.4
      1 ENSDART00000076586.5
      3 ENSDART00000076600.5
      5 ENSDART00000076611.4
      4 ENSDART00000076627.3
     16 ENSDART00000076636.4
     18 ENSDART00000076640.4
      7 ENSDART00000076650.3
     38 ENSDART00000076668.3
      2 ENSDART00000076687.2
      4 ENSDART00000076693.3
      4 ENSDART00000076695.4
     10 ENSDART00000076696.4
      2 ENSDART00000076700.4
      7 ENSDART00000076715.3
      3 ENSDART00000076716.4
     12 ENSDART00000076725.4
     18 ENSDART00000076729.4
      1 ENSDART00000076735.3
      1 ENSDART00000076739.4
      8 ENSDART00000076742.4
     24 ENSDART00000076764.6
      3 ENSDART00000076786.4
     11 ENSDART00000076796.5
      6 ENSDART00000076800.4
      1 ENSDART00000076804.1
      7 ENSDART00000076807.3
      5 ENSDART00000076830.4
      3 ENSDART00000076835.5
     16 ENSDART00000076845.5
     31 ENSDART00000076850.4
      7 ENSDART00000076861.4
      1 ENSDART00000076895.1
      9 ENSDART00000076938.5
     16 ENSDART00000076946.4
     16 ENSDART00000076955.5
      5 ENSDART00000076974.4
      1 ENSDART00000076986.4
      6 ENSDART00000076992.4
      6 ENSDART00000076997.4
      6 ENSDART00000076998.4
     12 ENSDART00000077029.3
     10 ENSDART00000077055.4
      4 ENSDART00000077057.4
     31 ENSDART00000077059.3
      3 ENSDART00000077063.5
      1 ENSDART00000077071.4
      4 ENSDART00000077072.3
      2 ENSDART00000077076.4
      3 ENSDART00000077077.4
     22 ENSDART00000077080.3
     16 ENSDART00000077087.4
     11 ENSDART00000077089.5
     17 ENSDART00000077095.4
      1 ENSDART00000077106.4
      5 ENSDART00000077111.3
     26 ENSDART00000077113.3
     29 ENSDART00000077119.2
     48 ENSDART00000077125.5
      1 ENSDART00000077136.3
      3 ENSDART00000077151.3
     10 ENSDART00000077157.4
     18 ENSDART00000077161.2
      3 ENSDART00000077166.4
     54 ENSDART00000077178.5
      6 ENSDART00000077180.5
      8 ENSDART00000077182.4
     11 ENSDART00000077187.4
      2 ENSDART00000077188.4
     26 ENSDART00000077189.4
      5 ENSDART00000077191.3
      9 ENSDART00000077197.5
      1 ENSDART00000077200.4
      2 ENSDART00000077216.4
      2 ENSDART00000077219.3
      2 ENSDART00000077221.4
      2 ENSDART00000077232.5
      1 ENSDART00000077235.4
      5 ENSDART00000077251.4
      1 ENSDART00000077259.3
      6 ENSDART00000077278.5
      1 ENSDART00000077296.6
     53 ENSDART00000077304.4
      3 ENSDART00000077307.4
      1 ENSDART00000077312.4
     13 ENSDART00000077314.3
      9 ENSDART00000077336.5
      1 ENSDART00000077341.4
      3 ENSDART00000077348.4
      3 ENSDART00000077352.3
      4 ENSDART00000077357.4
      9 ENSDART00000077361.4
      6 ENSDART00000077376.2
     17 ENSDART00000077381.5
      3 ENSDART00000077383.3
      6 ENSDART00000077386.4
      5 ENSDART00000077389.5
      4 ENSDART00000077390.5
      2 ENSDART00000077394.4
     15 ENSDART00000077395.4
      3 ENSDART00000077396.4
      5 ENSDART00000077399.4
      6 ENSDART00000077404.4
     16 ENSDART00000077405.4
     29 ENSDART00000077411.4
     16 ENSDART00000077418.4
      4 ENSDART00000077420.4
      2 ENSDART00000077426.5
     25 ENSDART00000077435.3
      1 ENSDART00000077436.4
      5 ENSDART00000077444.3
      6 ENSDART00000077445.5
     18 ENSDART00000077446.3
      4 ENSDART00000077452.4
     21 ENSDART00000077459.5
     53 ENSDART00000077462.5
      1 ENSDART00000077472.3
      4 ENSDART00000077476.5
      1 ENSDART00000077478.3
      1 ENSDART00000077484.4
      7 ENSDART00000077493.4
     55 ENSDART00000077495.5
     42 ENSDART00000077496.3
      1 ENSDART00000077503.3
     21 ENSDART00000077538.4
     35 ENSDART00000077539.4
      1 ENSDART00000077545.4
      1 ENSDART00000077549.5
      1 ENSDART00000077554.4
     16 ENSDART00000077578.4
      6 ENSDART00000077593.4
      8 ENSDART00000077612.5
      8 ENSDART00000077626.3
      5 ENSDART00000077627.5
      3 ENSDART00000077631.3
      1 ENSDART00000077634.4
      9 ENSDART00000077642.5
     26 ENSDART00000077649.3
     22 ENSDART00000077655.3
      1 ENSDART00000077660.5
      9 ENSDART00000077662.4
     13 ENSDART00000077664.5
      9 ENSDART00000077694.3
     10 ENSDART00000077707.3
      6 ENSDART00000077715.5
     10 ENSDART00000077732.4
      5 ENSDART00000077734.5
     32 ENSDART00000077740.4
      5 ENSDART00000077744.3
      5 ENSDART00000077753.3
     33 ENSDART00000077761.4
      2 ENSDART00000077769.6
     10 ENSDART00000077775.3
      2 ENSDART00000077783.3
      1 ENSDART00000077785.4
      9 ENSDART00000077800.4
      2 ENSDART00000077804.4
     20 ENSDART00000077809.4
     12 ENSDART00000077814.4
      4 ENSDART00000077817.4
     16 ENSDART00000077829.4
      4 ENSDART00000077833.3
     11 ENSDART00000077834.4
      2 ENSDART00000077835.4
      1 ENSDART00000077838.4
      2 ENSDART00000077839.3
     28 ENSDART00000077840.4
      3 ENSDART00000077854.4
      7 ENSDART00000077862.4
     16 ENSDART00000077868.3
     11 ENSDART00000077871.4
      1 ENSDART00000077880.4
      4 ENSDART00000077883.4
      4 ENSDART00000077887.4
     21 ENSDART00000077894.4
      7 ENSDART00000077895.3
     18 ENSDART00000077897.4
      1 ENSDART00000077898.5
      7 ENSDART00000077899.4
     26 ENSDART00000077901.3
      1 ENSDART00000077903.4
     11 ENSDART00000077908.4
      3 ENSDART00000077910.5
      4 ENSDART00000077926.4
      1 ENSDART00000077931.2
      5 ENSDART00000077936.4
      3 ENSDART00000077938.3
      7 ENSDART00000077940.4
      2 ENSDART00000077941.4
     23 ENSDART00000077942.3
      4 ENSDART00000077947.4
      1 ENSDART00000077952.4
      9 ENSDART00000077958.5
      7 ENSDART00000077962.4
      9 ENSDART00000077965.5
     21 ENSDART00000077966.3
      3 ENSDART00000077978.4
      1 ENSDART00000077990.5
      1 ENSDART00000077998.4
      4 ENSDART00000078014.5
     14 ENSDART00000078018.4
      1 ENSDART00000078022.5
     41 ENSDART00000078024.3
     33 ENSDART00000078028.3
     28 ENSDART00000078031.2
      1 ENSDART00000078033.3
      8 ENSDART00000078035.3
      3 ENSDART00000078040.3
     20 ENSDART00000078041.4
     37 ENSDART00000078042.3
      5 ENSDART00000078051.4
      5 ENSDART00000078052.4
     14 ENSDART00000078053.3
      2 ENSDART00000078066.5
      1 ENSDART00000078083.4
     10 ENSDART00000078093.4
      5 ENSDART00000078095.3
      1 ENSDART00000078101.4
      4 ENSDART00000078111.4
      6 ENSDART00000078114.3
      9 ENSDART00000078119.4
      1 ENSDART00000078127.3
     22 ENSDART00000078128.3
     26 ENSDART00000078135.5
     12 ENSDART00000078137.4
     12 ENSDART00000078140.4
     17 ENSDART00000078152.5
     21 ENSDART00000078156.4
      8 ENSDART00000078161.3
      4 ENSDART00000078163.2
      2 ENSDART00000078167.4
     10 ENSDART00000078171.2
      3 ENSDART00000078172.3
      2 ENSDART00000078179.4
      7 ENSDART00000078180.4
      1 ENSDART00000078181.5
      1 ENSDART00000078186.2
      2 ENSDART00000078187.3
      8 ENSDART00000078192.4
      3 ENSDART00000078206.3
      4 ENSDART00000078230.4
      2 ENSDART00000078232.1
      1 ENSDART00000078240.5
      4 ENSDART00000078249.4
     17 ENSDART00000078266.4
      1 ENSDART00000078268.4
     23 ENSDART00000078271.5
     20 ENSDART00000078283.4
      6 ENSDART00000078289.4
      6 ENSDART00000078297.4
     16 ENSDART00000078299.4
      2 ENSDART00000078300.4
      7 ENSDART00000078304.3
     67 ENSDART00000078305.5
      8 ENSDART00000078306.5
     12 ENSDART00000078311.5
     23 ENSDART00000078313.4
      4 ENSDART00000078316.3
      6 ENSDART00000078325.4
      4 ENSDART00000078334.4
     40 ENSDART00000078337.4
      2 ENSDART00000078341.4
      6 ENSDART00000078352.4
      3 ENSDART00000078358.4
      7 ENSDART00000078373.3
      2 ENSDART00000078378.3
      2 ENSDART00000078382.5
     22 ENSDART00000078385.4
      5 ENSDART00000078387.3
     13 ENSDART00000078396.3
      5 ENSDART00000078401.4
      8 ENSDART00000078412.4
     29 ENSDART00000078414.4
     10 ENSDART00000078423.5
      4 ENSDART00000078436.4
      1 ENSDART00000078439.2
     11 ENSDART00000078441.4
      1 ENSDART00000078447.5
      5 ENSDART00000078453.4
     29 ENSDART00000078466.4
     12 ENSDART00000078484.5
      1 ENSDART00000078494.4
      3 ENSDART00000078499.4
     16 ENSDART00000078509.5
     20 ENSDART00000078513.4
     30 ENSDART00000078522.4
      5 ENSDART00000078525.5
      2 ENSDART00000078526.4
      8 ENSDART00000078529.3
      8 ENSDART00000078535.5
     12 ENSDART00000078540.2
      1 ENSDART00000078545.4
      2 ENSDART00000078556.4
     11 ENSDART00000078557.4
     23 ENSDART00000078561.4
     15 ENSDART00000078563.3
      1 ENSDART00000078567.3
     42 ENSDART00000078568.4
     12 ENSDART00000078576.4
     19 ENSDART00000078594.3
     24 ENSDART00000078596.4
      3 ENSDART00000078608.2
      9 ENSDART00000078630.2
     40 ENSDART00000078634.5
      1 ENSDART00000078639.5
      1 ENSDART00000078642.4
      1 ENSDART00000078647.4
      3 ENSDART00000078651.3
      4 ENSDART00000078652.4
      7 ENSDART00000078660.5
     18 ENSDART00000078665.4
      4 ENSDART00000078675.4
      8 ENSDART00000078681.3
      8 ENSDART00000078694.2
      9 ENSDART00000078707.4
      1 ENSDART00000078721.1
      1 ENSDART00000078723.4
      9 ENSDART00000078724.4
     11 ENSDART00000078734.4
     10 ENSDART00000078740.4
      2 ENSDART00000078747.4
      2 ENSDART00000078757.3
      2 ENSDART00000078759.3
      3 ENSDART00000078763.2
     10 ENSDART00000078767.4
     24 ENSDART00000078781.3
      3 ENSDART00000078791.4
      8 ENSDART00000078795.4
      9 ENSDART00000078796.3
      5 ENSDART00000078800.2
      1 ENSDART00000078805.3
      1 ENSDART00000078807.3
     17 ENSDART00000078816.4
      9 ENSDART00000078823.7
     12 ENSDART00000078824.4
      1 ENSDART00000078828.3
      2 ENSDART00000078838.4
      4 ENSDART00000078848.4
      3 ENSDART00000078854.3
      6 ENSDART00000078858.4
     12 ENSDART00000078866.4
     10 ENSDART00000078877.3
      2 ENSDART00000078887.5
      9 ENSDART00000078889.3
      6 ENSDART00000078893.5
     15 ENSDART00000078896.4
      7 ENSDART00000078899.4
      6 ENSDART00000078904.5
     12 ENSDART00000078908.5
      3 ENSDART00000078916.4
      6 ENSDART00000078920.2
     23 ENSDART00000078924.4
     13 ENSDART00000078936.3
      1 ENSDART00000078949.5
      3 ENSDART00000078951.3
     11 ENSDART00000078972.4
     39 ENSDART00000078973.3
     25 ENSDART00000078975.3
      2 ENSDART00000078980.4
      3 ENSDART00000078982.4
     11 ENSDART00000078984.4
      4 ENSDART00000079001.3
      5 ENSDART00000079007.4
      3 ENSDART00000079011.4
      2 ENSDART00000079012.4
      2 ENSDART00000079014.4
      4 ENSDART00000079016.4
      5 ENSDART00000079019.3
     22 ENSDART00000079042.5
      4 ENSDART00000079046.3
     26 ENSDART00000079050.5
      2 ENSDART00000079064.4
      4 ENSDART00000079065.5
      4 ENSDART00000079073.4
      8 ENSDART00000079079.4
      2 ENSDART00000079080.5
      1 ENSDART00000079087.4
      1 ENSDART00000079090.3
      5 ENSDART00000079091.3
      1 ENSDART00000079095.2
      2 ENSDART00000079101.3
      3 ENSDART00000079104.4
     13 ENSDART00000079114.4
     18 ENSDART00000079115.4
      6 ENSDART00000079138.3
     60 ENSDART00000079139.3
     10 ENSDART00000079144.3
      2 ENSDART00000079145.3
     16 ENSDART00000079154.5
      3 ENSDART00000079155.4
      1 ENSDART00000079158.3
      1 ENSDART00000079164.3
     10 ENSDART00000079165.3
      3 ENSDART00000079173.4
      8 ENSDART00000079174.4
      2 ENSDART00000079175.4
      1 ENSDART00000079194.4
     22 ENSDART00000079201.5
      3 ENSDART00000079202.4
      2 ENSDART00000079207.4
      2 ENSDART00000079210.4
     15 ENSDART00000079212.4
      2 ENSDART00000079215.5
      2 ENSDART00000079218.3
     16 ENSDART00000079222.4
      1 ENSDART00000079234.5
     34 ENSDART00000079235.4
      9 ENSDART00000079245.3
      4 ENSDART00000079251.4
      9 ENSDART00000079253.3
      6 ENSDART00000079255.4
     23 ENSDART00000079262.4
      6 ENSDART00000079265.5
      8 ENSDART00000079274.3
     29 ENSDART00000079283.5
     44 ENSDART00000079292.4
      4 ENSDART00000079294.4
      8 ENSDART00000079327.4
      9 ENSDART00000079336.4
      5 ENSDART00000079341.3
      1 ENSDART00000079342.4
      1 ENSDART00000079344.4
      1 ENSDART00000079347.4
     13 ENSDART00000079356.6
      5 ENSDART00000079357.4
      1 ENSDART00000079364.3
      4 ENSDART00000079383.4
     12 ENSDART00000079385.3
      4 ENSDART00000079390.4
      5 ENSDART00000079392.4
     15 ENSDART00000079397.3
      4 ENSDART00000079398.3
     10 ENSDART00000079400.4
     56 ENSDART00000079401.3
      3 ENSDART00000079409.3
      1 ENSDART00000079419.5
      1 ENSDART00000079424.4
      1 ENSDART00000079429.3
      7 ENSDART00000079431.4
      8 ENSDART00000079437.5
      5 ENSDART00000079448.5
      4 ENSDART00000079449.4
      3 ENSDART00000079454.3
     19 ENSDART00000079461.4
      9 ENSDART00000079469.4
      4 ENSDART00000079480.5
      6 ENSDART00000079497.4
      3 ENSDART00000079502.4
     15 ENSDART00000079505.3
      6 ENSDART00000079506.4
     18 ENSDART00000079514.3
      8 ENSDART00000079518.4
      8 ENSDART00000079521.5
      4 ENSDART00000079523.3
     19 ENSDART00000079528.2
      1 ENSDART00000079534.5
      1 ENSDART00000079536.4
      9 ENSDART00000079538.2
      3 ENSDART00000079549.3
      2 ENSDART00000079558.5
      9 ENSDART00000079578.2
     39 ENSDART00000079583.3
      6 ENSDART00000079591.2
      6 ENSDART00000079593.5
      5 ENSDART00000079594.3
      1 ENSDART00000079596.6
      5 ENSDART00000079597.3
      4 ENSDART00000079600.4
      1 ENSDART00000079618.4
      5 ENSDART00000079630.3
      2 ENSDART00000079638.5
      1 ENSDART00000079645.4
      4 ENSDART00000079656.5
      1 ENSDART00000079660.4
     12 ENSDART00000079661.3
      8 ENSDART00000079674.4
      2 ENSDART00000079678.5
      2 ENSDART00000079682.1
      1 ENSDART00000079689.5
      1 ENSDART00000079694.4
     11 ENSDART00000079695.4
      1 ENSDART00000079698.3
     22 ENSDART00000079699.4
      1 ENSDART00000079701.3
      5 ENSDART00000079703.4
      4 ENSDART00000079709.3
      1 ENSDART00000079710.3
      7 ENSDART00000079711.4
      5 ENSDART00000079716.2
     13 ENSDART00000079717.4
      1 ENSDART00000079724.3
      1 ENSDART00000079726.4
      1 ENSDART00000079732.4
      7 ENSDART00000079734.5
     12 ENSDART00000079738.4
     14 ENSDART00000079757.5
     61 ENSDART00000079758.5
     17 ENSDART00000079762.3
      5 ENSDART00000079782.4
      8 ENSDART00000079795.3
      9 ENSDART00000079803.4
     14 ENSDART00000079806.4
     21 ENSDART00000079842.3
      2 ENSDART00000079848.3
      1 ENSDART00000079850.2
      5 ENSDART00000079860.4
      3 ENSDART00000079863.5
      7 ENSDART00000079866.5
      1 ENSDART00000079902.4
      3 ENSDART00000079922.3
     17 ENSDART00000079928.4
      6 ENSDART00000079930.5
     21 ENSDART00000079936.4
      5 ENSDART00000079945.4
     19 ENSDART00000079953.4
     13 ENSDART00000079956.4
      3 ENSDART00000079968.4
      5 ENSDART00000079984.5
      3 ENSDART00000080005.4
      3 ENSDART00000080006.3
      1 ENSDART00000080014.4
      2 ENSDART00000080016.4
      2 ENSDART00000080042.5
      6 ENSDART00000080047.6
      3 ENSDART00000080064.3
     15 ENSDART00000080075.4
      1 ENSDART00000080081.3
     17 ENSDART00000080094.3
      9 ENSDART00000080100.5
      6 ENSDART00000080103.4
      6 ENSDART00000080113.2
      1 ENSDART00000080114.4
     28 ENSDART00000080120.3
     16 ENSDART00000080129.3
      3 ENSDART00000080135.4
     13 ENSDART00000080138.4
      3 ENSDART00000080160.4
     30 ENSDART00000080173.4
      6 ENSDART00000080174.2
      1 ENSDART00000080196.4
     10 ENSDART00000080201.3
      2 ENSDART00000080224.5
      4 ENSDART00000080249.2
      3 ENSDART00000080256.5
      5 ENSDART00000080260.4
      8 ENSDART00000080269.3
      1 ENSDART00000080286.4
     47 ENSDART00000080289.3
      2 ENSDART00000080306.4
      4 ENSDART00000080307.4
      3 ENSDART00000080313.3
      1 ENSDART00000080323.3
      4 ENSDART00000080329.4
      7 ENSDART00000080332.3
      2 ENSDART00000080333.4
      5 ENSDART00000080334.4
      4 ENSDART00000080339.4
      2 ENSDART00000080342.5
      3 ENSDART00000080344.5
      2 ENSDART00000080347.4
      7 ENSDART00000080350.4
      3 ENSDART00000080351.4
     11 ENSDART00000080355.4
     22 ENSDART00000080383.5
      8 ENSDART00000080389.3
      8 ENSDART00000080395.5
      1 ENSDART00000080396.3
      1 ENSDART00000080398.3
     19 ENSDART00000080401.4
     24 ENSDART00000080404.5
      1 ENSDART00000080408.5
     13 ENSDART00000080413.5
     28 ENSDART00000080423.4
     10 ENSDART00000080437.3
      3 ENSDART00000080439.4
      4 ENSDART00000080441.4
      2 ENSDART00000080445.3
     12 ENSDART00000080460.5
     24 ENSDART00000080465.2
      3 ENSDART00000080466.4
      1 ENSDART00000080472.4
      1 ENSDART00000080477.4
      4 ENSDART00000080479.4
      6 ENSDART00000080486.4
     40 ENSDART00000080496.5
      9 ENSDART00000080510.4
     35 ENSDART00000080522.4
      2 ENSDART00000080523.4
      3 ENSDART00000080536.6
      1 ENSDART00000080539.5
     22 ENSDART00000080545.4
      1 ENSDART00000080549.3
      2 ENSDART00000080576.5
     11 ENSDART00000080581.3
      1 ENSDART00000080589.4
     10 ENSDART00000080602.3
      8 ENSDART00000080604.5
      4 ENSDART00000080608.3
      5 ENSDART00000080609.2
      8 ENSDART00000080610.5
      1 ENSDART00000080625.4
     11 ENSDART00000080628.5
      5 ENSDART00000080631.4
      1 ENSDART00000080661.4
     27 ENSDART00000080664.6
     10 ENSDART00000080666.2
      3 ENSDART00000080667.4
     20 ENSDART00000080671.4
     10 ENSDART00000080673.5
      4 ENSDART00000080689.5
      6 ENSDART00000080693.4
      4 ENSDART00000080696.4
      1 ENSDART00000080712.3
      5 ENSDART00000080744.6
      3 ENSDART00000080749.4
     16 ENSDART00000080751.3
      6 ENSDART00000080752.5
      4 ENSDART00000080758.4
      8 ENSDART00000080762.4
      1 ENSDART00000080763.4
      6 ENSDART00000080770.5
      9 ENSDART00000080771.3
      1 ENSDART00000080772.5
      2 ENSDART00000080774.4
      7 ENSDART00000080777.3
      6 ENSDART00000080781.3
     10 ENSDART00000080788.5
      1 ENSDART00000080803.4
      3 ENSDART00000080805.3
      3 ENSDART00000080808.4
      3 ENSDART00000080826.3
     20 ENSDART00000080829.6
      1 ENSDART00000080834.4
      4 ENSDART00000080840.3
     10 ENSDART00000080843.4
      4 ENSDART00000080847.3
      4 ENSDART00000080854.5
      1 ENSDART00000080858.3
     12 ENSDART00000080864.4
     17 ENSDART00000080882.4
     17 ENSDART00000080886.4
      2 ENSDART00000080888.4
      5 ENSDART00000080892.3
     21 ENSDART00000080897.3
      1 ENSDART00000080900.4
     10 ENSDART00000080904.5
     46 ENSDART00000080914.4
     31 ENSDART00000080916.4
      4 ENSDART00000080919.4
      6 ENSDART00000080925.3
      2 ENSDART00000080927.5
      9 ENSDART00000080939.5
      9 ENSDART00000080943.4
      4 ENSDART00000080969.3
     22 ENSDART00000080987.4
      1 ENSDART00000080997.4
     10 ENSDART00000081015.4
     54 ENSDART00000081016.2
     21 ENSDART00000081018.4
      1 ENSDART00000081025.4
      2 ENSDART00000081035.3
      7 ENSDART00000081038.3
      5 ENSDART00000081039.3
      4 ENSDART00000081040.5
      7 ENSDART00000081043.5
     13 ENSDART00000081046.4
     60 ENSDART00000081047.4
     17 ENSDART00000081054.2
     18 ENSDART00000081059.4
     13 ENSDART00000081062.2
      1 ENSDART00000081064.4
     15 ENSDART00000081066.4
      1 ENSDART00000081093.3
      3 ENSDART00000081094.2
      1 ENSDART00000081098.3
     10 ENSDART00000081122.6
     22 ENSDART00000081143.4
      4 ENSDART00000081152.4
      8 ENSDART00000081154.3
      1 ENSDART00000081156.5
     32 ENSDART00000081158.4
     17 ENSDART00000081170.4
      5 ENSDART00000081178.3
     11 ENSDART00000081183.3
      4 ENSDART00000081184.5
     10 ENSDART00000081188.6
      5 ENSDART00000081191.5
      5 ENSDART00000081196.3
      9 ENSDART00000081198.4
      3 ENSDART00000081204.3
      1 ENSDART00000081207.4
      5 ENSDART00000081212.5
      3 ENSDART00000081214.4
     39 ENSDART00000081215.4
      7 ENSDART00000081216.4
     14 ENSDART00000081223.4
      3 ENSDART00000081228.3
      1 ENSDART00000081230.4
      2 ENSDART00000081237.6
     42 ENSDART00000081245.4
      2 ENSDART00000081249.4
      1 ENSDART00000081269.2
     32 ENSDART00000081272.4
      2 ENSDART00000081283.6
      1 ENSDART00000081288.4
      2 ENSDART00000081298.3
     12 ENSDART00000081304.4
      1 ENSDART00000081307.6
      4 ENSDART00000081308.4
      2 ENSDART00000081317.4
      7 ENSDART00000081319.4
      3 ENSDART00000081323.2
     13 ENSDART00000081325.4
     31 ENSDART00000081326.4
      1 ENSDART00000081328.4
     31 ENSDART00000081335.5
      9 ENSDART00000081337.3
     38 ENSDART00000081343.4
      2 ENSDART00000081359.2
      8 ENSDART00000081367.4
      2 ENSDART00000081379.2
      5 ENSDART00000081389.3
      3 ENSDART00000081393.3
      6 ENSDART00000081396.4
      6 ENSDART00000081407.4
     37 ENSDART00000081411.5
      4 ENSDART00000081418.5
      5 ENSDART00000081421.4
      4 ENSDART00000081422.5
     15 ENSDART00000081427.4
      1 ENSDART00000081429.4
      9 ENSDART00000081431.3
      4 ENSDART00000081432.4
     18 ENSDART00000081433.5
      1 ENSDART00000081436.4
     14 ENSDART00000081438.4
      2 ENSDART00000081439.4
     54 ENSDART00000081442.3
      1 ENSDART00000081445.4
      1 ENSDART00000081447.3
      3 ENSDART00000081448.4
      2 ENSDART00000081449.1
      2 ENSDART00000081463.4
      1 ENSDART00000081472.4
     22 ENSDART00000081477.4
      7 ENSDART00000081485.4
      6 ENSDART00000081490.4
      1 ENSDART00000081494.3
     11 ENSDART00000081495.4
     18 ENSDART00000081505.4
     15 ENSDART00000081513.4
      3 ENSDART00000081515.4
     17 ENSDART00000081536.3
     14 ENSDART00000081543.4
     32 ENSDART00000081550.4
     29 ENSDART00000081553.4
      1 ENSDART00000081554.3
     19 ENSDART00000081555.4
     45 ENSDART00000081561.4
     25 ENSDART00000081563.4
     11 ENSDART00000081568.3
      2 ENSDART00000081571.3
     11 ENSDART00000081595.3
      1 ENSDART00000081596.4
     19 ENSDART00000081599.5
      4 ENSDART00000081601.3
      6 ENSDART00000081604.4
      4 ENSDART00000081607.3
     10 ENSDART00000081611.5
     22 ENSDART00000081614.2
      4 ENSDART00000081633.6
     16 ENSDART00000081636.3
     13 ENSDART00000081643.5
      9 ENSDART00000081646.4
      1 ENSDART00000081649.3
      1 ENSDART00000081651.4
      2 ENSDART00000081652.5
      1 ENSDART00000081659.4
      1 ENSDART00000081661.3
      9 ENSDART00000081663.4
     19 ENSDART00000081675.4
      4 ENSDART00000081676.4
      4 ENSDART00000081717.4
      2 ENSDART00000081718.4
      9 ENSDART00000081743.5
      2 ENSDART00000081746.4
     29 ENSDART00000081754.4
      5 ENSDART00000081759.4
     14 ENSDART00000081761.5
      6 ENSDART00000081763.4
      5 ENSDART00000081765.4
      1 ENSDART00000081766.4
      1 ENSDART00000081772.3
     10 ENSDART00000081773.3
      4 ENSDART00000081774.4
     26 ENSDART00000081777.5
      1 ENSDART00000081778.4
      6 ENSDART00000081779.4
      2 ENSDART00000081790.4
      1 ENSDART00000081791.4
     13 ENSDART00000081801.3
      8 ENSDART00000081802.4
      1 ENSDART00000081810.4
      3 ENSDART00000081811.4
      6 ENSDART00000081819.4
     11 ENSDART00000081827.2
     16 ENSDART00000081835.6
      6 ENSDART00000081840.2
      1 ENSDART00000081841.4
      1 ENSDART00000081850.4
      7 ENSDART00000081851.4
      1 ENSDART00000081852.3
     11 ENSDART00000081862.4
     20 ENSDART00000081883.2
      1 ENSDART00000081902.6
     11 ENSDART00000081912.4
      4 ENSDART00000081917.3
      1 ENSDART00000081918.4
      1 ENSDART00000081919.4
     19 ENSDART00000081922.3
      6 ENSDART00000081926.3
      3 ENSDART00000081945.3
      2 ENSDART00000081949.4
     15 ENSDART00000081951.5
     30 ENSDART00000081952.4
      4 ENSDART00000081954.5
     31 ENSDART00000081966.3
      2 ENSDART00000081969.5
     37 ENSDART00000081976.4
     29 ENSDART00000081980.3
      9 ENSDART00000081985.4
      2 ENSDART00000081989.3
     11 ENSDART00000081993.4
      8 ENSDART00000081999.4
     56 ENSDART00000082000.4
      1 ENSDART00000082012.4
      2 ENSDART00000082017.4
      1 ENSDART00000082025.4
      2 ENSDART00000082031.4
      1 ENSDART00000082034.4
      1 ENSDART00000082039.4
      4 ENSDART00000082049.4
      1 ENSDART00000082050.5
     11 ENSDART00000082060.4
      5 ENSDART00000082063.5
      3 ENSDART00000082066.3
      1 ENSDART00000082068.4
      2 ENSDART00000082071.4
     41 ENSDART00000082082.4
      2 ENSDART00000082083.5
      4 ENSDART00000082084.4
      2 ENSDART00000082086.3
      1 ENSDART00000082087.4
     17 ENSDART00000082093.3
      1 ENSDART00000082099.4
      3 ENSDART00000082101.3
     28 ENSDART00000082119.4
      3 ENSDART00000082121.3
     20 ENSDART00000082124.4
      2 ENSDART00000082127.4
     10 ENSDART00000082133.3
      9 ENSDART00000082143.4
     14 ENSDART00000082147.3
     13 ENSDART00000082151.5
     15 ENSDART00000082153.5
     11 ENSDART00000082154.4
      4 ENSDART00000082165.5
      1 ENSDART00000082187.4
     15 ENSDART00000082193.3
      4 ENSDART00000082215.4
     12 ENSDART00000082219.1
      1 ENSDART00000082222.2
     11 ENSDART00000082223.3
      5 ENSDART00000082235.3
      9 ENSDART00000082237.5
     13 ENSDART00000082256.3
      3 ENSDART00000082264.3
      6 ENSDART00000082287.4
     31 ENSDART00000082289.4
      5 ENSDART00000082292.4
      4 ENSDART00000082295.4
      1 ENSDART00000082296.4
      2 ENSDART00000082297.4
     12 ENSDART00000082299.4
      3 ENSDART00000082300.4
      2 ENSDART00000082304.4
      4 ENSDART00000082314.3
      3 ENSDART00000082315.3
      5 ENSDART00000082319.4
     18 ENSDART00000082325.4
     25 ENSDART00000082327.5
      1 ENSDART00000082329.3
      1 ENSDART00000082333.4
      3 ENSDART00000082339.4
      2 ENSDART00000082340.4
     23 ENSDART00000082346.3
      9 ENSDART00000082348.4
     15 ENSDART00000082349.3
     15 ENSDART00000082351.3
      5 ENSDART00000082353.6
      6 ENSDART00000082354.3
     14 ENSDART00000082355.3
      2 ENSDART00000082359.3
      4 ENSDART00000082362.4
      1 ENSDART00000082363.4
      9 ENSDART00000082365.4
     20 ENSDART00000082375.4
      1 ENSDART00000082377.5
      6 ENSDART00000082379.3
     13 ENSDART00000082385.4
     19 ENSDART00000082388.4
      4 ENSDART00000082390.2
     38 ENSDART00000082393.3
     32 ENSDART00000082404.2
     37 ENSDART00000082409.3
      5 ENSDART00000082411.4
      8 ENSDART00000082420.2
     16 ENSDART00000082422.4
     12 ENSDART00000082425.3
     39 ENSDART00000082434.4
      1 ENSDART00000082438.5
      5 ENSDART00000082445.4
     17 ENSDART00000082448.4
      2 ENSDART00000082450.4
     12 ENSDART00000082453.4
      2 ENSDART00000082454.3
      2 ENSDART00000082457.4
      3 ENSDART00000082458.3
      3 ENSDART00000082464.4
      2 ENSDART00000082467.5
     22 ENSDART00000082471.4
     19 ENSDART00000082472.3
     20 ENSDART00000082473.5
     13 ENSDART00000082474.3
     17 ENSDART00000082475.4
      3 ENSDART00000082481.4
      1 ENSDART00000082490.2
      2 ENSDART00000082496.3
     30 ENSDART00000082504.5
     30 ENSDART00000082506.4
      9 ENSDART00000082511.3
      4 ENSDART00000082519.5
      2 ENSDART00000082578.4
      6 ENSDART00000082603.4
      1 ENSDART00000082604.4
      1 ENSDART00000082624.3
      1 ENSDART00000082630.4
     14 ENSDART00000082647.5
      7 ENSDART00000082664.5
      8 ENSDART00000082667.4
      1 ENSDART00000082674.4
      1 ENSDART00000082690.4
      3 ENSDART00000082702.4
      3 ENSDART00000082715.4
      3 ENSDART00000082761.3
      4 ENSDART00000082773.3
     11 ENSDART00000082776.4
      2 ENSDART00000082797.4
      1 ENSDART00000082830.4
      1 ENSDART00000082842.5
      3 ENSDART00000082866.4
      6 ENSDART00000082879.4
      5 ENSDART00000082886.4
      6 ENSDART00000082893.4
      1 ENSDART00000082914.4
      1 ENSDART00000082930.3
      5 ENSDART00000082944.5
      4 ENSDART00000082952.3
      1 ENSDART00000082955.3
      1 ENSDART00000082957.4
      3 ENSDART00000082983.4
      8 ENSDART00000083007.4
      1 ENSDART00000083010.5
      5 ENSDART00000083015.3
     13 ENSDART00000083024.4
      4 ENSDART00000083033.5
      4 ENSDART00000083038.5
      5 ENSDART00000083053.5
     11 ENSDART00000083062.4
      5 ENSDART00000083063.5
      9 ENSDART00000083066.4
     36 ENSDART00000083068.4
      4 ENSDART00000083070.2
      3 ENSDART00000083079.4
      2 ENSDART00000083085.4
     17 ENSDART00000083108.4
     27 ENSDART00000083111.4
      1 ENSDART00000083126.5
      8 ENSDART00000083127.4
     19 ENSDART00000083129.4
      2 ENSDART00000083134.5
      7 ENSDART00000083190.4
     20 ENSDART00000083212.4
      8 ENSDART00000083216.4
      3 ENSDART00000083255.4
      5 ENSDART00000083263.4
     10 ENSDART00000083272.4
     30 ENSDART00000083294.3
     14 ENSDART00000083296.3
     92 ENSDART00000083308.4
     47 ENSDART00000083314.5
      3 ENSDART00000083322.4
      5 ENSDART00000083330.4
      1 ENSDART00000083340.3
      1 ENSDART00000083346.3
      7 ENSDART00000083351.5
     11 ENSDART00000083362.5
      6 ENSDART00000083367.4
      1 ENSDART00000083369.5
     16 ENSDART00000083395.5
      2 ENSDART00000083397.3
      4 ENSDART00000083401.3
      6 ENSDART00000083416.4
     15 ENSDART00000083424.4
      2 ENSDART00000083431.4
      3 ENSDART00000083442.3
      3 ENSDART00000083443.4
      4 ENSDART00000083447.4
      2 ENSDART00000083449.3
      5 ENSDART00000083453.4
      4 ENSDART00000083464.4
      2 ENSDART00000083473.5
      1 ENSDART00000083474.4
     10 ENSDART00000083499.4
     16 ENSDART00000083505.5
     10 ENSDART00000083515.3
      5 ENSDART00000083520.4
      4 ENSDART00000083534.4
     22 ENSDART00000083539.4
      6 ENSDART00000083554.4
     11 ENSDART00000083555.4
      3 ENSDART00000083558.5
      3 ENSDART00000083561.5
      1 ENSDART00000083567.5
      3 ENSDART00000083571.4
      4 ENSDART00000083572.5
      2 ENSDART00000083574.4
      1 ENSDART00000083582.4
      2 ENSDART00000083622.4
      1 ENSDART00000083628.4
      1 ENSDART00000083633.5
      9 ENSDART00000083641.4
      1 ENSDART00000083654.5
      3 ENSDART00000083656.4
      1 ENSDART00000083659.4
      3 ENSDART00000083668.4
     18 ENSDART00000083679.4
      1 ENSDART00000083685.4
      9 ENSDART00000083701.4
      7 ENSDART00000083710.5
     17 ENSDART00000083713.4
      5 ENSDART00000083719.4
      1 ENSDART00000083731.3
      3 ENSDART00000083756.4
      5 ENSDART00000083761.4
      1 ENSDART00000083770.4
      2 ENSDART00000083778.4
      1 ENSDART00000083797.4
      4 ENSDART00000083807.5
      5 ENSDART00000083820.4
      6 ENSDART00000083821.6
     26 ENSDART00000083830.4
      6 ENSDART00000083833.3
     10 ENSDART00000083836.5
      6 ENSDART00000083850.4
      2 ENSDART00000083862.5
     13 ENSDART00000083876.3
     44 ENSDART00000083879.4
      1 ENSDART00000083883.4
      7 ENSDART00000083890.4
     21 ENSDART00000083898.4
      1 ENSDART00000083919.4
     22 ENSDART00000083929.3
      1 ENSDART00000083937.4
      1 ENSDART00000083957.4
      2 ENSDART00000083967.4
      4 ENSDART00000083969.4
      3 ENSDART00000083976.3
     10 ENSDART00000083989.4
      4 ENSDART00000083999.5
      2 ENSDART00000084008.4
      2 ENSDART00000084009.4
      2 ENSDART00000084011.5
     12 ENSDART00000084014.4
      2 ENSDART00000084035.3
     28 ENSDART00000084055.5
     14 ENSDART00000084061.4
      5 ENSDART00000084069.3
      4 ENSDART00000084070.4
      4 ENSDART00000084076.4
      9 ENSDART00000084090.4
      2 ENSDART00000084093.4
      1 ENSDART00000084094.4
     28 ENSDART00000084114.4
      1 ENSDART00000084122.4
      1 ENSDART00000084131.4
      7 ENSDART00000084153.4
     43 ENSDART00000084174.5
      7 ENSDART00000084184.4
      4 ENSDART00000084186.4
     11 ENSDART00000084223.3
     45 ENSDART00000084241.3
      2 ENSDART00000084249.4
     45 ENSDART00000084263.4
      6 ENSDART00000084268.4
      4 ENSDART00000084278.4
     18 ENSDART00000084282.4
      3 ENSDART00000084321.4
     26 ENSDART00000084327.4
      3 ENSDART00000084348.4
      9 ENSDART00000084370.4
      6 ENSDART00000084378.4
      2 ENSDART00000084379.4
      4 ENSDART00000084380.4
     53 ENSDART00000084389.4
      3 ENSDART00000084411.4
      4 ENSDART00000084420.4
      1 ENSDART00000084425.3
     21 ENSDART00000084448.4
      2 ENSDART00000084454.4
      9 ENSDART00000084466.4
      2 ENSDART00000084474.5
      1 ENSDART00000084477.4
      2 ENSDART00000084495.5
     22 ENSDART00000084501.4
     32 ENSDART00000084512.4
      4 ENSDART00000084528.4
      1 ENSDART00000084549.3
      3 ENSDART00000084557.5
      9 ENSDART00000084570.5
      6 ENSDART00000084579.3
      1 ENSDART00000084597.4
     11 ENSDART00000084598.5
      5 ENSDART00000084600.4
      9 ENSDART00000084610.4
      4 ENSDART00000084642.3
      1 ENSDART00000084665.4
      1 ENSDART00000084668.5
     10 ENSDART00000084675.4
      9 ENSDART00000084708.3
      6 ENSDART00000084714.4
      3 ENSDART00000084715.5
      5 ENSDART00000084729.3
      5 ENSDART00000084745.4
      1 ENSDART00000084766.2
      6 ENSDART00000084780.5
      2 ENSDART00000084792.3
      3 ENSDART00000084802.4
      1 ENSDART00000084803.4
      2 ENSDART00000084827.4
      4 ENSDART00000084834.5
      4 ENSDART00000084848.4
     10 ENSDART00000084850.3
      3 ENSDART00000084855.4
      3 ENSDART00000084859.5
      6 ENSDART00000084863.4
      1 ENSDART00000084867.4
      6 ENSDART00000084923.4
      1 ENSDART00000084929.4
     12 ENSDART00000084932.4
      2 ENSDART00000084938.4
      2 ENSDART00000084954.4
      1 ENSDART00000084965.4
      6 ENSDART00000084972.3
      3 ENSDART00000084989.3
      4 ENSDART00000085009.4
     17 ENSDART00000085031.4
      4 ENSDART00000085039.5
      4 ENSDART00000085046.4
     13 ENSDART00000085051.4
      3 ENSDART00000085054.4
      1 ENSDART00000085087.4
      2 ENSDART00000085132.4
     13 ENSDART00000085135.4
      3 ENSDART00000085143.5
      4 ENSDART00000085158.4
      1 ENSDART00000085164.3
     35 ENSDART00000085201.4
     11 ENSDART00000085219.4
      1 ENSDART00000085222.4
      1 ENSDART00000085223.4
      4 ENSDART00000085228.4
      2 ENSDART00000085230.4
      4 ENSDART00000085242.4
      3 ENSDART00000085247.4
      1 ENSDART00000085252.4
      2 ENSDART00000085263.5
      6 ENSDART00000085277.4
      5 ENSDART00000085281.4
      6 ENSDART00000085282.3
     13 ENSDART00000085284.4
      1 ENSDART00000085294.4
      4 ENSDART00000085295.3
      2 ENSDART00000085298.5
      7 ENSDART00000085304.5
      2 ENSDART00000085309.4
      6 ENSDART00000085319.4
      3 ENSDART00000085325.4
      1 ENSDART00000085335.4
     10 ENSDART00000085339.4
      1 ENSDART00000085341.4
      3 ENSDART00000085351.4
      3 ENSDART00000085358.4
     37 ENSDART00000085361.4
      1 ENSDART00000085365.4
      8 ENSDART00000085371.4
     11 ENSDART00000085377.4
     10 ENSDART00000085381.5
     15 ENSDART00000085387.4
     34 ENSDART00000085416.4
     12 ENSDART00000085419.3
     17 ENSDART00000085442.4
      1 ENSDART00000085453.4
      2 ENSDART00000085454.5
     22 ENSDART00000085476.4
      1 ENSDART00000085481.5
      3 ENSDART00000085505.4
      1 ENSDART00000085524.4
     11 ENSDART00000085531.5
      2 ENSDART00000085556.4
      1 ENSDART00000085559.4
     12 ENSDART00000085565.4
      1 ENSDART00000085612.5
      5 ENSDART00000085619.3
      3 ENSDART00000085624.4
      6 ENSDART00000085642.4
      7 ENSDART00000085645.4
      1 ENSDART00000085648.4
      2 ENSDART00000085661.4
      2 ENSDART00000085662.4
     12 ENSDART00000085666.4
      2 ENSDART00000085669.4
      2 ENSDART00000085675.6
      1 ENSDART00000085684.4
     13 ENSDART00000085686.4
     15 ENSDART00000085693.5
      6 ENSDART00000085697.4
     11 ENSDART00000085701.4
      1 ENSDART00000085716.4
     31 ENSDART00000085724.4
     12 ENSDART00000085727.4
      3 ENSDART00000085728.5
     12 ENSDART00000085735.5
      8 ENSDART00000085748.4
     53 ENSDART00000085758.4
      2 ENSDART00000085761.5
     15 ENSDART00000085763.5
      5 ENSDART00000085764.5
      1 ENSDART00000085769.2
     35 ENSDART00000085786.5
      4 ENSDART00000085811.6
      1 ENSDART00000085846.5
      3 ENSDART00000085855.4
     18 ENSDART00000085865.4
      2 ENSDART00000085868.4
     11 ENSDART00000085888.5
      5 ENSDART00000085913.4
      5 ENSDART00000085917.4
      1 ENSDART00000085926.2
      2 ENSDART00000085931.3
     10 ENSDART00000085942.4
      2 ENSDART00000085943.4
      4 ENSDART00000085945.4
     15 ENSDART00000085956.4
      1 ENSDART00000085962.2
      1 ENSDART00000085964.4
     19 ENSDART00000085976.4
      1 ENSDART00000085977.3
      1 ENSDART00000085980.3
      4 ENSDART00000085989.4
     36 ENSDART00000085996.4
     12 ENSDART00000086005.4
      3 ENSDART00000086018.4
      1 ENSDART00000086031.4
      1 ENSDART00000086051.4
     36 ENSDART00000086053.4
      4 ENSDART00000086060.4
      5 ENSDART00000086064.5
     14 ENSDART00000086087.4
      3 ENSDART00000086131.4
      8 ENSDART00000086138.3
     28 ENSDART00000086149.3
      8 ENSDART00000086156.5
      1 ENSDART00000086165.5
      2 ENSDART00000086173.4
      8 ENSDART00000086176.4
      2 ENSDART00000086197.4
      1 ENSDART00000086202.4
      4 ENSDART00000086206.4
      8 ENSDART00000086211.5
      5 ENSDART00000086250.2
      2 ENSDART00000086263.5
      3 ENSDART00000086287.4
      4 ENSDART00000086290.4
     37 ENSDART00000086295.4
     30 ENSDART00000086298.4
      6 ENSDART00000086317.4
      1 ENSDART00000086326.4
      2 ENSDART00000086333.5
      2 ENSDART00000086334.5
      3 ENSDART00000086335.3
     11 ENSDART00000086340.4
      9 ENSDART00000086349.4
      6 ENSDART00000086375.4
      4 ENSDART00000086397.4
      1 ENSDART00000086405.6
      1 ENSDART00000086434.5
      7 ENSDART00000086437.4
      1 ENSDART00000086443.4
      1 ENSDART00000086490.4
      2 ENSDART00000086492.4
      1 ENSDART00000086511.5
     20 ENSDART00000086512.4
      2 ENSDART00000086525.4
     10 ENSDART00000086530.4
      2 ENSDART00000086531.5
      1 ENSDART00000086534.5
      2 ENSDART00000086537.4
      1 ENSDART00000086564.5
      1 ENSDART00000086570.4
      2 ENSDART00000086578.4
      7 ENSDART00000086583.5
      2 ENSDART00000086592.4
      5 ENSDART00000086608.4
     30 ENSDART00000086631.4
      4 ENSDART00000086651.4
     20 ENSDART00000086653.3
      2 ENSDART00000086659.5
      1 ENSDART00000086661.4
     12 ENSDART00000086696.4
      2 ENSDART00000086716.4
     23 ENSDART00000086717.4
      1 ENSDART00000086732.3
     14 ENSDART00000086734.4
      1 ENSDART00000086743.4
     17 ENSDART00000086768.4
      1 ENSDART00000086797.4
      1 ENSDART00000086815.4
     17 ENSDART00000086823.5
     29 ENSDART00000086861.5
      9 ENSDART00000086863.5
      1 ENSDART00000086867.5
      5 ENSDART00000086868.6
      8 ENSDART00000086871.4
      1 ENSDART00000086943.5
      2 ENSDART00000086946.5
     10 ENSDART00000086952.5
     18 ENSDART00000086954.4
     37 ENSDART00000086985.3
      3 ENSDART00000086994.4
      5 ENSDART00000087023.4
      9 ENSDART00000087036.5
      4 ENSDART00000087037.4
      4 ENSDART00000087039.5
     19 ENSDART00000087040.4
     15 ENSDART00000087047.4
      1 ENSDART00000087054.4
      5 ENSDART00000087055.4
      3 ENSDART00000087062.4
      5 ENSDART00000087064.4
      2 ENSDART00000087065.5
      1 ENSDART00000087067.4
     13 ENSDART00000087070.4
     63 ENSDART00000087071.5
      6 ENSDART00000087080.4
      5 ENSDART00000087096.4
      2 ENSDART00000087097.4
      3 ENSDART00000087099.3
     51 ENSDART00000087105.4
     47 ENSDART00000087107.4
      9 ENSDART00000087110.4
     13 ENSDART00000087111.6
      5 ENSDART00000087112.4
      4 ENSDART00000087114.4
      1 ENSDART00000087115.4
      5 ENSDART00000087118.5
     50 ENSDART00000087120.6
     11 ENSDART00000087126.3
     21 ENSDART00000087187.4
      1 ENSDART00000087194.5
      8 ENSDART00000087202.4
      6 ENSDART00000087208.5
     10 ENSDART00000087214.4
     13 ENSDART00000087219.4
     15 ENSDART00000087229.4
      3 ENSDART00000087242.5
     16 ENSDART00000087246.4
      9 ENSDART00000087247.4
      7 ENSDART00000087250.4
     33 ENSDART00000087270.4
      1 ENSDART00000087298.3
      1 ENSDART00000087311.4
      2 ENSDART00000087329.4
     27 ENSDART00000087339.4
     32 ENSDART00000087346.3
     34 ENSDART00000087364.3
     12 ENSDART00000087368.3
      1 ENSDART00000087382.4
      3 ENSDART00000087410.4
      1 ENSDART00000087418.4
      2 ENSDART00000087426.6
      9 ENSDART00000087438.4
      7 ENSDART00000087445.5
     14 ENSDART00000087454.4
      4 ENSDART00000087474.6
      3 ENSDART00000087477.4
      1 ENSDART00000087478.4
     14 ENSDART00000087480.4
      4 ENSDART00000087494.4
     13 ENSDART00000087497.4
      5 ENSDART00000087501.4
      4 ENSDART00000087520.5
      1 ENSDART00000087530.4
      3 ENSDART00000087533.4
      9 ENSDART00000087553.4
     47 ENSDART00000087566.4
      5 ENSDART00000087568.5
      7 ENSDART00000087576.4
      1 ENSDART00000087586.4
     21 ENSDART00000087589.4
     13 ENSDART00000087597.4
      1 ENSDART00000087604.3
     12 ENSDART00000087610.4
      2 ENSDART00000087624.3
      1 ENSDART00000087643.2
     22 ENSDART00000087652.4
      4 ENSDART00000087654.5
      4 ENSDART00000087658.5
      4 ENSDART00000087661.4
     10 ENSDART00000087662.4
     18 ENSDART00000087663.4
     21 ENSDART00000087664.4
      7 ENSDART00000087670.4
      2 ENSDART00000087680.4
     27 ENSDART00000087684.5
      1 ENSDART00000087691.4
      1 ENSDART00000087694.5
      1 ENSDART00000087695.4
     25 ENSDART00000087714.4
    107 ENSDART00000087726.5
      2 ENSDART00000087729.4
      1 ENSDART00000087740.5
     10 ENSDART00000087782.5
     18 ENSDART00000087786.4
      1 ENSDART00000087842.4
      2 ENSDART00000087884.2
      1 ENSDART00000087894.4
      9 ENSDART00000087909.4
      1 ENSDART00000087910.4
     33 ENSDART00000087926.4
     20 ENSDART00000087964.4
      4 ENSDART00000087968.4
     16 ENSDART00000087978.4
     13 ENSDART00000087991.4
     13 ENSDART00000088004.4
      3 ENSDART00000088005.3
     11 ENSDART00000088011.4
     13 ENSDART00000088023.3
     20 ENSDART00000088026.4
      1 ENSDART00000088027.4
      1 ENSDART00000088037.4
      1 ENSDART00000088040.4
      1 ENSDART00000088071.4
      2 ENSDART00000088077.4
     32 ENSDART00000088093.4
     19 ENSDART00000088094.4
     15 ENSDART00000088099.4
     10 ENSDART00000088100.3
      9 ENSDART00000088106.3
      1 ENSDART00000088110.4
      3 ENSDART00000088142.4
      1 ENSDART00000088146.5
      3 ENSDART00000088159.3
     29 ENSDART00000088168.4
      2 ENSDART00000088169.4
      4 ENSDART00000088170.4
      1 ENSDART00000088175.4
      1 ENSDART00000088177.4
      1 ENSDART00000088179.4
      1 ENSDART00000088204.3
     13 ENSDART00000088208.5
      4 ENSDART00000088222.4
      1 ENSDART00000088242.4
      5 ENSDART00000088247.5
     10 ENSDART00000088290.5
      7 ENSDART00000088315.5
      1 ENSDART00000088319.5
      1 ENSDART00000088322.4
      2 ENSDART00000088328.2
     17 ENSDART00000088336.5
      2 ENSDART00000088351.4
     27 ENSDART00000088356.4
      1 ENSDART00000088359.4
     30 ENSDART00000088363.5
      1 ENSDART00000088364.4
      6 ENSDART00000088367.4
     27 ENSDART00000088383.5
      2 ENSDART00000088401.4
     12 ENSDART00000088421.4
     14 ENSDART00000088425.4
     30 ENSDART00000088427.4
      1 ENSDART00000088441.5
      1 ENSDART00000088460.4
      1 ENSDART00000088465.4
      7 ENSDART00000088469.4
      5 ENSDART00000088470.3
      1 ENSDART00000088478.4
    118 ENSDART00000088484.4
      2 ENSDART00000088488.4
      1 ENSDART00000088504.4
     24 ENSDART00000088508.4
      5 ENSDART00000088513.5
      6 ENSDART00000088520.4
      9 ENSDART00000088531.4
      1 ENSDART00000088545.5
     21 ENSDART00000088546.5
     20 ENSDART00000088588.4
      3 ENSDART00000088605.5
      9 ENSDART00000088607.4
     18 ENSDART00000088610.4
      5 ENSDART00000088643.4
      4 ENSDART00000088648.4
      6 ENSDART00000088668.4
      4 ENSDART00000088675.4
      9 ENSDART00000088677.4
      1 ENSDART00000088686.4
     17 ENSDART00000088690.5
     13 ENSDART00000088750.3
      1 ENSDART00000088777.4
      1 ENSDART00000088801.4
      4 ENSDART00000088808.5
     15 ENSDART00000088818.4
      2 ENSDART00000088819.5
      3 ENSDART00000088826.5
     10 ENSDART00000088827.5
     23 ENSDART00000088852.4
      1 ENSDART00000088867.4
      4 ENSDART00000088881.5
      2 ENSDART00000088884.4
      3 ENSDART00000088888.3
     19 ENSDART00000088901.4
      1 ENSDART00000088904.4
     17 ENSDART00000088908.4
     11 ENSDART00000088912.3
     28 ENSDART00000088914.3
     15 ENSDART00000088917.6
     19 ENSDART00000088928.4
     17 ENSDART00000088949.5
      5 ENSDART00000088950.5
     17 ENSDART00000088963.4
      1 ENSDART00000088968.5
      1 ENSDART00000088994.6
      1 ENSDART00000089015.4
      6 ENSDART00000089017.4
     55 ENSDART00000089021.4
     13 ENSDART00000089025.5
      2 ENSDART00000089030.4
      1 ENSDART00000089034.4
      6 ENSDART00000089035.4
      3 ENSDART00000089042.6
      1 ENSDART00000089050.4
      2 ENSDART00000089066.4
      4 ENSDART00000089070.4
     16 ENSDART00000089076.4
      3 ENSDART00000089078.4
      5 ENSDART00000089079.4
      4 ENSDART00000089095.5
     13 ENSDART00000089108.6
      6 ENSDART00000089113.5
     28 ENSDART00000089120.4
      1 ENSDART00000089121.3
     11 ENSDART00000089133.4
      2 ENSDART00000089141.4
      2 ENSDART00000089144.4
      1 ENSDART00000089158.4
      2 ENSDART00000089172.4
      1 ENSDART00000089173.3
      2 ENSDART00000089199.4
      3 ENSDART00000089205.5
      2 ENSDART00000089206.4
      9 ENSDART00000089207.4
      7 ENSDART00000089211.4
      6 ENSDART00000089232.4
     23 ENSDART00000089233.4
      2 ENSDART00000089234.5
      9 ENSDART00000089242.4
      5 ENSDART00000089274.5
      2 ENSDART00000089279.4
      3 ENSDART00000089294.3
     36 ENSDART00000089303.3
      7 ENSDART00000089325.4
     16 ENSDART00000089327.6
      4 ENSDART00000089339.4
      3 ENSDART00000089351.4
      2 ENSDART00000089357.4
      3 ENSDART00000089358.5
      7 ENSDART00000089376.4
      1 ENSDART00000089379.4
     13 ENSDART00000089385.4
      1 ENSDART00000089386.5
     14 ENSDART00000089402.3
      2 ENSDART00000089408.5
      1 ENSDART00000089425.4
     12 ENSDART00000089428.5
     11 ENSDART00000089430.4
      4 ENSDART00000089433.4
      2 ENSDART00000089445.5
      1 ENSDART00000089501.3
     13 ENSDART00000089506.4
      2 ENSDART00000089516.4
      5 ENSDART00000089526.5
      2 ENSDART00000089528.4
      9 ENSDART00000089532.4
      7 ENSDART00000089533.4
     21 ENSDART00000089534.3
     13 ENSDART00000089539.5
      1 ENSDART00000089541.4
      4 ENSDART00000089544.4
      2 ENSDART00000089545.4
      5 ENSDART00000089546.4
      9 ENSDART00000089547.4
     13 ENSDART00000089549.5
      4 ENSDART00000089564.4
      1 ENSDART00000089569.3
      7 ENSDART00000089574.4
      4 ENSDART00000089577.3
      5 ENSDART00000089603.6
      1 ENSDART00000089605.4
     11 ENSDART00000089609.4
     10 ENSDART00000089618.4
      7 ENSDART00000089622.4
      2 ENSDART00000089640.4
      3 ENSDART00000089646.4
      1 ENSDART00000089651.5
     21 ENSDART00000089652.4
     13 ENSDART00000089654.4
      2 ENSDART00000089679.5
      1 ENSDART00000089680.5
      7 ENSDART00000089689.5
      5 ENSDART00000089699.3
      1 ENSDART00000089725.4
      6 ENSDART00000089737.4
      4 ENSDART00000089747.5
      1 ENSDART00000089750.4
      1 ENSDART00000089765.4
     17 ENSDART00000089774.3
     17 ENSDART00000089776.4
      3 ENSDART00000089787.4
      1 ENSDART00000089803.5
      1 ENSDART00000089827.6
      7 ENSDART00000089834.5
     13 ENSDART00000089836.4
      4 ENSDART00000089837.4
      5 ENSDART00000089841.3
      8 ENSDART00000089844.4
     70 ENSDART00000089845.4
      9 ENSDART00000089849.4
     11 ENSDART00000089853.4
     16 ENSDART00000089870.4
      2 ENSDART00000089882.3
      1 ENSDART00000089916.5
      2 ENSDART00000089923.4
      9 ENSDART00000089934.4
      2 ENSDART00000089953.5
     12 ENSDART00000089965.4
      3 ENSDART00000089971.4
      4 ENSDART00000089972.4
      1 ENSDART00000089975.4
     34 ENSDART00000089992.4
     11 ENSDART00000090000.3
      5 ENSDART00000090010.3
      2 ENSDART00000090016.4
     12 ENSDART00000090065.4
      9 ENSDART00000090081.4
     16 ENSDART00000090096.4
      1 ENSDART00000090100.4
      3 ENSDART00000090107.5
      3 ENSDART00000090165.4
      3 ENSDART00000090174.4
      4 ENSDART00000090186.4
      2 ENSDART00000090191.4
      2 ENSDART00000090196.3
      4 ENSDART00000090200.5
      6 ENSDART00000090213.4
     12 ENSDART00000090217.4
      3 ENSDART00000090221.5
      1 ENSDART00000090226.4
      1 ENSDART00000090234.5
      1 ENSDART00000090235.3
     18 ENSDART00000090254.4
      1 ENSDART00000090280.4
      1 ENSDART00000090286.4
     27 ENSDART00000090292.5
      4 ENSDART00000090301.4
      3 ENSDART00000090310.4
      3 ENSDART00000090316.4
      4 ENSDART00000090329.5
     25 ENSDART00000090330.3
      8 ENSDART00000090332.4
      1 ENSDART00000090335.5
      8 ENSDART00000090366.3
      4 ENSDART00000090369.4
      2 ENSDART00000090370.4
     17 ENSDART00000090371.5
      1 ENSDART00000090388.5
      5 ENSDART00000090390.3
      1 ENSDART00000090413.4
      1 ENSDART00000090417.4
      1 ENSDART00000090420.4
     16 ENSDART00000090446.4
      1 ENSDART00000090447.4
      2 ENSDART00000090468.4
     24 ENSDART00000090475.4
      1 ENSDART00000090476.4
      2 ENSDART00000090486.4
      4 ENSDART00000090494.4
      3 ENSDART00000090496.4
      1 ENSDART00000090520.3
      1 ENSDART00000090521.3
     17 ENSDART00000090528.4
     54 ENSDART00000090549.6
      3 ENSDART00000090587.4
     15 ENSDART00000090594.4
     14 ENSDART00000090608.5
      1 ENSDART00000090611.4
      1 ENSDART00000090624.3
      1 ENSDART00000090625.4
      1 ENSDART00000090634.5
      2 ENSDART00000090635.4
     11 ENSDART00000090644.4
     55 ENSDART00000090669.5
     26 ENSDART00000090675.3
      1 ENSDART00000090676.4
     55 ENSDART00000090679.5
      1 ENSDART00000090681.4
      3 ENSDART00000090689.3
      2 ENSDART00000090709.4
      1 ENSDART00000090711.5
      5 ENSDART00000090712.3
     10 ENSDART00000090727.4
      4 ENSDART00000090731.5
      1 ENSDART00000090754.3
     13 ENSDART00000090771.3
     13 ENSDART00000090796.4
      2 ENSDART00000090803.5
      3 ENSDART00000090809.4
     39 ENSDART00000090816.4
      2 ENSDART00000090825.5
     16 ENSDART00000090837.4
      8 ENSDART00000090844.5
      9 ENSDART00000090861.4
      1 ENSDART00000090864.5
      4 ENSDART00000090867.5
      4 ENSDART00000090883.4
     10 ENSDART00000090921.4
      1 ENSDART00000090930.5
      5 ENSDART00000090939.4
      1 ENSDART00000090942.5
     26 ENSDART00000090972.3
      1 ENSDART00000091070.4
      1 ENSDART00000091076.4
      6 ENSDART00000091099.4
     26 ENSDART00000091105.4
     26 ENSDART00000091115.4
      1 ENSDART00000091132.4
      1 ENSDART00000091151.4
      1 ENSDART00000091156.4
      2 ENSDART00000091159.5
      7 ENSDART00000091169.5
      4 ENSDART00000091177.4
      1 ENSDART00000091180.6
     10 ENSDART00000091182.4
     26 ENSDART00000091183.4
      1 ENSDART00000091200.3
      1 ENSDART00000091229.4
      2 ENSDART00000091235.4
     10 ENSDART00000091241.4
      5 ENSDART00000091252.5
      1 ENSDART00000091271.4
      3 ENSDART00000091272.4
      8 ENSDART00000091292.4
     19 ENSDART00000091298.4
     90 ENSDART00000091307.4
      1 ENSDART00000091331.4
      2 ENSDART00000091339.4
      6 ENSDART00000091349.4
      5 ENSDART00000091351.4
      3 ENSDART00000091355.4
      1 ENSDART00000091370.4
      3 ENSDART00000091377.4
      8 ENSDART00000091397.3
     16 ENSDART00000091409.5
      1 ENSDART00000091436.4
      3 ENSDART00000091449.4
     10 ENSDART00000091463.6
      5 ENSDART00000091466.4
      2 ENSDART00000091468.4
     13 ENSDART00000091470.4
      3 ENSDART00000091497.6
      6 ENSDART00000091508.4
     11 ENSDART00000091512.5
     26 ENSDART00000091529.4
      6 ENSDART00000091532.4
     14 ENSDART00000091533.5
      7 ENSDART00000091550.4
      1 ENSDART00000091567.4
      2 ENSDART00000091570.5
      1 ENSDART00000091573.3
     28 ENSDART00000091588.4
      9 ENSDART00000091599.4
     13 ENSDART00000091612.4
      1 ENSDART00000091616.5
      5 ENSDART00000091630.4
      1 ENSDART00000091644.4
      9 ENSDART00000091662.3
      6 ENSDART00000091683.4
      1 ENSDART00000091711.4
     22 ENSDART00000091716.3
     11 ENSDART00000091718.4
      4 ENSDART00000091722.4
      7 ENSDART00000091735.3
      1 ENSDART00000091739.4
     12 ENSDART00000091772.4
      5 ENSDART00000091777.5
      1 ENSDART00000091780.3
      3 ENSDART00000091784.4
      2 ENSDART00000091806.5
      7 ENSDART00000091828.4
      4 ENSDART00000091835.5
      5 ENSDART00000091836.4
      2 ENSDART00000091850.5
     24 ENSDART00000091852.4
      1 ENSDART00000091863.4
      9 ENSDART00000091868.5
      4 ENSDART00000091873.4
      4 ENSDART00000091894.4
     14 ENSDART00000091901.5
      1 ENSDART00000091932.4
     22 ENSDART00000091959.4
      9 ENSDART00000091982.4
      1 ENSDART00000092000.4
      1 ENSDART00000092002.4
     10 ENSDART00000092009.5
      6 ENSDART00000092013.3
      2 ENSDART00000092015.4
     16 ENSDART00000092023.5
      2 ENSDART00000092040.3
     11 ENSDART00000092047.5
      2 ENSDART00000092049.3
      1 ENSDART00000092050.5
      6 ENSDART00000092053.5
      7 ENSDART00000092058.5
     34 ENSDART00000092073.4
      3 ENSDART00000092078.4
      5 ENSDART00000092082.6
      1 ENSDART00000092087.5
      2 ENSDART00000092104.4
     16 ENSDART00000092105.4
      9 ENSDART00000092110.5
     27 ENSDART00000092112.6
      2 ENSDART00000092113.4
      2 ENSDART00000092116.4
     27 ENSDART00000092138.6
      1 ENSDART00000092164.3
      6 ENSDART00000092172.5
      2 ENSDART00000092180.4
     14 ENSDART00000092182.4
     13 ENSDART00000092188.4
      1 ENSDART00000092190.5
      6 ENSDART00000092209.4
      4 ENSDART00000092214.3
     13 ENSDART00000092239.4
      5 ENSDART00000092241.4
      2 ENSDART00000092256.5
      1 ENSDART00000092258.5
      1 ENSDART00000092264.4
     12 ENSDART00000092265.4
      5 ENSDART00000092270.4
     10 ENSDART00000092274.3
     13 ENSDART00000092299.4
      2 ENSDART00000092319.4
     11 ENSDART00000092333.4
      8 ENSDART00000092343.4
     13 ENSDART00000092347.5
      7 ENSDART00000092348.4
     12 ENSDART00000092355.5
     19 ENSDART00000092373.4
      3 ENSDART00000092379.4
      1 ENSDART00000092381.4
     13 ENSDART00000092389.4
      3 ENSDART00000092393.5
      1 ENSDART00000092402.5
      1 ENSDART00000092406.4
      4 ENSDART00000092411.4
     10 ENSDART00000092415.3
      4 ENSDART00000092416.5
      1 ENSDART00000092426.5
     10 ENSDART00000092465.5
      3 ENSDART00000092479.4
      1 ENSDART00000092480.4
      1 ENSDART00000092500.4
      5 ENSDART00000092502.4
     13 ENSDART00000092508.5
      7 ENSDART00000092521.4
      4 ENSDART00000092552.4
      9 ENSDART00000092579.4
      1 ENSDART00000092580.5
     12 ENSDART00000092584.3
     35 ENSDART00000092609.4
     40 ENSDART00000092627.4
      1 ENSDART00000092648.4
      7 ENSDART00000092656.4
      1 ENSDART00000092657.4
     23 ENSDART00000092663.4
      1 ENSDART00000092672.3
      1 ENSDART00000092679.4
      2 ENSDART00000092682.4
      1 ENSDART00000092683.4
     18 ENSDART00000092684.4
     14 ENSDART00000092690.5
      1 ENSDART00000092691.4
     37 ENSDART00000092718.4
      9 ENSDART00000092752.4
      1 ENSDART00000092757.4
      1 ENSDART00000092763.4
     13 ENSDART00000092773.4
     25 ENSDART00000092780.4
      4 ENSDART00000092783.5
     12 ENSDART00000092787.4
      6 ENSDART00000092821.4
      5 ENSDART00000092822.4
      1 ENSDART00000092836.4
      4 ENSDART00000092886.5
     70 ENSDART00000092902.4
      1 ENSDART00000092903.4
     17 ENSDART00000092906.4
      2 ENSDART00000092919.4
      3 ENSDART00000092924.3
     11 ENSDART00000092925.3
      4 ENSDART00000092938.3
     19 ENSDART00000092941.4
      4 ENSDART00000092948.5
      1 ENSDART00000092953.5
      3 ENSDART00000092975.4
      5 ENSDART00000092977.4
      2 ENSDART00000092984.4
      2 ENSDART00000092991.4
     15 ENSDART00000093004.3
      1 ENSDART00000093005.4
      6 ENSDART00000093017.2
      4 ENSDART00000093021.4
      4 ENSDART00000093030.4
     13 ENSDART00000093031.5
      3 ENSDART00000093037.5
      4 ENSDART00000093046.5
      7 ENSDART00000093052.4
     42 ENSDART00000093068.4
      6 ENSDART00000093074.4
      3 ENSDART00000093090.4
      7 ENSDART00000093094.5
      7 ENSDART00000093103.4
     31 ENSDART00000093113.5
      5 ENSDART00000093122.4
      1 ENSDART00000093123.4
     10 ENSDART00000093131.3
     14 ENSDART00000093146.4
     13 ENSDART00000093148.4
      9 ENSDART00000093149.4
      1 ENSDART00000093150.4
      6 ENSDART00000093152.4
      3 ENSDART00000093155.5
     24 ENSDART00000093160.4
     11 ENSDART00000093163.4
     28 ENSDART00000093166.2
     14 ENSDART00000093181.4
      5 ENSDART00000093185.2
      5 ENSDART00000093187.4
      1 ENSDART00000093188.4
      3 ENSDART00000093193.4
      6 ENSDART00000093199.4
      1 ENSDART00000093236.4
      1 ENSDART00000093239.4
      2 ENSDART00000093247.2
     14 ENSDART00000093248.4
      4 ENSDART00000093249.4
     23 ENSDART00000093250.5
      1 ENSDART00000093256.4
      9 ENSDART00000093277.3
      2 ENSDART00000093278.4
     18 ENSDART00000093281.4
      8 ENSDART00000093289.4
      9 ENSDART00000093291.4
      4 ENSDART00000093298.3
      3 ENSDART00000093304.5
      8 ENSDART00000093318.5
      1 ENSDART00000093321.4
      5 ENSDART00000093358.5
      9 ENSDART00000093366.3
      5 ENSDART00000093376.4
      8 ENSDART00000093382.4
      7 ENSDART00000093383.6
     22 ENSDART00000093388.4
     12 ENSDART00000093402.5
      6 ENSDART00000093415.5
      6 ENSDART00000093571.4
      3 ENSDART00000093583.4
     16 ENSDART00000093596.3
     31 ENSDART00000093600.3
     42 ENSDART00000093606.3
      8 ENSDART00000093609.3
      5 ENSDART00000093611.3
     11 ENSDART00000093612.3
     11 ENSDART00000093613.3
      7 ENSDART00000093615.3
      2 ENSDART00000093617.3
     27 ENSDART00000093618.3
     33 ENSDART00000093622.3
      3 ENSDART00000093623.3
     31 ENSDART00000093625.3
      8 ENSDART00000097133.3
      4 ENSDART00000097134.3
      3 ENSDART00000097135.3
      3 ENSDART00000097149.3
      2 ENSDART00000097163.2
      2 ENSDART00000097189.3
     13 ENSDART00000097194.3
      1 ENSDART00000097196.3
      1 ENSDART00000097198.3
      1 ENSDART00000097214.3
      4 ENSDART00000097244.4
      7 ENSDART00000097248.3
      7 ENSDART00000097249.2
      1 ENSDART00000097254.4
      1 ENSDART00000097259.3
      2 ENSDART00000097261.3
     14 ENSDART00000097267.3
      7 ENSDART00000097270.3
     18 ENSDART00000097273.4
      3 ENSDART00000097274.3
      2 ENSDART00000097285.3
     61 ENSDART00000097295.4
      2 ENSDART00000097307.3
      3 ENSDART00000097312.3
      1 ENSDART00000097316.3
      1 ENSDART00000097320.3
      3 ENSDART00000097323.2
      8 ENSDART00000097325.3
      2 ENSDART00000097328.3
      4 ENSDART00000097330.3
      7 ENSDART00000097333.3
      3 ENSDART00000097348.3
      1 ENSDART00000097351.2
      2 ENSDART00000097363.4
      1 ENSDART00000097364.3
      1 ENSDART00000097381.3
      2 ENSDART00000097386.2
     28 ENSDART00000097389.2
      4 ENSDART00000097417.3
      4 ENSDART00000097424.4
     22 ENSDART00000097427.4
      4 ENSDART00000097429.2
     17 ENSDART00000097433.4
      7 ENSDART00000097469.3
      4 ENSDART00000097471.3
      4 ENSDART00000097478.3
      1 ENSDART00000097479.2
      8 ENSDART00000097494.2
      1 ENSDART00000097500.3
      1 ENSDART00000097522.4
      2 ENSDART00000097525.4
     15 ENSDART00000097528.5
      4 ENSDART00000097531.3
      3 ENSDART00000097533.4
      9 ENSDART00000097535.3
     14 ENSDART00000097540.3
      4 ENSDART00000097546.2
      1 ENSDART00000097547.4
     12 ENSDART00000097566.3
     54 ENSDART00000097574.2
      2 ENSDART00000097580.3
      9 ENSDART00000097583.4
      5 ENSDART00000097587.2
      4 ENSDART00000097594.3
     14 ENSDART00000097615.4
      1 ENSDART00000097625.3
      1 ENSDART00000097626.2
      2 ENSDART00000097632.3
     12 ENSDART00000097644.3
      7 ENSDART00000097648.4
     10 ENSDART00000097649.3
      2 ENSDART00000097651.4
      6 ENSDART00000097670.5
      4 ENSDART00000097673.2
      5 ENSDART00000097677.3
      1 ENSDART00000097679.3
      2 ENSDART00000097684.5
     14 ENSDART00000097686.4
      4 ENSDART00000097690.3
     19 ENSDART00000097691.3
      1 ENSDART00000097701.3
     23 ENSDART00000097719.3
     14 ENSDART00000097723.2
     14 ENSDART00000097729.3
     16 ENSDART00000097732.5
      2 ENSDART00000097751.4
      2 ENSDART00000097753.4
      5 ENSDART00000097755.5
     10 ENSDART00000097792.2
      1 ENSDART00000097796.4
      5 ENSDART00000097827.3
      5 ENSDART00000097845.3
     16 ENSDART00000097856.3
      1 ENSDART00000097857.3
      7 ENSDART00000097864.4
      6 ENSDART00000097865.3
      2 ENSDART00000097868.3
      3 ENSDART00000097871.3
      5 ENSDART00000097874.2
     11 ENSDART00000097893.3
     31 ENSDART00000097919.3
      7 ENSDART00000097923.3
      7 ENSDART00000097929.3
      1 ENSDART00000097939.3
      8 ENSDART00000097949.2
      8 ENSDART00000097953.3
     23 ENSDART00000097960.4
      8 ENSDART00000097975.3
      2 ENSDART00000097991.3
      4 ENSDART00000098001.3
      2 ENSDART00000098015.2
      4 ENSDART00000098031.3
      7 ENSDART00000098036.3
     25 ENSDART00000098045.3
      1 ENSDART00000098059.3
     51 ENSDART00000098060.3
     47 ENSDART00000098067.2
     51 ENSDART00000098072.3
      1 ENSDART00000098082.2
      1 ENSDART00000098100.3
      8 ENSDART00000098101.4
      2 ENSDART00000098111.3
      1 ENSDART00000098119.3
      4 ENSDART00000098124.2
      4 ENSDART00000098143.3
      2 ENSDART00000098145.3
      4 ENSDART00000098146.3
     15 ENSDART00000098148.3
      6 ENSDART00000098160.3
      7 ENSDART00000098172.4
     22 ENSDART00000098173.2
      3 ENSDART00000098174.3
      4 ENSDART00000098194.3
      3 ENSDART00000098209.3
     11 ENSDART00000098226.4
     22 ENSDART00000098229.3
      4 ENSDART00000098239.3
      5 ENSDART00000098246.4
      1 ENSDART00000098247.3
      1 ENSDART00000098259.2
     10 ENSDART00000098265.3
      5 ENSDART00000098267.2
     33 ENSDART00000098269.4
      1 ENSDART00000098283.2
      6 ENSDART00000098295.2
      7 ENSDART00000098296.2
      5 ENSDART00000098303.3
      4 ENSDART00000098307.3
      5 ENSDART00000098308.3
     15 ENSDART00000098319.3
      1 ENSDART00000098324.3
      3 ENSDART00000098327.2
      4 ENSDART00000098338.3
      9 ENSDART00000098346.2
      3 ENSDART00000098350.3
     14 ENSDART00000098357.3
      2 ENSDART00000098360.4
      9 ENSDART00000098364.3
      3 ENSDART00000098368.3
      2 ENSDART00000098373.3
      9 ENSDART00000098390.4
      2 ENSDART00000098400.3
     28 ENSDART00000098408.2
      5 ENSDART00000098415.2
     21 ENSDART00000098417.2
     20 ENSDART00000098419.2
      9 ENSDART00000098421.3
      8 ENSDART00000098424.3
      3 ENSDART00000098433.3
      4 ENSDART00000098438.4
      3 ENSDART00000098453.3
      9 ENSDART00000098461.4
      1 ENSDART00000098467.3
      1 ENSDART00000098472.2
      6 ENSDART00000098476.4
     20 ENSDART00000098482.3
     18 ENSDART00000098492.3
      1 ENSDART00000098499.3
     12 ENSDART00000098503.3
      1 ENSDART00000098504.3
      6 ENSDART00000098514.2
     24 ENSDART00000098520.3
     18 ENSDART00000098540.2
      8 ENSDART00000098563.3
      3 ENSDART00000098578.3
      1 ENSDART00000098593.4
      1 ENSDART00000098610.3
      1 ENSDART00000098616.4
      1 ENSDART00000098622.3
      8 ENSDART00000098627.3
     37 ENSDART00000098632.3
      5 ENSDART00000098634.4
      1 ENSDART00000098635.3
      2 ENSDART00000098636.4
      3 ENSDART00000098640.4
     51 ENSDART00000098657.3
      4 ENSDART00000098659.3
      4 ENSDART00000098662.2
      2 ENSDART00000098673.4
     13 ENSDART00000098677.3
      2 ENSDART00000098682.2
      1 ENSDART00000098687.3
      1 ENSDART00000098691.4
      6 ENSDART00000098692.3
     14 ENSDART00000098707.4
     14 ENSDART00000098711.4
      5 ENSDART00000098712.2
      1 ENSDART00000098729.2
     10 ENSDART00000098731.3
      6 ENSDART00000098734.3
      5 ENSDART00000098736.2
      4 ENSDART00000098750.2
     12 ENSDART00000098758.3
     20 ENSDART00000098759.3
      7 ENSDART00000098788.3
      7 ENSDART00000098791.3
      1 ENSDART00000098795.4
      3 ENSDART00000098822.3
      6 ENSDART00000098831.2
      1 ENSDART00000098832.3
      1 ENSDART00000098833.3
      4 ENSDART00000098834.4
      2 ENSDART00000098850.3
      9 ENSDART00000098860.3
      4 ENSDART00000098862.3
     37 ENSDART00000098865.3
     19 ENSDART00000098875.1
      1 ENSDART00000098878.3
      2 ENSDART00000098879.3
      8 ENSDART00000098884.3
      2 ENSDART00000098885.3
      5 ENSDART00000098888.3
     43 ENSDART00000098889.3
      2 ENSDART00000098899.3
     13 ENSDART00000098906.4
      8 ENSDART00000098912.3
      5 ENSDART00000098913.3
     34 ENSDART00000098914.4
      8 ENSDART00000098925.3
     12 ENSDART00000098927.3
      5 ENSDART00000098930.3
      1 ENSDART00000098932.4
      1 ENSDART00000098942.2
      3 ENSDART00000098952.3
      2 ENSDART00000098962.3
      2 ENSDART00000098963.2
      2 ENSDART00000098970.5
      1 ENSDART00000098972.4
     10 ENSDART00000098976.3
      2 ENSDART00000098980.4
     51 ENSDART00000098982.2
      8 ENSDART00000098983.3
      7 ENSDART00000098986.3
      1 ENSDART00000098988.3
      6 ENSDART00000098999.2
     20 ENSDART00000099003.3
      9 ENSDART00000099013.3
      8 ENSDART00000099015.3
      3 ENSDART00000099019.2
      3 ENSDART00000099021.3
      4 ENSDART00000099024.3
     16 ENSDART00000099026.3
      1 ENSDART00000099027.4
      8 ENSDART00000099043.3
     22 ENSDART00000099046.3
     11 ENSDART00000099049.3
      1 ENSDART00000099052.2
      1 ENSDART00000099056.3
      5 ENSDART00000099078.4
      4 ENSDART00000099083.2
      3 ENSDART00000099084.4
      7 ENSDART00000099089.3
      5 ENSDART00000099102.3
     25 ENSDART00000099105.4
      5 ENSDART00000099121.4
      3 ENSDART00000099132.3
     17 ENSDART00000099134.3
      5 ENSDART00000099138.4
      1 ENSDART00000099148.3
      2 ENSDART00000099185.3
      1 ENSDART00000099202.3
      7 ENSDART00000099204.2
     47 ENSDART00000099208.4
      4 ENSDART00000099214.3
     27 ENSDART00000099224.3
      4 ENSDART00000099234.4
     15 ENSDART00000099235.4
      1 ENSDART00000099238.4
      3 ENSDART00000099247.4
      4 ENSDART00000099248.4
      8 ENSDART00000099252.3
      2 ENSDART00000099259.3
     15 ENSDART00000099262.2
     27 ENSDART00000099265.3
      1 ENSDART00000099272.2
     11 ENSDART00000099276.4
     50 ENSDART00000099278.3
     18 ENSDART00000099280.3
      5 ENSDART00000099283.4
      6 ENSDART00000099284.4
      1 ENSDART00000099305.2
      6 ENSDART00000099313.3
     10 ENSDART00000099315.4
      1 ENSDART00000099320.4
      5 ENSDART00000099327.3
      3 ENSDART00000099333.4
     17 ENSDART00000099338.3
      3 ENSDART00000099340.3
      5 ENSDART00000099350.3
      8 ENSDART00000099355.3
      1 ENSDART00000099360.4
     13 ENSDART00000099364.4
      6 ENSDART00000099366.3
      7 ENSDART00000099370.4
      2 ENSDART00000099381.2
      1 ENSDART00000099389.3
      2 ENSDART00000099417.3
      1 ENSDART00000099423.3
      1 ENSDART00000099426.3
      1 ENSDART00000099440.3
     15 ENSDART00000099448.3
     13 ENSDART00000099456.2
      3 ENSDART00000099463.3
     13 ENSDART00000099467.3
      2 ENSDART00000099473.2
      7 ENSDART00000099475.3
      5 ENSDART00000099476.3
      4 ENSDART00000099477.3
      3 ENSDART00000099486.3
      2 ENSDART00000099503.3
     11 ENSDART00000099509.3
      7 ENSDART00000099511.2
      2 ENSDART00000099523.3
      3 ENSDART00000099525.3
      3 ENSDART00000099528.3
     10 ENSDART00000099532.4
     10 ENSDART00000099533.2
      7 ENSDART00000099535.3
      8 ENSDART00000099552.4
      3 ENSDART00000099559.3
     20 ENSDART00000099566.2
      2 ENSDART00000099571.3
      2 ENSDART00000099586.3
      9 ENSDART00000099600.4
     36 ENSDART00000099602.3
     10 ENSDART00000099607.4
      1 ENSDART00000099617.2
      3 ENSDART00000099622.3
     13 ENSDART00000099628.2
     27 ENSDART00000099639.5
      4 ENSDART00000099647.4
      2 ENSDART00000099658.2
     16 ENSDART00000099660.4
      6 ENSDART00000099665.3
      5 ENSDART00000099672.5
      3 ENSDART00000099677.4
      1 ENSDART00000099690.4
      8 ENSDART00000099692.3
     37 ENSDART00000099693.3
      8 ENSDART00000099701.4
      1 ENSDART00000099702.2
      3 ENSDART00000099714.3
      6 ENSDART00000099718.2
      6 ENSDART00000099720.3
      7 ENSDART00000099721.3
      4 ENSDART00000099723.3
      1 ENSDART00000099724.4
      2 ENSDART00000099729.4
      3 ENSDART00000099735.3
     13 ENSDART00000099738.4
      7 ENSDART00000099748.3
      5 ENSDART00000099754.4
     16 ENSDART00000099769.4
      5 ENSDART00000099776.3
      7 ENSDART00000099777.3
      9 ENSDART00000099782.3
      6 ENSDART00000099789.3
      6 ENSDART00000099791.3
      3 ENSDART00000099792.2
      3 ENSDART00000099793.3
      4 ENSDART00000099794.4
     12 ENSDART00000099795.3
      4 ENSDART00000099799.3
      1 ENSDART00000099802.5
     33 ENSDART00000099803.4
      6 ENSDART00000099810.3
      3 ENSDART00000099819.3
      6 ENSDART00000099822.3
      5 ENSDART00000099827.3
      1 ENSDART00000099832.3
      9 ENSDART00000099835.5
      1 ENSDART00000099838.3
      4 ENSDART00000099839.2
      3 ENSDART00000099847.3
      4 ENSDART00000099848.3
      4 ENSDART00000099849.4
      1 ENSDART00000099856.2
      1 ENSDART00000099859.3
      4 ENSDART00000099862.3
      1 ENSDART00000099863.3
     42 ENSDART00000099866.4
     10 ENSDART00000099868.4
      6 ENSDART00000099869.3
      8 ENSDART00000099872.3
     21 ENSDART00000099880.3
      9 ENSDART00000099891.3
      5 ENSDART00000099903.4
      2 ENSDART00000099921.3
      4 ENSDART00000099943.3
      1 ENSDART00000099944.2
     11 ENSDART00000099950.3
      2 ENSDART00000099956.3
      2 ENSDART00000099958.3
      1 ENSDART00000099975.2
      2 ENSDART00000099978.4
      3 ENSDART00000099979.3
      2 ENSDART00000099981.3
     10 ENSDART00000099984.3
      3 ENSDART00000099988.3
      1 ENSDART00000099990.4
     37 ENSDART00000099994.3
      1 ENSDART00000100006.3
      5 ENSDART00000100020.3
     14 ENSDART00000100022.4
     15 ENSDART00000100032.4
      1 ENSDART00000100042.4
      4 ENSDART00000100046.3
     17 ENSDART00000100060.4
     11 ENSDART00000100061.4
      1 ENSDART00000100063.3
      7 ENSDART00000100073.3
      9 ENSDART00000100075.4
      1 ENSDART00000100092.2
     11 ENSDART00000100105.4
     14 ENSDART00000100108.3
     12 ENSDART00000100110.3
      7 ENSDART00000100117.2
      5 ENSDART00000100120.3
      2 ENSDART00000100126.4
      7 ENSDART00000100133.5
     39 ENSDART00000100143.3
      3 ENSDART00000100152.3
      5 ENSDART00000100156.1
      6 ENSDART00000100160.3
      4 ENSDART00000100166.4
     25 ENSDART00000100170.4
      4 ENSDART00000100171.3
     10 ENSDART00000100173.3
      2 ENSDART00000100180.3
     11 ENSDART00000100181.5
      2 ENSDART00000100184.3
     13 ENSDART00000100190.4
      4 ENSDART00000100194.3
      2 ENSDART00000100199.4
      2 ENSDART00000100204.2
      4 ENSDART00000100207.2
      9 ENSDART00000100214.4
     27 ENSDART00000100217.3
     18 ENSDART00000100222.4
      9 ENSDART00000100226.4
     96 ENSDART00000100234.4
      4 ENSDART00000100239.2
      2 ENSDART00000100240.4
      5 ENSDART00000100241.3
     25 ENSDART00000100246.4
     13 ENSDART00000100254.3
      2 ENSDART00000100260.2
      5 ENSDART00000100265.3
     12 ENSDART00000100276.3
      1 ENSDART00000100277.2
      7 ENSDART00000100278.4
      1 ENSDART00000100281.4
     23 ENSDART00000100282.3
     28 ENSDART00000100283.3
     46 ENSDART00000100286.3
      2 ENSDART00000100289.4
      2 ENSDART00000100298.3
      8 ENSDART00000100301.4
      6 ENSDART00000100307.4
     26 ENSDART00000100309.3
     33 ENSDART00000100310.3
      4 ENSDART00000100320.4
      7 ENSDART00000100321.1
     24 ENSDART00000100324.4
      2 ENSDART00000100327.3
      7 ENSDART00000100328.3
      9 ENSDART00000100341.3
      2 ENSDART00000100351.4
     17 ENSDART00000100352.4
      2 ENSDART00000100361.3
      9 ENSDART00000100379.3
      6 ENSDART00000100391.2
      5 ENSDART00000100396.2
     46 ENSDART00000100401.4
      2 ENSDART00000100405.4
      3 ENSDART00000100408.4
     15 ENSDART00000100417.3
      6 ENSDART00000100453.2
      4 ENSDART00000100458.4
      1 ENSDART00000100473.4
      3 ENSDART00000100482.3
      2 ENSDART00000100491.4
      4 ENSDART00000100497.2
      7 ENSDART00000100504.3
     33 ENSDART00000100526.3
      3 ENSDART00000100527.4
      9 ENSDART00000100532.5
     12 ENSDART00000100558.3
     12 ENSDART00000100562.3
      4 ENSDART00000100569.4
      3 ENSDART00000100574.3
     11 ENSDART00000100592.4
      1 ENSDART00000100599.2
      3 ENSDART00000100600.2
      2 ENSDART00000100605.4
      1 ENSDART00000100606.1
      4 ENSDART00000100607.4
      1 ENSDART00000100611.3
     27 ENSDART00000100619.4
      1 ENSDART00000100622.3
      5 ENSDART00000100632.2
      5 ENSDART00000100633.3
      4 ENSDART00000100634.3
      1 ENSDART00000100637.3
     18 ENSDART00000100642.3
      1 ENSDART00000100646.2
      4 ENSDART00000100650.4
      4 ENSDART00000100653.3
      4 ENSDART00000100655.3
      1 ENSDART00000100658.1
      5 ENSDART00000100663.4
      3 ENSDART00000100664.3
      4 ENSDART00000100665.4
     17 ENSDART00000100667.4
      2 ENSDART00000100674.3
     10 ENSDART00000100683.2
     11 ENSDART00000100684.3
     24 ENSDART00000100696.5
      6 ENSDART00000100698.3
     16 ENSDART00000100700.4
     16 ENSDART00000100701.3
     10 ENSDART00000100706.4
      6 ENSDART00000100709.4
      2 ENSDART00000100714.3
      3 ENSDART00000100716.5
      2 ENSDART00000100717.3
      1 ENSDART00000100722.2
      9 ENSDART00000100727.4
      5 ENSDART00000100737.4
     16 ENSDART00000100743.3
      2 ENSDART00000100744.3
      4 ENSDART00000100746.3
      8 ENSDART00000100757.4
      9 ENSDART00000100769.4
      7 ENSDART00000100772.3
      5 ENSDART00000100779.3
      6 ENSDART00000100782.3
      1 ENSDART00000100788.4
      2 ENSDART00000100795.3
      8 ENSDART00000100798.3
      4 ENSDART00000100800.3
      1 ENSDART00000100808.3
      1 ENSDART00000100813.4
      6 ENSDART00000100849.3
     15 ENSDART00000100867.3
     26 ENSDART00000100869.3
      2 ENSDART00000100873.2
      1 ENSDART00000100903.2
      5 ENSDART00000100904.3
     10 ENSDART00000100924.4
      2 ENSDART00000100930.3
      1 ENSDART00000100931.2
      8 ENSDART00000100936.3
     14 ENSDART00000100937.3
     12 ENSDART00000100941.3
     11 ENSDART00000100954.3
      8 ENSDART00000100961.4
     12 ENSDART00000100965.4
      7 ENSDART00000100974.4
      2 ENSDART00000100990.3
      7 ENSDART00000100991.2
     19 ENSDART00000101018.3
      6 ENSDART00000101023.2
     17 ENSDART00000101026.3
      1 ENSDART00000101030.3
      1 ENSDART00000101032.2
      2 ENSDART00000101036.4
     14 ENSDART00000101037.3
      1 ENSDART00000101038.4
      3 ENSDART00000101041.4
     11 ENSDART00000101042.4
     11 ENSDART00000101044.3
      2 ENSDART00000101053.3
      8 ENSDART00000101054.4
     13 ENSDART00000101057.2
      1 ENSDART00000101067.2
      4 ENSDART00000101070.4
      2 ENSDART00000101079.4
      1 ENSDART00000101082.4
      3 ENSDART00000101085.3
     13 ENSDART00000101091.4
      7 ENSDART00000101104.3
      5 ENSDART00000101107.3
      6 ENSDART00000101109.4
      3 ENSDART00000101117.4
      7 ENSDART00000101120.3
     16 ENSDART00000101124.3
     11 ENSDART00000101125.4
     23 ENSDART00000101126.3
      1 ENSDART00000101134.3
      2 ENSDART00000101137.3
      1 ENSDART00000101138.2
      9 ENSDART00000101143.4
      3 ENSDART00000101150.2
     14 ENSDART00000101152.3
      2 ENSDART00000101153.3
      1 ENSDART00000101154.3
      4 ENSDART00000101157.2
      3 ENSDART00000101168.3
      6 ENSDART00000101188.3
      9 ENSDART00000101191.3
      3 ENSDART00000101192.5
      2 ENSDART00000101198.3
      1 ENSDART00000101200.3
      5 ENSDART00000101203.4
     47 ENSDART00000101204.3
      7 ENSDART00000101211.3
      7 ENSDART00000101215.2
      2 ENSDART00000101217.3
     20 ENSDART00000101224.2
     13 ENSDART00000101246.3
     15 ENSDART00000101253.4
     14 ENSDART00000101263.3
      7 ENSDART00000101265.3
      1 ENSDART00000101266.2
      7 ENSDART00000101269.3
      2 ENSDART00000101274.3
      7 ENSDART00000101276.4
      1 ENSDART00000101277.3
      4 ENSDART00000101282.4
      3 ENSDART00000101292.3
      2 ENSDART00000101295.4
      3 ENSDART00000101301.3
      3 ENSDART00000101304.3
      6 ENSDART00000101306.4
     34 ENSDART00000101316.3
      6 ENSDART00000101319.3
      1 ENSDART00000101328.4
      2 ENSDART00000101332.4
     18 ENSDART00000101338.3
      1 ENSDART00000101344.3
      9 ENSDART00000101354.3
     12 ENSDART00000101394.3
     13 ENSDART00000101404.3
      3 ENSDART00000101406.4
     18 ENSDART00000101413.2
      5 ENSDART00000101414.3
      2 ENSDART00000101424.3
      3 ENSDART00000101427.3
      1 ENSDART00000101431.3
      1 ENSDART00000101441.2
      1 ENSDART00000101447.4
     12 ENSDART00000101450.3
      5 ENSDART00000101459.3
      7 ENSDART00000101461.2
      4 ENSDART00000101462.4
     10 ENSDART00000101463.2
      9 ENSDART00000101470.3
      6 ENSDART00000101474.3
     20 ENSDART00000101477.3
      2 ENSDART00000101489.4
      1 ENSDART00000101499.3
      2 ENSDART00000101501.3
     13 ENSDART00000101511.2
      6 ENSDART00000101513.3
     14 ENSDART00000101525.3
      1 ENSDART00000101527.3
      1 ENSDART00000101528.4
     18 ENSDART00000101533.3
      4 ENSDART00000101536.3
     51 ENSDART00000101537.3
      2 ENSDART00000101550.4
      6 ENSDART00000101556.3
      8 ENSDART00000101561.3
      2 ENSDART00000101563.3
      3 ENSDART00000101565.3
      2 ENSDART00000101571.3
      2 ENSDART00000101575.4
      1 ENSDART00000101576.2
      3 ENSDART00000101577.5
      1 ENSDART00000101578.3
      4 ENSDART00000101582.3
      6 ENSDART00000101586.4
      1 ENSDART00000101592.2
      1 ENSDART00000101595.3
     12 ENSDART00000101603.3
      1 ENSDART00000101606.3
      1 ENSDART00000101616.4
      8 ENSDART00000101617.1
      1 ENSDART00000101619.2
      7 ENSDART00000101620.3
      5 ENSDART00000101627.3
      2 ENSDART00000101631.3
     11 ENSDART00000101633.3
      3 ENSDART00000101641.3
      4 ENSDART00000101645.4
      5 ENSDART00000101651.3
     10 ENSDART00000101653.3
     35 ENSDART00000101655.4
      9 ENSDART00000101659.3
      9 ENSDART00000101660.3
      6 ENSDART00000101661.4
      4 ENSDART00000101667.3
     16 ENSDART00000101671.4
      1 ENSDART00000101686.2
      2 ENSDART00000101693.3
      4 ENSDART00000101694.3
      2 ENSDART00000101700.4
      6 ENSDART00000101702.2
      4 ENSDART00000101707.4
     18 ENSDART00000101711.2
     12 ENSDART00000101718.2
      4 ENSDART00000101724.4
      1 ENSDART00000101726.3
      5 ENSDART00000101731.3
      6 ENSDART00000101734.4
     12 ENSDART00000101740.3
      7 ENSDART00000101741.3
      8 ENSDART00000101751.3
     10 ENSDART00000101753.4
      3 ENSDART00000101756.3
      1 ENSDART00000101758.3
     10 ENSDART00000101770.3
     11 ENSDART00000101775.3
      7 ENSDART00000101776.1
      2 ENSDART00000101779.4
     14 ENSDART00000101789.4
      3 ENSDART00000101797.2
      8 ENSDART00000101799.3
     10 ENSDART00000101807.2
      1 ENSDART00000101810.4
      8 ENSDART00000101841.3
      1 ENSDART00000101845.4
      7 ENSDART00000101851.3
     28 ENSDART00000101861.4
      2 ENSDART00000101869.3
      4 ENSDART00000101870.3
      2 ENSDART00000101885.4
      2 ENSDART00000101902.4
      1 ENSDART00000101912.4
      9 ENSDART00000101918.4
      1 ENSDART00000101926.4
      5 ENSDART00000101943.3
      1 ENSDART00000101949.4
      3 ENSDART00000101956.3
      1 ENSDART00000101965.4
      1 ENSDART00000101974.3
      1 ENSDART00000101978.3
     12 ENSDART00000101985.4
     12 ENSDART00000101986.3
     16 ENSDART00000101991.2
      9 ENSDART00000102011.3
     10 ENSDART00000102014.3
      1 ENSDART00000102021.4
     12 ENSDART00000102026.3
     17 ENSDART00000102027.4
      4 ENSDART00000102030.3
     17 ENSDART00000102045.3
      1 ENSDART00000102055.2
      6 ENSDART00000102062.3
      3 ENSDART00000102067.2
      7 ENSDART00000102070.3
      1 ENSDART00000102071.3
      3 ENSDART00000102075.4
      3 ENSDART00000102081.4
      1 ENSDART00000102086.4
     24 ENSDART00000102096.2
     16 ENSDART00000102100.2
     15 ENSDART00000102106.4
      5 ENSDART00000102111.3
     11 ENSDART00000102118.3
     24 ENSDART00000102125.4
     16 ENSDART00000102127.3
     12 ENSDART00000102134.2
      2 ENSDART00000102139.3
      9 ENSDART00000102143.3
     14 ENSDART00000102147.4
     62 ENSDART00000102148.4
      9 ENSDART00000102170.3
      1 ENSDART00000102181.3
      3 ENSDART00000102184.3
      4 ENSDART00000102192.3
      6 ENSDART00000102197.3
      2 ENSDART00000102202.4
     14 ENSDART00000102210.3
      5 ENSDART00000102213.4
     17 ENSDART00000102227.3
     10 ENSDART00000102232.3
      6 ENSDART00000102233.3
     27 ENSDART00000102235.2
      2 ENSDART00000102239.2
      1 ENSDART00000102245.4
     61 ENSDART00000102251.3
      8 ENSDART00000102253.4
     64 ENSDART00000102256.3
      5 ENSDART00000102260.4
      2 ENSDART00000102261.2
      2 ENSDART00000102267.2
      1 ENSDART00000102268.3
      4 ENSDART00000102274.4
      6 ENSDART00000102275.3
     14 ENSDART00000102293.3
      1 ENSDART00000102296.3
      1 ENSDART00000102298.3
     26 ENSDART00000102301.3
     14 ENSDART00000102304.3
     13 ENSDART00000102305.3
      3 ENSDART00000102312.3
      1 ENSDART00000102322.4
      2 ENSDART00000102325.3
      4 ENSDART00000102328.4
     12 ENSDART00000102335.3
      3 ENSDART00000102337.2
      2 ENSDART00000102345.3
      8 ENSDART00000102348.3
      4 ENSDART00000102369.3
      1 ENSDART00000102379.3
     25 ENSDART00000102380.2
     15 ENSDART00000102381.5
      1 ENSDART00000102388.3
      2 ENSDART00000102394.3
      6 ENSDART00000102395.3
      2 ENSDART00000102399.3
     19 ENSDART00000102408.3
     32 ENSDART00000102410.3
      9 ENSDART00000102420.3
     11 ENSDART00000102421.3
      1 ENSDART00000102424.3
     13 ENSDART00000102429.2
      2 ENSDART00000102430.3
      3 ENSDART00000102433.4
      2 ENSDART00000102434.3
     21 ENSDART00000102445.3
      1 ENSDART00000102448.3
      1 ENSDART00000102459.3
      1 ENSDART00000102463.3
      1 ENSDART00000102467.2
     31 ENSDART00000102471.4
     26 ENSDART00000102472.3
      5 ENSDART00000102482.4
      2 ENSDART00000102483.3
      1 ENSDART00000102498.4
     38 ENSDART00000102499.3
     17 ENSDART00000102500.4
      6 ENSDART00000102501.3
      1 ENSDART00000102505.3
      2 ENSDART00000102508.4
      3 ENSDART00000102510.4
      6 ENSDART00000102511.3
     12 ENSDART00000102515.3
      3 ENSDART00000102518.3
      1 ENSDART00000102519.2
      5 ENSDART00000102520.3
      3 ENSDART00000102522.3
      5 ENSDART00000102523.3
     41 ENSDART00000102525.4
      6 ENSDART00000102526.3
      3 ENSDART00000102530.2
     18 ENSDART00000102534.3
     18 ENSDART00000102535.2
      1 ENSDART00000102536.1
      6 ENSDART00000102538.4
      1 ENSDART00000102539.2
      2 ENSDART00000102543.4
      2 ENSDART00000102552.3
      5 ENSDART00000102553.3
      2 ENSDART00000102554.4
      1 ENSDART00000102556.4
      1 ENSDART00000102562.3
     10 ENSDART00000102563.3
      5 ENSDART00000102566.3
      2 ENSDART00000102571.3
     29 ENSDART00000102572.4
     32 ENSDART00000102576.3
      2 ENSDART00000102583.3
      1 ENSDART00000102584.3
      1 ENSDART00000102591.3
     19 ENSDART00000102594.3
     29 ENSDART00000102609.3
      1 ENSDART00000102610.3
     16 ENSDART00000102611.4
      3 ENSDART00000102620.4
      1 ENSDART00000102635.1
      3 ENSDART00000102640.3
      1 ENSDART00000102643.3
      2 ENSDART00000102645.2
      2 ENSDART00000102647.3
      3 ENSDART00000102649.3
     38 ENSDART00000102651.3
      1 ENSDART00000102656.3
      9 ENSDART00000102658.3
      9 ENSDART00000102661.3
      2 ENSDART00000102662.3
      3 ENSDART00000102672.3
     14 ENSDART00000102674.4
     28 ENSDART00000102678.3
      2 ENSDART00000102681.4
     16 ENSDART00000102694.3
     39 ENSDART00000102696.3
      1 ENSDART00000102697.4
     11 ENSDART00000102698.4
     11 ENSDART00000102702.2
     11 ENSDART00000102704.2
      1 ENSDART00000102708.5
     27 ENSDART00000102712.3
     19 ENSDART00000102715.4
      2 ENSDART00000102718.3
      2 ENSDART00000102724.2
     11 ENSDART00000102725.4
      3 ENSDART00000102727.3
      3 ENSDART00000102731.3
     30 ENSDART00000102734.2
      1 ENSDART00000102735.3
      8 ENSDART00000102746.3
     10 ENSDART00000102748.4
      5 ENSDART00000102756.3
     11 ENSDART00000102761.3
      3 ENSDART00000102763.3
      2 ENSDART00000102766.3
     11 ENSDART00000102767.3
      1 ENSDART00000102771.4
      1 ENSDART00000102778.4
     15 ENSDART00000102788.6
      8 ENSDART00000102789.2
     48 ENSDART00000102791.2
      3 ENSDART00000102795.4
      5 ENSDART00000102807.3
     24 ENSDART00000102827.4
      3 ENSDART00000102838.3
      2 ENSDART00000102843.4
      1 ENSDART00000102846.3
      5 ENSDART00000102855.2
     44 ENSDART00000102858.3
     27 ENSDART00000102863.1
      1 ENSDART00000102876.4
      1 ENSDART00000102879.3
      1 ENSDART00000102881.1
     11 ENSDART00000102883.4
     25 ENSDART00000102888.3
      2 ENSDART00000102893.4
     20 ENSDART00000102896.4
      6 ENSDART00000102897.2
      6 ENSDART00000102900.4
      1 ENSDART00000102901.4
     12 ENSDART00000102902.2
     21 ENSDART00000102903.4
      3 ENSDART00000102913.4
     33 ENSDART00000102929.3
      3 ENSDART00000102932.3
      2 ENSDART00000102936.3
     14 ENSDART00000102952.4
     16 ENSDART00000102963.3
      2 ENSDART00000102969.4
      1 ENSDART00000102972.3
      2 ENSDART00000102977.3
      5 ENSDART00000102980.4
      4 ENSDART00000102981.3
      3 ENSDART00000102993.3
     19 ENSDART00000102994.3
      1 ENSDART00000102996.4
     18 ENSDART00000103004.3
      3 ENSDART00000103006.2
     10 ENSDART00000103007.1
      5 ENSDART00000103010.2
      1 ENSDART00000103013.2
     10 ENSDART00000103016.1
      1 ENSDART00000103017.2
      1 ENSDART00000103027.2
      1 ENSDART00000103033.3
      5 ENSDART00000103035.3
      1 ENSDART00000103043.5
      2 ENSDART00000103045.4
      4 ENSDART00000103054.3
      9 ENSDART00000103056.4
      5 ENSDART00000103064.3
     15 ENSDART00000103068.3
      3 ENSDART00000103070.2
      3 ENSDART00000103074.3
      2 ENSDART00000103077.2
      1 ENSDART00000103100.4
     10 ENSDART00000103114.3
      2 ENSDART00000103119.2
      1 ENSDART00000103123.3
     27 ENSDART00000103124.5
     19 ENSDART00000103131.4
      3 ENSDART00000103132.2
      1 ENSDART00000103139.3
     11 ENSDART00000103144.3
      2 ENSDART00000103147.3
      4 ENSDART00000103149.4
      1 ENSDART00000103150.4
     13 ENSDART00000103153.2
      1 ENSDART00000103160.4
      7 ENSDART00000103176.3
      2 ENSDART00000103180.3
      4 ENSDART00000103190.3
      8 ENSDART00000103208.2
      1 ENSDART00000103211.3
      9 ENSDART00000103213.3
      3 ENSDART00000103220.1
      6 ENSDART00000103228.4
      1 ENSDART00000103229.3
     10 ENSDART00000103230.4
      1 ENSDART00000103232.4
      4 ENSDART00000103234.3
      9 ENSDART00000103235.2
      1 ENSDART00000103236.4
      4 ENSDART00000103239.3
      3 ENSDART00000103244.3
      2 ENSDART00000103246.3
      2 ENSDART00000103257.3
      5 ENSDART00000103261.3
     51 ENSDART00000103262.2
      7 ENSDART00000103267.3
      5 ENSDART00000103270.2
      7 ENSDART00000103272.2
     10 ENSDART00000103273.3
      4 ENSDART00000103276.3
      1 ENSDART00000103307.3
     10 ENSDART00000103316.3
     23 ENSDART00000103319.3
      2 ENSDART00000103320.3
      4 ENSDART00000103324.3
     15 ENSDART00000103330.4
      3 ENSDART00000103336.3
      8 ENSDART00000103340.4
      8 ENSDART00000103341.3
      5 ENSDART00000103343.2
     23 ENSDART00000103346.2
      9 ENSDART00000103347.3
      6 ENSDART00000103350.3
      1 ENSDART00000103351.3
      7 ENSDART00000103352.3
     12 ENSDART00000103353.3
      1 ENSDART00000103355.3
     10 ENSDART00000103357.4
      2 ENSDART00000103361.3
      7 ENSDART00000103365.3
      5 ENSDART00000103368.4
      2 ENSDART00000103371.4
     21 ENSDART00000103383.3
     26 ENSDART00000103385.3
     16 ENSDART00000103395.4
      2 ENSDART00000103397.4
      3 ENSDART00000103403.3
     10 ENSDART00000103405.4
      2 ENSDART00000103406.3
      7 ENSDART00000103410.4
      1 ENSDART00000103412.3
      1 ENSDART00000103421.4
      2 ENSDART00000103425.4
     10 ENSDART00000103431.3
      6 ENSDART00000103437.3
      2 ENSDART00000103448.4
      2 ENSDART00000103449.4
      4 ENSDART00000103455.3
      4 ENSDART00000103456.2
      8 ENSDART00000103463.3
     29 ENSDART00000103467.3
      1 ENSDART00000103468.2
     43 ENSDART00000103470.3
     41 ENSDART00000103471.4
     10 ENSDART00000103472.3
      1 ENSDART00000103474.2
      7 ENSDART00000103475.4
      2 ENSDART00000103478.2
      2 ENSDART00000103479.3
      9 ENSDART00000103480.2
      1 ENSDART00000103484.4
     24 ENSDART00000103486.3
      1 ENSDART00000103487.4
      3 ENSDART00000103489.3
      8 ENSDART00000103491.4
      3 ENSDART00000103493.4
      1 ENSDART00000103498.3
     15 ENSDART00000103507.3
      1 ENSDART00000103510.3
     21 ENSDART00000103513.3
     13 ENSDART00000103519.4
      1 ENSDART00000103523.3
     11 ENSDART00000103524.4
      2 ENSDART00000103526.3
     11 ENSDART00000103549.4
      1 ENSDART00000103570.3
      6 ENSDART00000103586.4
      2 ENSDART00000103588.3
     23 ENSDART00000103596.4
      3 ENSDART00000103599.4
      1 ENSDART00000103601.3
      5 ENSDART00000103602.2
      1 ENSDART00000103612.4
      3 ENSDART00000103626.3
      3 ENSDART00000103628.2
      7 ENSDART00000103636.4
      9 ENSDART00000103638.4
      1 ENSDART00000103639.3
      6 ENSDART00000103640.4
      3 ENSDART00000103644.3
      1 ENSDART00000103645.4
      7 ENSDART00000103646.3
      5 ENSDART00000103650.4
      1 ENSDART00000103652.2
      1 ENSDART00000103659.4
      3 ENSDART00000103660.4
      1 ENSDART00000103665.4
     15 ENSDART00000103675.3
      6 ENSDART00000103683.3
      3 ENSDART00000103690.2
      2 ENSDART00000103692.3
      9 ENSDART00000103701.3
     20 ENSDART00000103704.3
      8 ENSDART00000103722.3
      1 ENSDART00000103723.3
     18 ENSDART00000103724.4
      1 ENSDART00000103729.3
      8 ENSDART00000103730.3
      1 ENSDART00000103731.2
     25 ENSDART00000103733.4
     15 ENSDART00000103734.3
     22 ENSDART00000103737.3
     13 ENSDART00000103741.4
      1 ENSDART00000103745.4
     10 ENSDART00000103746.4
     35 ENSDART00000103747.3
      3 ENSDART00000103748.4
      1 ENSDART00000103753.4
      2 ENSDART00000103754.4
     15 ENSDART00000103755.2
      9 ENSDART00000103757.3
      7 ENSDART00000103766.4
      7 ENSDART00000103767.3
      1 ENSDART00000103769.5
      2 ENSDART00000103785.4
      1 ENSDART00000103798.4
      2 ENSDART00000103800.3
      2 ENSDART00000103810.4
      8 ENSDART00000103815.3
      3 ENSDART00000103839.2
      9 ENSDART00000103841.3
      2 ENSDART00000103842.3
      1 ENSDART00000103845.4
      2 ENSDART00000103846.3
      7 ENSDART00000103850.3
      3 ENSDART00000103855.4
      9 ENSDART00000103862.4
      7 ENSDART00000103865.3
     11 ENSDART00000103870.4
      6 ENSDART00000103872.4
      1 ENSDART00000103878.4
      1 ENSDART00000103882.3
     11 ENSDART00000103887.3
      1 ENSDART00000103894.4
      3 ENSDART00000103911.3
      1 ENSDART00000103922.4
     18 ENSDART00000103925.4
      7 ENSDART00000103928.3
      5 ENSDART00000103934.3
      6 ENSDART00000103940.2
     30 ENSDART00000103943.3
      1 ENSDART00000103944.3
     30 ENSDART00000103948.4
      8 ENSDART00000103950.3
      2 ENSDART00000103953.3
      1 ENSDART00000103955.3
      4 ENSDART00000103957.3
      1 ENSDART00000103968.3
     26 ENSDART00000103969.4
     20 ENSDART00000103980.3
      3 ENSDART00000103985.1
     16 ENSDART00000103986.3
     11 ENSDART00000103987.2
     31 ENSDART00000103989.4
      2 ENSDART00000103997.3
      1 ENSDART00000104008.3
     47 ENSDART00000104025.4
     11 ENSDART00000104031.4
     23 ENSDART00000104035.3
      1 ENSDART00000104042.3
      1 ENSDART00000104046.3
      5 ENSDART00000104051.3
      1 ENSDART00000104057.2
     19 ENSDART00000104058.3
      5 ENSDART00000104063.3
     17 ENSDART00000104069.3
      1 ENSDART00000104072.4
     10 ENSDART00000104083.2
      1 ENSDART00000104087.3
      5 ENSDART00000104111.3
      2 ENSDART00000104112.4
      3 ENSDART00000104113.3
      2 ENSDART00000104127.2
      3 ENSDART00000104143.3
      1 ENSDART00000104157.3
      2 ENSDART00000104160.3
      2 ENSDART00000104168.3
      6 ENSDART00000104172.3
     14 ENSDART00000104180.3
      8 ENSDART00000104204.3
     27 ENSDART00000104206.3
     10 ENSDART00000104209.3
     14 ENSDART00000104219.3
      2 ENSDART00000104222.5
     11 ENSDART00000104224.3
      5 ENSDART00000104226.2
     14 ENSDART00000104233.3
      2 ENSDART00000104244.3
      1 ENSDART00000104248.3
     11 ENSDART00000104249.2
      4 ENSDART00000104252.4
      7 ENSDART00000104254.4
     15 ENSDART00000104268.4
      3 ENSDART00000104271.4
      1 ENSDART00000104273.3
      3 ENSDART00000104277.3
     10 ENSDART00000104279.4
      1 ENSDART00000104288.3
      1 ENSDART00000104293.4
      7 ENSDART00000104297.2
     11 ENSDART00000104298.4
      6 ENSDART00000104299.3
     33 ENSDART00000104303.3
      5 ENSDART00000104304.3
      1 ENSDART00000104311.3
      7 ENSDART00000104317.3
     14 ENSDART00000104322.4
      4 ENSDART00000104323.3
      3 ENSDART00000104327.5
      1 ENSDART00000104332.4
      9 ENSDART00000104334.3
     33 ENSDART00000104336.3
     14 ENSDART00000104338.2
     10 ENSDART00000104346.4
      1 ENSDART00000104358.1
     12 ENSDART00000104360.3
      3 ENSDART00000104361.2
      1 ENSDART00000104364.3
      3 ENSDART00000104376.3
      9 ENSDART00000104385.2
      4 ENSDART00000104394.3
      6 ENSDART00000104397.3
     10 ENSDART00000104399.5
      2 ENSDART00000104414.4
     13 ENSDART00000104420.3
      3 ENSDART00000104421.3
     10 ENSDART00000104422.3
     10 ENSDART00000104423.4
      3 ENSDART00000104425.3
     15 ENSDART00000104444.2
      4 ENSDART00000104448.1
      1 ENSDART00000104451.4
      1 ENSDART00000104466.3
     12 ENSDART00000104475.2
      3 ENSDART00000104476.2
     17 ENSDART00000104478.3
      1 ENSDART00000104487.4
     22 ENSDART00000104491.3
      5 ENSDART00000104492.3
     17 ENSDART00000104493.4
     23 ENSDART00000104496.3
      1 ENSDART00000104498.3
      1 ENSDART00000104503.3
      2 ENSDART00000104504.3
      1 ENSDART00000104505.3
      3 ENSDART00000104512.3
      1 ENSDART00000104514.3
      5 ENSDART00000104519.4
      8 ENSDART00000104520.4
      1 ENSDART00000104523.4
      6 ENSDART00000104524.3
     33 ENSDART00000104525.3
      3 ENSDART00000104532.4
      3 ENSDART00000104534.3
      1 ENSDART00000104538.2
      3 ENSDART00000104539.4
      5 ENSDART00000104555.3
      9 ENSDART00000104570.3
     19 ENSDART00000104576.4
      3 ENSDART00000104581.3
      3 ENSDART00000104599.4
     16 ENSDART00000104603.3
      1 ENSDART00000104606.3
      1 ENSDART00000104612.4
      9 ENSDART00000104613.3
      1 ENSDART00000104614.3
      2 ENSDART00000104616.2
     14 ENSDART00000104620.1
      2 ENSDART00000104629.2
      2 ENSDART00000104639.2
     12 ENSDART00000104647.4
      7 ENSDART00000104657.2
      1 ENSDART00000104671.2
      2 ENSDART00000104673.3
     19 ENSDART00000104680.3
     92 ENSDART00000104683.4
     10 ENSDART00000104686.3
     70 ENSDART00000104687.6
      5 ENSDART00000104693.3
      4 ENSDART00000104701.3
      3 ENSDART00000104703.1
      5 ENSDART00000104708.3
      7 ENSDART00000104712.3
      1 ENSDART00000104716.4
      8 ENSDART00000104717.3
     13 ENSDART00000104718.3
      4 ENSDART00000104719.3
      1 ENSDART00000104722.4
      6 ENSDART00000104724.2
      8 ENSDART00000104725.3
      9 ENSDART00000104731.3
     10 ENSDART00000104735.3
      6 ENSDART00000104738.4
      1 ENSDART00000104740.3
      1 ENSDART00000104747.2
      8 ENSDART00000104750.3
     29 ENSDART00000104751.4
      1 ENSDART00000104757.2
      8 ENSDART00000104762.3
      2 ENSDART00000104768.2
      4 ENSDART00000104778.3
      2 ENSDART00000104781.2
      3 ENSDART00000104784.3
      6 ENSDART00000104786.2
     46 ENSDART00000104790.4
      4 ENSDART00000104797.3
     41 ENSDART00000104799.3
      1 ENSDART00000104812.3
      3 ENSDART00000104830.3
      8 ENSDART00000104831.3
      3 ENSDART00000104832.3
      7 ENSDART00000104834.3
      4 ENSDART00000104835.3
      6 ENSDART00000104841.3
      2 ENSDART00000104859.2
     11 ENSDART00000104874.3
     12 ENSDART00000104875.3
      9 ENSDART00000104877.3
      2 ENSDART00000104884.3
      5 ENSDART00000104888.3
      3 ENSDART00000104891.2
     10 ENSDART00000104904.2
      2 ENSDART00000104906.3
      4 ENSDART00000104915.3
      3 ENSDART00000104917.3
     13 ENSDART00000104926.3
     21 ENSDART00000104950.3
      1 ENSDART00000104965.3
      1 ENSDART00000104969.3
      4 ENSDART00000104978.3
      1 ENSDART00000104979.3
      1 ENSDART00000104984.3
      4 ENSDART00000104985.4
      3 ENSDART00000104996.2
      2 ENSDART00000104999.4
     20 ENSDART00000105004.5
      1 ENSDART00000105013.4
      4 ENSDART00000105021.3
     38 ENSDART00000105024.3
     13 ENSDART00000105034.5
     39 ENSDART00000105036.5
     30 ENSDART00000105040.2
      1 ENSDART00000105064.4
     17 ENSDART00000105088.5
      3 ENSDART00000105098.4
      1 ENSDART00000105099.3
     10 ENSDART00000105101.3
      6 ENSDART00000105117.4
      8 ENSDART00000105122.3
      4 ENSDART00000105133.3
      1 ENSDART00000105135.1
      4 ENSDART00000105140.2
      6 ENSDART00000105143.3
      1 ENSDART00000105146.3
     11 ENSDART00000105168.4
     25 ENSDART00000105174.4
      7 ENSDART00000105176.3
      1 ENSDART00000105179.3
      5 ENSDART00000105201.3
      3 ENSDART00000105204.3
      1 ENSDART00000105215.1
     19 ENSDART00000105219.4
      2 ENSDART00000105227.3
     33 ENSDART00000105232.3
      1 ENSDART00000105236.4
      4 ENSDART00000105251.2
      3 ENSDART00000105272.2
      9 ENSDART00000105273.3
      3 ENSDART00000105283.3
     24 ENSDART00000105284.4
     13 ENSDART00000105286.2
      1 ENSDART00000105287.1
     23 ENSDART00000105292.3
      9 ENSDART00000105309.3
      1 ENSDART00000105315.4
      3 ENSDART00000105316.3
      8 ENSDART00000105322.3
      2 ENSDART00000105323.3
      5 ENSDART00000105326.4
      2 ENSDART00000105333.2
     12 ENSDART00000105346.3
      6 ENSDART00000105362.4
      1 ENSDART00000105374.3
     21 ENSDART00000105392.4
      3 ENSDART00000105402.2
     38 ENSDART00000105404.3
     31 ENSDART00000105405.3
      1 ENSDART00000105417.3
      7 ENSDART00000105427.3
      2 ENSDART00000105432.4
      3 ENSDART00000105440.2
     13 ENSDART00000105466.3
      3 ENSDART00000105471.3
      3 ENSDART00000105473.3
      4 ENSDART00000105482.2
      3 ENSDART00000105485.3
     22 ENSDART00000105488.3
      2 ENSDART00000105492.3
      9 ENSDART00000105494.3
      3 ENSDART00000105496.4
      8 ENSDART00000105503.2
     15 ENSDART00000105514.3
      9 ENSDART00000105516.5
     25 ENSDART00000105518.4
     38 ENSDART00000105520.3
      4 ENSDART00000105522.3
      9 ENSDART00000105523.3
     17 ENSDART00000105532.3
     22 ENSDART00000105541.3
     15 ENSDART00000105545.3
      5 ENSDART00000105546.4
      5 ENSDART00000105550.2
      4 ENSDART00000105553.4
      1 ENSDART00000105566.4
      6 ENSDART00000105572.2
      1 ENSDART00000105575.2
     16 ENSDART00000105580.3
      5 ENSDART00000105583.3
     14 ENSDART00000105584.3
     16 ENSDART00000105586.3
      2 ENSDART00000105588.3
      1 ENSDART00000105594.4
      1 ENSDART00000105597.4
      1 ENSDART00000105600.2
      1 ENSDART00000105602.3
      6 ENSDART00000105608.5
     11 ENSDART00000105615.3
      3 ENSDART00000105622.3
     11 ENSDART00000105623.3
     62 ENSDART00000105628.3
      5 ENSDART00000105634.4
     15 ENSDART00000105636.3
      4 ENSDART00000105644.4
      1 ENSDART00000105646.3
      1 ENSDART00000105658.5
     13 ENSDART00000105661.4
      1 ENSDART00000105667.2
      7 ENSDART00000105668.2
     19 ENSDART00000105672.3
      4 ENSDART00000105675.4
      3 ENSDART00000105678.4
     15 ENSDART00000105681.3
      3 ENSDART00000105686.4
      4 ENSDART00000105687.4
     18 ENSDART00000105688.2
      5 ENSDART00000105691.2
      6 ENSDART00000105692.4
      1 ENSDART00000105709.4
      6 ENSDART00000105711.4
     15 ENSDART00000105717.4
      3 ENSDART00000105721.3
     15 ENSDART00000105726.3
      5 ENSDART00000105736.4
      5 ENSDART00000105750.3
     39 ENSDART00000105754.3
      4 ENSDART00000105760.2
     29 ENSDART00000105761.3
      3 ENSDART00000105762.3
     29 ENSDART00000105768.4
     13 ENSDART00000105774.3
      4 ENSDART00000105776.3
      3 ENSDART00000105778.3
     13 ENSDART00000105784.4
      8 ENSDART00000105788.4
      2 ENSDART00000105796.2
      4 ENSDART00000105800.2
     86 ENSDART00000105803.3
     57 ENSDART00000105806.3
     16 ENSDART00000105808.3
     10 ENSDART00000105813.3
     24 ENSDART00000105818.3
      6 ENSDART00000105820.4
      1 ENSDART00000105823.4
      4 ENSDART00000105832.4
      7 ENSDART00000105835.4
     19 ENSDART00000105849.3
      3 ENSDART00000105853.3
      6 ENSDART00000105855.3
     10 ENSDART00000105873.4
      5 ENSDART00000105874.3
      7 ENSDART00000105878.2
     10 ENSDART00000105884.4
      4 ENSDART00000105887.2
      1 ENSDART00000105889.3
      4 ENSDART00000105895.4
      5 ENSDART00000105896.3
      3 ENSDART00000105898.3
      8 ENSDART00000105900.3
     16 ENSDART00000105902.3
     16 ENSDART00000105903.3
      1 ENSDART00000105924.2
     10 ENSDART00000105931.4
     36 ENSDART00000105933.3
      4 ENSDART00000105939.2
      2 ENSDART00000105955.3
     16 ENSDART00000105967.3
     12 ENSDART00000105974.2
      2 ENSDART00000106028.3
     15 ENSDART00000106033.3
      1 ENSDART00000106039.3
      1 ENSDART00000106045.2
     11 ENSDART00000106048.2
      9 ENSDART00000106061.3
      1 ENSDART00000106062.3
     14 ENSDART00000106072.4
      1 ENSDART00000106081.3
      7 ENSDART00000106112.2
      2 ENSDART00000106113.3
      7 ENSDART00000106118.4
     18 ENSDART00000106120.4
      7 ENSDART00000106141.3
      2 ENSDART00000106142.2
      5 ENSDART00000106143.4
     24 ENSDART00000106147.4
     30 ENSDART00000106152.4
     40 ENSDART00000106155.2
      3 ENSDART00000106156.3
      2 ENSDART00000106162.3
     11 ENSDART00000106166.4
     21 ENSDART00000106172.4
      2 ENSDART00000106186.4
      2 ENSDART00000106188.4
     20 ENSDART00000106191.5
     11 ENSDART00000106198.3
      2 ENSDART00000106205.3
      6 ENSDART00000106212.4
      5 ENSDART00000106221.2
      2 ENSDART00000106229.4
      4 ENSDART00000106237.2
      2 ENSDART00000106246.2
      2 ENSDART00000106251.2
      1 ENSDART00000106260.3
      3 ENSDART00000106261.2
      2 ENSDART00000106263.3
      2 ENSDART00000106266.4
      3 ENSDART00000106278.3
      6 ENSDART00000106285.3
     19 ENSDART00000106310.2
     13 ENSDART00000106313.3
      3 ENSDART00000106329.3
      2 ENSDART00000106333.3
      4 ENSDART00000106339.3
      1 ENSDART00000106343.4
      5 ENSDART00000106347.3
      1 ENSDART00000106357.2
      1 ENSDART00000106367.3
      7 ENSDART00000106374.2
     21 ENSDART00000106375.3
      2 ENSDART00000106379.3
      2 ENSDART00000106388.4
     10 ENSDART00000106389.3
      1 ENSDART00000106391.4
      3 ENSDART00000106406.3
      3 ENSDART00000106425.4
      6 ENSDART00000106428.3
      4 ENSDART00000106432.3
      1 ENSDART00000106433.2
      3 ENSDART00000106436.2
      3 ENSDART00000106440.3
      5 ENSDART00000106442.3
      1 ENSDART00000106445.2
      1 ENSDART00000106473.4
      3 ENSDART00000106474.3
      5 ENSDART00000106483.2
      2 ENSDART00000106488.1
      2 ENSDART00000106497.2
      3 ENSDART00000106499.3
      3 ENSDART00000106503.3
      4 ENSDART00000106504.3
      2 ENSDART00000106509.3
      9 ENSDART00000106517.3
      8 ENSDART00000106529.3
      3 ENSDART00000106530.3
      1 ENSDART00000106537.3
      6 ENSDART00000106540.3
      3 ENSDART00000106541.3
      8 ENSDART00000106561.3
      2 ENSDART00000106562.3
      9 ENSDART00000106564.3
      2 ENSDART00000106567.2
      2 ENSDART00000106568.3
     16 ENSDART00000106569.3
      5 ENSDART00000106571.3
      6 ENSDART00000106573.2
      2 ENSDART00000106590.3
     26 ENSDART00000106593.3
      1 ENSDART00000106595.3
      1 ENSDART00000106601.2
     19 ENSDART00000106606.3
     33 ENSDART00000106626.3
      2 ENSDART00000106627.5
     14 ENSDART00000106636.3
      5 ENSDART00000106639.3
      1 ENSDART00000106641.3
     15 ENSDART00000106643.3
     14 ENSDART00000106645.3
      2 ENSDART00000106654.3
      8 ENSDART00000106657.3
      3 ENSDART00000106658.3
      1 ENSDART00000106659.3
      7 ENSDART00000106665.2
      2 ENSDART00000106669.4
     12 ENSDART00000106670.3
      4 ENSDART00000106672.3
      8 ENSDART00000106708.3
     43 ENSDART00000108471.1
     34 ENSDART00000108473.2
     21 ENSDART00000108477.2
     25 ENSDART00000108484.2
      2 ENSDART00000108491.2
      1 ENSDART00000108494.1
      1 ENSDART00000108499.2
     44 ENSDART00000108508.2
      1 ENSDART00000108510.2
      7 ENSDART00000108517.2
     36 ENSDART00000108518.3
      3 ENSDART00000108523.2
      1 ENSDART00000108527.2
      5 ENSDART00000108528.2
      4 ENSDART00000108535.2
      1 ENSDART00000108540.2
     20 ENSDART00000108541.2
      2 ENSDART00000108543.3
     13 ENSDART00000108552.2
      3 ENSDART00000108553.2
      4 ENSDART00000108554.2
      1 ENSDART00000108559.5
      3 ENSDART00000108571.2
      7 ENSDART00000108575.2
     10 ENSDART00000108579.3
      2 ENSDART00000108581.2
      3 ENSDART00000108582.2
      3 ENSDART00000108584.1
     11 ENSDART00000108587.2
      4 ENSDART00000108590.3
      2 ENSDART00000108595.2
      3 ENSDART00000108597.2
     30 ENSDART00000108598.2
      4 ENSDART00000108601.2
      8 ENSDART00000108602.2
      3 ENSDART00000108604.2
     31 ENSDART00000108609.3
     20 ENSDART00000108611.4
      4 ENSDART00000108619.2
      1 ENSDART00000108622.2
     19 ENSDART00000108626.2
      7 ENSDART00000108629.2
      3 ENSDART00000108631.2
      2 ENSDART00000108633.2
     18 ENSDART00000108636.2
      4 ENSDART00000108643.2
     10 ENSDART00000108646.2
     16 ENSDART00000108647.2
      1 ENSDART00000108654.1
      8 ENSDART00000108656.2
      6 ENSDART00000108662.2
     18 ENSDART00000108663.2
     11 ENSDART00000108669.2
      3 ENSDART00000108670.2
      6 ENSDART00000108692.1
      5 ENSDART00000108699.2
     32 ENSDART00000108703.2
      5 ENSDART00000108707.2
      3 ENSDART00000108709.2
      6 ENSDART00000108712.2
      1 ENSDART00000108714.2
      4 ENSDART00000108718.3
      6 ENSDART00000108719.2
     27 ENSDART00000108721.2
      9 ENSDART00000108733.2
      3 ENSDART00000108736.3
      3 ENSDART00000108737.4
     11 ENSDART00000108738.2
     12 ENSDART00000108742.2
      1 ENSDART00000108748.2
      1 ENSDART00000108750.2
      3 ENSDART00000108763.2
     17 ENSDART00000108764.2
     10 ENSDART00000108771.3
      3 ENSDART00000108775.2
      3 ENSDART00000108778.2
      2 ENSDART00000108780.2
      1 ENSDART00000108782.2
     18 ENSDART00000108787.3
     27 ENSDART00000108791.2
     10 ENSDART00000108795.2
     14 ENSDART00000108796.2
      3 ENSDART00000108798.3
      1 ENSDART00000108808.3
      4 ENSDART00000108814.3
      5 ENSDART00000108816.2
      1 ENSDART00000108820.3
     10 ENSDART00000108822.2
      2 ENSDART00000108824.2
     22 ENSDART00000108825.2
      2 ENSDART00000108827.2
      6 ENSDART00000108830.2
     15 ENSDART00000108838.2
     13 ENSDART00000108851.2
      9 ENSDART00000108852.2
      1 ENSDART00000108859.2
     14 ENSDART00000108861.3
     13 ENSDART00000108868.2
     14 ENSDART00000108869.2
      3 ENSDART00000108872.3
      1 ENSDART00000108892.2
      5 ENSDART00000108895.2
      2 ENSDART00000108897.2
     17 ENSDART00000108906.2
      1 ENSDART00000108908.2
      1 ENSDART00000108914.2
      1 ENSDART00000108919.3
     26 ENSDART00000108923.2
     23 ENSDART00000108935.1
      3 ENSDART00000108936.2
     29 ENSDART00000108937.2
      1 ENSDART00000108938.2
     14 ENSDART00000108943.2
      8 ENSDART00000108945.2
      7 ENSDART00000108946.2
      3 ENSDART00000108949.2
     10 ENSDART00000108950.2
      1 ENSDART00000108951.2
      2 ENSDART00000108955.2
      1 ENSDART00000108958.2
     11 ENSDART00000108962.3
      2 ENSDART00000108970.2
      2 ENSDART00000108973.2
      1 ENSDART00000108978.3
      7 ENSDART00000108981.2
     12 ENSDART00000108983.1
      1 ENSDART00000108986.3
      1 ENSDART00000108989.2
      3 ENSDART00000108993.2
      1 ENSDART00000108994.2
      1 ENSDART00000108995.4
      2 ENSDART00000108999.2
      1 ENSDART00000109001.2
      4 ENSDART00000109003.2
      2 ENSDART00000109004.3
      3 ENSDART00000109015.2
      2 ENSDART00000109016.1
      8 ENSDART00000109017.2
      5 ENSDART00000109020.3
      3 ENSDART00000109023.2
      7 ENSDART00000109024.3
      2 ENSDART00000109026.2
     21 ENSDART00000109030.2
      1 ENSDART00000109033.2
      1 ENSDART00000109037.1
      1 ENSDART00000109040.2
      1 ENSDART00000109044.2
      1 ENSDART00000109046.2
      5 ENSDART00000109053.2
      5 ENSDART00000109055.1
      9 ENSDART00000109062.2
      6 ENSDART00000109064.2
     27 ENSDART00000109065.2
     22 ENSDART00000109070.2
      2 ENSDART00000109073.3
      3 ENSDART00000109083.3
     11 ENSDART00000109084.1
      6 ENSDART00000109088.2
      1 ENSDART00000109090.2
      8 ENSDART00000109091.2
     89 ENSDART00000109099.2
      1 ENSDART00000109103.2
      3 ENSDART00000109104.2
      5 ENSDART00000109108.2
      7 ENSDART00000109110.2
      1 ENSDART00000109121.2
      2 ENSDART00000109124.2
     15 ENSDART00000109126.3
      3 ENSDART00000109130.2
      1 ENSDART00000109131.2
      2 ENSDART00000109132.2
      2 ENSDART00000109134.2
      2 ENSDART00000109138.3
      1 ENSDART00000109147.2
     10 ENSDART00000109151.3
     12 ENSDART00000109152.2
      2 ENSDART00000109157.2
      9 ENSDART00000109159.2
      7 ENSDART00000109160.3
      4 ENSDART00000109165.2
      2 ENSDART00000109166.2
      1 ENSDART00000109181.2
      3 ENSDART00000109183.2
      4 ENSDART00000109191.2
      3 ENSDART00000109197.2
      3 ENSDART00000109202.2
      1 ENSDART00000109207.2
      2 ENSDART00000109211.2
      2 ENSDART00000109216.2
      3 ENSDART00000109221.3
      5 ENSDART00000109228.2
      1 ENSDART00000109235.1
     12 ENSDART00000109243.2
     14 ENSDART00000109244.2
      4 ENSDART00000109245.3
      5 ENSDART00000109247.2
      5 ENSDART00000109248.3
      4 ENSDART00000109249.1
      6 ENSDART00000109251.2
      5 ENSDART00000109252.2
      1 ENSDART00000109257.3
     23 ENSDART00000109258.3
     53 ENSDART00000109259.3
     12 ENSDART00000109262.2
     42 ENSDART00000109263.2
     13 ENSDART00000109266.2
      1 ENSDART00000109268.2
      2 ENSDART00000109276.3
     21 ENSDART00000109277.2
      5 ENSDART00000109282.3
      4 ENSDART00000109284.3
      7 ENSDART00000109288.2
     34 ENSDART00000109292.1
      1 ENSDART00000109302.2
     14 ENSDART00000109304.2
     10 ENSDART00000109307.3
      1 ENSDART00000109312.2
      3 ENSDART00000109315.2
      7 ENSDART00000109316.2
     23 ENSDART00000109318.3
     37 ENSDART00000109319.2
     30 ENSDART00000109320.2
      1 ENSDART00000109321.3
     16 ENSDART00000109328.2
      8 ENSDART00000109333.2
      3 ENSDART00000109334.2
     12 ENSDART00000109339.2
      9 ENSDART00000109340.3
      1 ENSDART00000109342.2
      4 ENSDART00000109344.2
      1 ENSDART00000109346.2
     18 ENSDART00000109358.2
      3 ENSDART00000109367.2
      6 ENSDART00000109379.2
      1 ENSDART00000109386.4
     23 ENSDART00000109391.2
      4 ENSDART00000109394.2
     13 ENSDART00000109396.2
      1 ENSDART00000109397.2
      4 ENSDART00000109398.2
      1 ENSDART00000109409.2
      2 ENSDART00000109410.2
      3 ENSDART00000109412.2
      7 ENSDART00000109414.2
      9 ENSDART00000109415.2
     40 ENSDART00000109416.3
      5 ENSDART00000109418.3
      1 ENSDART00000109420.2
      6 ENSDART00000109427.1
      3 ENSDART00000109432.3
      6 ENSDART00000109434.2
      1 ENSDART00000109440.2
     14 ENSDART00000109442.2
     18 ENSDART00000109450.2
     12 ENSDART00000109452.3
      2 ENSDART00000109459.2
      7 ENSDART00000109460.1
      6 ENSDART00000109467.3
      6 ENSDART00000109469.2
     14 ENSDART00000109471.3
      9 ENSDART00000109478.2
      1 ENSDART00000109479.2
     10 ENSDART00000109482.1
      1 ENSDART00000109486.2
      1 ENSDART00000109487.2
      1 ENSDART00000109494.2
      1 ENSDART00000109500.1
      5 ENSDART00000109506.3
      2 ENSDART00000109508.2
      1 ENSDART00000109509.2
      2 ENSDART00000109516.2
      9 ENSDART00000109520.3
     19 ENSDART00000109521.2
      2 ENSDART00000109523.2
      4 ENSDART00000109525.2
      6 ENSDART00000109528.2
      2 ENSDART00000109529.2
     39 ENSDART00000109535.2
      5 ENSDART00000109538.2
     24 ENSDART00000109546.2
      8 ENSDART00000109552.1
     11 ENSDART00000109566.2
      6 ENSDART00000109567.2
      3 ENSDART00000109570.2
      2 ENSDART00000109573.2
     34 ENSDART00000109576.2
      8 ENSDART00000109579.2
      2 ENSDART00000109580.2
      1 ENSDART00000109582.3
      6 ENSDART00000109585.2
      2 ENSDART00000109587.2
     16 ENSDART00000109588.3
      3 ENSDART00000109593.3
      1 ENSDART00000109594.2
      2 ENSDART00000109596.3
      3 ENSDART00000109599.2
      1 ENSDART00000109600.2
     15 ENSDART00000109601.2
     19 ENSDART00000109608.2
     34 ENSDART00000109614.2
     14 ENSDART00000109620.3
      6 ENSDART00000109622.3
      1 ENSDART00000109626.2
      2 ENSDART00000109632.3
      1 ENSDART00000109644.1
      2 ENSDART00000109645.2
      1 ENSDART00000109646.3
      6 ENSDART00000109647.2
      1 ENSDART00000109657.1
      7 ENSDART00000109660.2
      9 ENSDART00000109663.1
     33 ENSDART00000109665.1
     10 ENSDART00000109667.2
     17 ENSDART00000109668.3
      8 ENSDART00000109678.2
      4 ENSDART00000109679.2
      4 ENSDART00000109681.2
      2 ENSDART00000109693.1
      2 ENSDART00000109694.4
      1 ENSDART00000109702.3
     10 ENSDART00000109703.3
      8 ENSDART00000109705.2
      2 ENSDART00000109710.1
      2 ENSDART00000109712.3
      1 ENSDART00000109714.2
      7 ENSDART00000109721.2
      1 ENSDART00000109729.2
      5 ENSDART00000109737.1
      1 ENSDART00000109740.2
     18 ENSDART00000109744.2
      6 ENSDART00000109750.2
      9 ENSDART00000109751.3
     45 ENSDART00000109752.3
      1 ENSDART00000109759.3
      8 ENSDART00000109761.2
      3 ENSDART00000109764.3
      1 ENSDART00000109776.2
     16 ENSDART00000109785.2
      5 ENSDART00000109788.2
      1 ENSDART00000109789.2
     24 ENSDART00000109790.3
      7 ENSDART00000109791.2
      6 ENSDART00000109798.2
      6 ENSDART00000109799.2
      5 ENSDART00000109801.2
      3 ENSDART00000109807.2
      2 ENSDART00000109809.2
      1 ENSDART00000109818.3
      1 ENSDART00000109819.2
     11 ENSDART00000109822.2
      6 ENSDART00000109826.2
      4 ENSDART00000109829.2
      1 ENSDART00000109832.2
      4 ENSDART00000109836.1
      2 ENSDART00000109837.1
     11 ENSDART00000109843.2
      8 ENSDART00000109848.3
     21 ENSDART00000109849.3
      2 ENSDART00000109850.2
      5 ENSDART00000109852.2
      6 ENSDART00000109858.2
      2 ENSDART00000109872.1
     18 ENSDART00000109874.2
     14 ENSDART00000109876.2
      3 ENSDART00000109878.1
      4 ENSDART00000109883.2
     44 ENSDART00000109885.3
      1 ENSDART00000109886.3
      1 ENSDART00000109889.2
      8 ENSDART00000109899.2
      4 ENSDART00000109908.2
      2 ENSDART00000109909.2
     19 ENSDART00000109911.2
      2 ENSDART00000109914.1
     13 ENSDART00000109917.2
      2 ENSDART00000109923.2
      2 ENSDART00000109926.3
      1 ENSDART00000109927.2
      4 ENSDART00000109939.2
     21 ENSDART00000109941.2
      8 ENSDART00000109942.2
      1 ENSDART00000109944.2
      7 ENSDART00000109953.2
     10 ENSDART00000109968.3
     26 ENSDART00000109970.2
     19 ENSDART00000109973.2
     57 ENSDART00000109976.2
      4 ENSDART00000109978.2
      1 ENSDART00000109979.2
     14 ENSDART00000109989.2
      1 ENSDART00000110011.2
     16 ENSDART00000110016.2
     25 ENSDART00000110017.2
      2 ENSDART00000110026.2
     12 ENSDART00000110030.3
      6 ENSDART00000110036.1
     32 ENSDART00000110040.3
      1 ENSDART00000110048.1
      1 ENSDART00000110055.2
      5 ENSDART00000110058.1
      2 ENSDART00000110061.2
      4 ENSDART00000110070.2
     13 ENSDART00000110073.2
     23 ENSDART00000110076.2
      2 ENSDART00000110080.2
      4 ENSDART00000110099.2
      1 ENSDART00000110102.2
      1 ENSDART00000110103.1
      3 ENSDART00000110106.1
     13 ENSDART00000110108.2
      3 ENSDART00000110111.3
      3 ENSDART00000110113.2
      4 ENSDART00000110121.2
      3 ENSDART00000110123.2
      1 ENSDART00000110140.2
     13 ENSDART00000110141.4
      2 ENSDART00000110144.3
      4 ENSDART00000110148.3
      7 ENSDART00000110151.2
      2 ENSDART00000110152.2
      3 ENSDART00000110166.2
      4 ENSDART00000110167.3
      3 ENSDART00000110171.3
      2 ENSDART00000110173.2
      3 ENSDART00000110177.2
      4 ENSDART00000110182.2
     13 ENSDART00000110185.2
      3 ENSDART00000110187.2
     24 ENSDART00000110191.2
     13 ENSDART00000110195.1
      5 ENSDART00000110199.2
     15 ENSDART00000110200.1
      4 ENSDART00000110201.4
     12 ENSDART00000110204.1
      3 ENSDART00000110209.2
      4 ENSDART00000110213.2
      2 ENSDART00000110219.2
      8 ENSDART00000110220.2
      5 ENSDART00000110221.2
      3 ENSDART00000110224.2
     27 ENSDART00000110229.2
     17 ENSDART00000110234.2
     11 ENSDART00000110243.2
     15 ENSDART00000110245.1
     31 ENSDART00000110252.4
      1 ENSDART00000110257.2
      8 ENSDART00000110263.2
      3 ENSDART00000110269.2
      8 ENSDART00000110270.2
      1 ENSDART00000110280.2
     13 ENSDART00000110283.2
      9 ENSDART00000110287.2
      7 ENSDART00000110288.4
      2 ENSDART00000110291.2
      1 ENSDART00000110293.1
      1 ENSDART00000110322.2
      1 ENSDART00000110346.2
     20 ENSDART00000110347.2
      8 ENSDART00000110358.3
     26 ENSDART00000110359.2
      9 ENSDART00000110365.2
      1 ENSDART00000110366.4
      8 ENSDART00000110372.1
     10 ENSDART00000110373.2
      1 ENSDART00000110377.1
      2 ENSDART00000110380.2
      1 ENSDART00000110381.2
      7 ENSDART00000110388.2
     30 ENSDART00000110389.2
      6 ENSDART00000110396.2
      2 ENSDART00000110408.2
      1 ENSDART00000110411.3
      8 ENSDART00000110416.2
     34 ENSDART00000110426.3
      5 ENSDART00000110429.1
      3 ENSDART00000110432.2
      7 ENSDART00000110441.2
      1 ENSDART00000110443.3
     22 ENSDART00000110456.2
      1 ENSDART00000110457.2
      1 ENSDART00000110458.1
      1 ENSDART00000110471.2
      6 ENSDART00000110478.1
      3 ENSDART00000110482.3
      4 ENSDART00000110484.2
      1 ENSDART00000110490.2
     22 ENSDART00000110495.3
      2 ENSDART00000110497.3
      6 ENSDART00000110499.2
      2 ENSDART00000110505.2
      7 ENSDART00000110507.2
      8 ENSDART00000110510.2
     12 ENSDART00000110512.2
     10 ENSDART00000110513.1
     34 ENSDART00000110514.4
      5 ENSDART00000110527.2
     17 ENSDART00000110529.2
      1 ENSDART00000110532.1
      7 ENSDART00000110537.2
      7 ENSDART00000110538.2
      6 ENSDART00000110542.1
      1 ENSDART00000110548.3
     13 ENSDART00000110549.3
      8 ENSDART00000110550.2
      1 ENSDART00000110552.2
     12 ENSDART00000110553.1
      2 ENSDART00000110567.3
      1 ENSDART00000110570.2
      3 ENSDART00000110577.2
      1 ENSDART00000110582.3
     24 ENSDART00000110583.1
      8 ENSDART00000110585.3
     26 ENSDART00000110588.2
      8 ENSDART00000110593.2
      2 ENSDART00000110605.2
      8 ENSDART00000110606.2
      3 ENSDART00000110608.2
     11 ENSDART00000110610.2
      4 ENSDART00000110613.2
      9 ENSDART00000110614.2
      7 ENSDART00000110615.2
      1 ENSDART00000110619.2
     13 ENSDART00000110621.2
     11 ENSDART00000110622.2
      3 ENSDART00000110627.2
      1 ENSDART00000110629.2
      4 ENSDART00000110633.1
      1 ENSDART00000110638.2
     11 ENSDART00000110639.2
      1 ENSDART00000110645.2
     12 ENSDART00000110646.2
      8 ENSDART00000110652.2
      1 ENSDART00000110655.2
      2 ENSDART00000110656.2
      1 ENSDART00000110666.2
      7 ENSDART00000110669.2
     12 ENSDART00000110670.3
      1 ENSDART00000110679.2
      1 ENSDART00000110680.3
      3 ENSDART00000110682.3
      7 ENSDART00000110686.2
      1 ENSDART00000110690.2
     14 ENSDART00000110697.2
      7 ENSDART00000110699.2
      7 ENSDART00000110704.3
      1 ENSDART00000110709.2
      8 ENSDART00000110711.2
      2 ENSDART00000110715.2
      3 ENSDART00000110716.1
     12 ENSDART00000110719.2
     16 ENSDART00000110731.2
      6 ENSDART00000110737.1
      1 ENSDART00000110743.3
      3 ENSDART00000110746.2
      7 ENSDART00000110751.2
      1 ENSDART00000110754.3
     28 ENSDART00000110761.1
      4 ENSDART00000110763.3
     10 ENSDART00000110767.2
      6 ENSDART00000110769.2
     12 ENSDART00000110770.2
      6 ENSDART00000110777.3
      2 ENSDART00000110781.5
      4 ENSDART00000110782.2
      5 ENSDART00000110783.3
      1 ENSDART00000110785.2
      1 ENSDART00000110787.2
      1 ENSDART00000110789.2
      5 ENSDART00000110790.2
      2 ENSDART00000110791.2
      4 ENSDART00000110794.2
     25 ENSDART00000110796.2
      1 ENSDART00000110797.2
      1 ENSDART00000110803.2
     28 ENSDART00000110807.2
      2 ENSDART00000110813.1
      8 ENSDART00000110816.1
      2 ENSDART00000110818.2
      3 ENSDART00000110821.2
      5 ENSDART00000110828.2
      1 ENSDART00000110834.3
      6 ENSDART00000110835.2
      1 ENSDART00000110838.1
      2 ENSDART00000110839.2
      4 ENSDART00000110840.2
      1 ENSDART00000110841.2
     24 ENSDART00000110842.1
      9 ENSDART00000110843.2
      2 ENSDART00000110845.2
      6 ENSDART00000110854.2
      1 ENSDART00000110857.3
      1 ENSDART00000110859.2
     14 ENSDART00000110862.2
      2 ENSDART00000110871.2
      6 ENSDART00000110880.2
     29 ENSDART00000110882.2
     75 ENSDART00000110883.3
     21 ENSDART00000110884.3
      2 ENSDART00000110892.3
      1 ENSDART00000110896.2
      9 ENSDART00000110903.3
     17 ENSDART00000110906.2
      2 ENSDART00000110922.2
      3 ENSDART00000110933.3
      2 ENSDART00000110934.2
      4 ENSDART00000110951.2
     29 ENSDART00000110964.1
      9 ENSDART00000110967.2
     17 ENSDART00000110970.2
      1 ENSDART00000110991.2
     39 ENSDART00000110992.2
      2 ENSDART00000110996.1
      4 ENSDART00000110998.2
      1 ENSDART00000111002.2
     16 ENSDART00000111005.2
      5 ENSDART00000111006.1
     25 ENSDART00000111007.2
     15 ENSDART00000111014.3
      5 ENSDART00000111019.2
     42 ENSDART00000111025.3
      2 ENSDART00000111027.2
      5 ENSDART00000111029.2
      3 ENSDART00000111036.2
      2 ENSDART00000111037.2
      1 ENSDART00000111039.3
     15 ENSDART00000111043.2
      1 ENSDART00000111047.2
      1 ENSDART00000111049.1
      8 ENSDART00000111052.2
      1 ENSDART00000111053.1
      1 ENSDART00000111063.3
     22 ENSDART00000111064.2
      3 ENSDART00000111071.2
      2 ENSDART00000111075.2
      4 ENSDART00000111078.2
     10 ENSDART00000111079.1
      1 ENSDART00000111084.2
     13 ENSDART00000111088.2
      2 ENSDART00000111089.2
     26 ENSDART00000111096.3
      1 ENSDART00000111097.1
      2 ENSDART00000111098.2
      3 ENSDART00000111099.1
      4 ENSDART00000111101.2
      2 ENSDART00000111102.2
      5 ENSDART00000111104.3
      3 ENSDART00000111114.3
      1 ENSDART00000111124.2
      1 ENSDART00000111126.2
     14 ENSDART00000111129.2
      2 ENSDART00000111135.2
      4 ENSDART00000111138.2
      2 ENSDART00000111140.2
      2 ENSDART00000111141.2
      1 ENSDART00000111149.2
     25 ENSDART00000111150.3
     16 ENSDART00000111151.2
      1 ENSDART00000111156.2
     17 ENSDART00000111160.1
      3 ENSDART00000111161.2
      1 ENSDART00000111163.2
      1 ENSDART00000111169.1
      3 ENSDART00000111175.2
      1 ENSDART00000111180.2
     26 ENSDART00000111183.2
      6 ENSDART00000111184.2
     12 ENSDART00000111189.2
      3 ENSDART00000111198.2
     14 ENSDART00000111204.2
      1 ENSDART00000111212.3
      3 ENSDART00000111214.2
      1 ENSDART00000111216.2
      1 ENSDART00000111218.2
     20 ENSDART00000111220.4
      1 ENSDART00000111225.2
      3 ENSDART00000111226.2
      1 ENSDART00000111227.3
      2 ENSDART00000111228.2
      2 ENSDART00000111236.1
      1 ENSDART00000111237.2
      4 ENSDART00000111239.2
     24 ENSDART00000111241.3
      1 ENSDART00000111243.2
      3 ENSDART00000111245.2
      1 ENSDART00000111246.2
      1 ENSDART00000111247.1
     17 ENSDART00000111250.2
      3 ENSDART00000111254.2
      9 ENSDART00000111255.2
      2 ENSDART00000111259.2
      1 ENSDART00000111261.2
      1 ENSDART00000111269.2
      2 ENSDART00000111282.2
      1 ENSDART00000111284.2
      1 ENSDART00000111285.2
      1 ENSDART00000111287.2
      3 ENSDART00000111298.3
      1 ENSDART00000111303.2
      3 ENSDART00000111307.2
      2 ENSDART00000111318.2
     15 ENSDART00000111321.3
     11 ENSDART00000111325.2
      5 ENSDART00000111327.2
      6 ENSDART00000111328.1
      2 ENSDART00000111333.2
      1 ENSDART00000111339.2
      1 ENSDART00000111343.1
     29 ENSDART00000111345.2
      7 ENSDART00000111348.3
      3 ENSDART00000111358.3
      3 ENSDART00000111362.2
      5 ENSDART00000111367.3
      6 ENSDART00000111372.2
      5 ENSDART00000111374.2
      4 ENSDART00000111382.3
      1 ENSDART00000111383.1
      2 ENSDART00000111385.3
      5 ENSDART00000111386.1
      1 ENSDART00000111388.3
      3 ENSDART00000111389.2
      2 ENSDART00000111397.2
      4 ENSDART00000111409.1
      1 ENSDART00000111410.1
      8 ENSDART00000111414.2
      7 ENSDART00000111417.2
      1 ENSDART00000111420.2
      1 ENSDART00000111422.1
     21 ENSDART00000111430.1
     28 ENSDART00000111438.2
      3 ENSDART00000111442.2
      1 ENSDART00000111444.2
     29 ENSDART00000111446.2
      3 ENSDART00000111454.3
      4 ENSDART00000111456.2
      9 ENSDART00000111458.2
     36 ENSDART00000111462.3
     10 ENSDART00000111464.2
      1 ENSDART00000111465.2
     10 ENSDART00000111472.2
      4 ENSDART00000111477.3
      6 ENSDART00000111480.2
     17 ENSDART00000111481.2
      1 ENSDART00000111483.2
      2 ENSDART00000111486.2
      9 ENSDART00000111487.2
      1 ENSDART00000111490.2
     25 ENSDART00000111494.2
      1 ENSDART00000111504.2
      1 ENSDART00000111512.2
      9 ENSDART00000111517.2
      9 ENSDART00000111528.3
      4 ENSDART00000111537.2
      1 ENSDART00000111538.2
      2 ENSDART00000111539.2
      1 ENSDART00000111541.2
     17 ENSDART00000111542.3
      6 ENSDART00000111552.2
     16 ENSDART00000111557.2
      2 ENSDART00000111560.3
      2 ENSDART00000111561.2
      3 ENSDART00000111563.2
      6 ENSDART00000111564.2
      4 ENSDART00000111565.3
     11 ENSDART00000111566.3
      9 ENSDART00000111567.2
      1 ENSDART00000111568.2
      6 ENSDART00000111576.2
      6 ENSDART00000111580.2
     14 ENSDART00000111585.2
      1 ENSDART00000111589.3
     28 ENSDART00000111590.2
      5 ENSDART00000111591.2
      1 ENSDART00000111600.2
      5 ENSDART00000111603.3
      2 ENSDART00000111604.2
     10 ENSDART00000111613.2
      1 ENSDART00000111615.2
     16 ENSDART00000111616.2
      8 ENSDART00000111617.1
      1 ENSDART00000111618.2
      5 ENSDART00000111622.2
      5 ENSDART00000111623.2
      4 ENSDART00000111626.2
      2 ENSDART00000111629.3
      2 ENSDART00000111634.4
     24 ENSDART00000111636.1
      3 ENSDART00000111641.2
      8 ENSDART00000111646.3
      7 ENSDART00000111651.2
      3 ENSDART00000111652.2
     10 ENSDART00000111655.2
      1 ENSDART00000111658.2
      3 ENSDART00000111659.2
     26 ENSDART00000111661.2
     17 ENSDART00000111669.2
      7 ENSDART00000111670.2
      3 ENSDART00000111671.1
     24 ENSDART00000111679.2
      9 ENSDART00000111681.2
      2 ENSDART00000111682.2
      5 ENSDART00000111686.2
      2 ENSDART00000111688.2
      4 ENSDART00000111694.2
     10 ENSDART00000111699.3
      1 ENSDART00000111706.2
      2 ENSDART00000111707.2
      5 ENSDART00000111710.2
     21 ENSDART00000111711.2
      7 ENSDART00000111712.1
      4 ENSDART00000111713.2
      2 ENSDART00000111717.3
     10 ENSDART00000111720.2
      2 ENSDART00000111724.2
      2 ENSDART00000111731.2
      2 ENSDART00000111738.2
      5 ENSDART00000111739.2
     14 ENSDART00000111744.1
      1 ENSDART00000111749.3
      7 ENSDART00000111753.2
      2 ENSDART00000111754.2
     10 ENSDART00000111755.2
      7 ENSDART00000111758.3
     35 ENSDART00000111762.2
      3 ENSDART00000111766.2
      3 ENSDART00000111767.3
      1 ENSDART00000111769.2
      1 ENSDART00000111771.2
      8 ENSDART00000111772.2
     11 ENSDART00000111774.2
     13 ENSDART00000111777.2
     12 ENSDART00000111792.2
      2 ENSDART00000111801.1
     35 ENSDART00000111806.3
      6 ENSDART00000111828.2
      2 ENSDART00000111830.2
      2 ENSDART00000111832.3
      6 ENSDART00000111836.2
      8 ENSDART00000111837.3
     10 ENSDART00000111839.2
     15 ENSDART00000111842.3
     19 ENSDART00000111852.2
      1 ENSDART00000111853.3
     16 ENSDART00000111855.2
      6 ENSDART00000111858.2
      5 ENSDART00000111860.1
      8 ENSDART00000111862.2
      2 ENSDART00000111863.1
      3 ENSDART00000111869.3
     32 ENSDART00000111877.2
      9 ENSDART00000111878.2
      2 ENSDART00000111882.2
     13 ENSDART00000111885.2
      6 ENSDART00000111891.2
      7 ENSDART00000111894.2
      2 ENSDART00000111899.1
      5 ENSDART00000111901.2
      6 ENSDART00000111912.2
     17 ENSDART00000111923.2
      2 ENSDART00000111926.2
      3 ENSDART00000111927.2
     10 ENSDART00000111936.2
     10 ENSDART00000111938.2
      5 ENSDART00000111941.2
      1 ENSDART00000111946.2
      1 ENSDART00000111948.2
      5 ENSDART00000111950.1
     10 ENSDART00000111951.2
     13 ENSDART00000111952.2
      7 ENSDART00000111956.2
      8 ENSDART00000111957.2
      3 ENSDART00000111961.2
      4 ENSDART00000111962.4
     22 ENSDART00000111963.2
     12 ENSDART00000111964.1
     12 ENSDART00000111966.2
     10 ENSDART00000111971.2
      8 ENSDART00000111982.2
      4 ENSDART00000111986.2
      4 ENSDART00000111995.3
      2 ENSDART00000112006.2
     10 ENSDART00000112007.2
      5 ENSDART00000112009.2
      6 ENSDART00000112014.3
      1 ENSDART00000112016.2
      1 ENSDART00000112018.3
     11 ENSDART00000112022.2
      3 ENSDART00000112030.2
      5 ENSDART00000112056.2
      5 ENSDART00000112061.2
      7 ENSDART00000112067.2
      1 ENSDART00000112068.3
     12 ENSDART00000112075.2
      1 ENSDART00000112082.2
      7 ENSDART00000112083.2
     22 ENSDART00000112085.2
      1 ENSDART00000112088.2
     14 ENSDART00000112095.2
      4 ENSDART00000112096.2
     10 ENSDART00000112098.2
      3 ENSDART00000112101.2
      4 ENSDART00000112103.3
      1 ENSDART00000112109.3
      3 ENSDART00000112112.2
      5 ENSDART00000112116.3
      5 ENSDART00000112124.3
      1 ENSDART00000112133.2
      6 ENSDART00000112134.2
      4 ENSDART00000112136.2
     10 ENSDART00000112137.2
      2 ENSDART00000112140.2
     26 ENSDART00000112147.2
      1 ENSDART00000112148.2
      3 ENSDART00000112152.3
     12 ENSDART00000112153.3
     22 ENSDART00000112155.1
      8 ENSDART00000112156.2
     10 ENSDART00000112165.1
     16 ENSDART00000112166.2
      8 ENSDART00000112167.3
     16 ENSDART00000112169.3
      3 ENSDART00000112183.2
      3 ENSDART00000112196.2
      9 ENSDART00000112198.2
     29 ENSDART00000112201.2
     31 ENSDART00000112204.2
     11 ENSDART00000112209.2
      9 ENSDART00000112210.2
      2 ENSDART00000112214.2
      5 ENSDART00000112217.2
      6 ENSDART00000112226.3
     10 ENSDART00000112232.2
      1 ENSDART00000112234.3
      1 ENSDART00000112242.1
      4 ENSDART00000112243.3
      2 ENSDART00000112245.1
      1 ENSDART00000112252.2
      1 ENSDART00000112254.2
     32 ENSDART00000112256.2
      1 ENSDART00000112258.2
      1 ENSDART00000112263.2
      3 ENSDART00000112264.2
      4 ENSDART00000112267.3
      1 ENSDART00000112268.2
      2 ENSDART00000112270.4
      1 ENSDART00000112275.2
     30 ENSDART00000112279.2
      4 ENSDART00000112288.2
     12 ENSDART00000112291.2
     11 ENSDART00000112298.2
      2 ENSDART00000112301.2
      2 ENSDART00000112313.3
      1 ENSDART00000112317.2
      3 ENSDART00000112320.2
      8 ENSDART00000112324.2
      8 ENSDART00000112327.2
      8 ENSDART00000112328.2
      4 ENSDART00000112329.4
      3 ENSDART00000112333.4
      2 ENSDART00000112342.1
      2 ENSDART00000112343.2
     24 ENSDART00000112344.2
      6 ENSDART00000112345.2
      1 ENSDART00000112347.2
      2 ENSDART00000112349.1
      1 ENSDART00000112354.2
      2 ENSDART00000112356.3
     17 ENSDART00000112361.2
      3 ENSDART00000112362.2
      3 ENSDART00000112364.2
      1 ENSDART00000112368.2
      3 ENSDART00000112375.2
      6 ENSDART00000112377.2
      5 ENSDART00000112380.2
      1 ENSDART00000112381.2
      1 ENSDART00000112382.2
      1 ENSDART00000112384.3
     29 ENSDART00000112389.2
      4 ENSDART00000112392.2
     20 ENSDART00000112394.2
     30 ENSDART00000112398.1
      5 ENSDART00000112400.2
      5 ENSDART00000112404.2
     61 ENSDART00000112410.2
      7 ENSDART00000112414.2
      2 ENSDART00000112415.3
     19 ENSDART00000112417.2
      1 ENSDART00000112427.2
     11 ENSDART00000112432.2
      2 ENSDART00000112445.2
      1 ENSDART00000112447.2
     12 ENSDART00000112453.1
      3 ENSDART00000112469.2
      1 ENSDART00000112470.2
      2 ENSDART00000112473.1
      4 ENSDART00000112474.2
      7 ENSDART00000112478.2
      8 ENSDART00000112479.3
      4 ENSDART00000112483.2
     10 ENSDART00000112487.1
     34 ENSDART00000112488.2
      2 ENSDART00000112490.2
      4 ENSDART00000112495.2
     12 ENSDART00000112511.1
     13 ENSDART00000112516.2
      8 ENSDART00000112531.1
      5 ENSDART00000112537.1
      2 ENSDART00000112538.2
      2 ENSDART00000112541.2
      4 ENSDART00000112542.2
      1 ENSDART00000112543.2
      8 ENSDART00000112544.2
      1 ENSDART00000112546.3
      1 ENSDART00000112550.3
      9 ENSDART00000112555.2
      1 ENSDART00000112556.2
      7 ENSDART00000112558.1
     10 ENSDART00000112559.1
      1 ENSDART00000112560.2
      4 ENSDART00000112562.2
      1 ENSDART00000112565.2
      1 ENSDART00000112567.2
      1 ENSDART00000112579.2
      2 ENSDART00000112581.2
      5 ENSDART00000112582.2
      2 ENSDART00000112584.1
     28 ENSDART00000112588.3
      6 ENSDART00000112589.2
      6 ENSDART00000112590.2
      1 ENSDART00000112597.2
     17 ENSDART00000112599.2
      2 ENSDART00000112605.2
      2 ENSDART00000112616.2
      1 ENSDART00000112619.2
      8 ENSDART00000112634.2
      1 ENSDART00000112635.2
      5 ENSDART00000112636.2
      3 ENSDART00000112637.3
      9 ENSDART00000112640.2
     12 ENSDART00000112643.2
      2 ENSDART00000112644.2
      2 ENSDART00000112653.2
      3 ENSDART00000112663.2
      5 ENSDART00000112665.2
     12 ENSDART00000112667.2
      3 ENSDART00000112670.2
      1 ENSDART00000112671.2
      9 ENSDART00000112675.2
      9 ENSDART00000112680.3
      5 ENSDART00000112682.2
      3 ENSDART00000112685.1
     11 ENSDART00000112689.2
      8 ENSDART00000112694.2
      5 ENSDART00000112695.2
     19 ENSDART00000112696.2
      1 ENSDART00000112711.2
      8 ENSDART00000112714.2
      4 ENSDART00000112726.2
      7 ENSDART00000112730.2
      2 ENSDART00000112731.2
     31 ENSDART00000112739.2
      2 ENSDART00000112742.1
      1 ENSDART00000112746.3
      2 ENSDART00000112750.2
     19 ENSDART00000112754.2
      1 ENSDART00000112756.2
      1 ENSDART00000112757.2
     13 ENSDART00000112765.2
      1 ENSDART00000112771.3
      9 ENSDART00000112774.1
      3 ENSDART00000112777.3
      3 ENSDART00000112783.2
      1 ENSDART00000112784.3
      3 ENSDART00000112793.2
     20 ENSDART00000112800.2
      3 ENSDART00000112801.2
      5 ENSDART00000112803.2
      8 ENSDART00000112806.2
      5 ENSDART00000112812.3
      5 ENSDART00000112820.2
      1 ENSDART00000112826.1
      1 ENSDART00000112829.2
      8 ENSDART00000112833.2
      4 ENSDART00000112838.2
      3 ENSDART00000112839.3
     12 ENSDART00000112840.2
      1 ENSDART00000112846.2
      1 ENSDART00000112853.2
      6 ENSDART00000112854.2
      1 ENSDART00000112859.2
      2 ENSDART00000112860.2
      5 ENSDART00000112867.2
      1 ENSDART00000112869.3
      8 ENSDART00000112873.2
      2 ENSDART00000112878.2
     33 ENSDART00000112882.2
      5 ENSDART00000112883.2
     17 ENSDART00000112889.3
     22 ENSDART00000112894.2
      5 ENSDART00000112896.2
     11 ENSDART00000112908.2
      3 ENSDART00000112914.3
      6 ENSDART00000112918.2
      4 ENSDART00000112924.3
     11 ENSDART00000112929.1
      1 ENSDART00000112930.2
      2 ENSDART00000112937.2
      2 ENSDART00000112941.2
      1 ENSDART00000112944.2
      3 ENSDART00000112955.2
      1 ENSDART00000112956.2
      1 ENSDART00000112959.3
     13 ENSDART00000112969.2
      3 ENSDART00000112974.2
      4 ENSDART00000112979.2
      7 ENSDART00000112980.2
     16 ENSDART00000112985.1
      1 ENSDART00000112997.2
      1 ENSDART00000112999.1
      2 ENSDART00000113001.2
      9 ENSDART00000113012.2
      5 ENSDART00000113013.3
      9 ENSDART00000113014.2
     19 ENSDART00000113020.2
      3 ENSDART00000113021.2
      8 ENSDART00000113022.1
      6 ENSDART00000113023.2
      3 ENSDART00000113030.3
     11 ENSDART00000113031.2
      1 ENSDART00000113036.2
      1 ENSDART00000113037.1
     10 ENSDART00000113043.2
     10 ENSDART00000113050.1
      8 ENSDART00000113058.2
      5 ENSDART00000113060.3
      4 ENSDART00000113066.2
     13 ENSDART00000113068.3
      1 ENSDART00000113073.2
      6 ENSDART00000113074.2
      3 ENSDART00000113078.1
      1 ENSDART00000113081.3
      1 ENSDART00000113082.3
      5 ENSDART00000113087.2
      8 ENSDART00000113092.2
      3 ENSDART00000113095.2
      2 ENSDART00000113096.2
      3 ENSDART00000113097.3
      2 ENSDART00000113099.2
      4 ENSDART00000113101.3
      1 ENSDART00000113102.2
      4 ENSDART00000113105.2
     20 ENSDART00000113111.2
     16 ENSDART00000113115.1
      5 ENSDART00000113116.2
      1 ENSDART00000113120.2
      2 ENSDART00000113131.2
      1 ENSDART00000113132.2
      3 ENSDART00000113134.3
      5 ENSDART00000113135.3
      1 ENSDART00000113138.2
     16 ENSDART00000113142.3
      1 ENSDART00000113146.3
     18 ENSDART00000113148.4
     17 ENSDART00000113159.2
      5 ENSDART00000113162.2
      1 ENSDART00000113165.2
      1 ENSDART00000113166.1
      2 ENSDART00000113174.2
      1 ENSDART00000113176.2
     12 ENSDART00000113179.2
      1 ENSDART00000113184.1
      2 ENSDART00000113185.2
      3 ENSDART00000113194.2
      3 ENSDART00000113196.2
      5 ENSDART00000113200.1
      2 ENSDART00000113202.2
      7 ENSDART00000113204.2
     20 ENSDART00000113215.2
     49 ENSDART00000113219.2
     23 ENSDART00000113221.2
      2 ENSDART00000113222.2
      3 ENSDART00000113224.2
     11 ENSDART00000113232.2
      6 ENSDART00000113239.1
     14 ENSDART00000113245.2
      2 ENSDART00000113247.2
      1 ENSDART00000113264.3
      1 ENSDART00000113266.2
     39 ENSDART00000113271.2
      1 ENSDART00000113276.3
      1 ENSDART00000113279.3
      8 ENSDART00000113284.1
      4 ENSDART00000113285.2
      1 ENSDART00000113286.2
     46 ENSDART00000113294.2
      1 ENSDART00000113296.2
     15 ENSDART00000113297.2
      6 ENSDART00000113299.2
     10 ENSDART00000113300.3
      2 ENSDART00000113313.1
      9 ENSDART00000113325.2
     12 ENSDART00000113332.2
      8 ENSDART00000113335.3
      6 ENSDART00000113337.2
      7 ENSDART00000113342.3
     37 ENSDART00000113345.3
     41 ENSDART00000113350.2
     30 ENSDART00000113351.3
      8 ENSDART00000113352.2
      2 ENSDART00000113353.2
      2 ENSDART00000113358.2
      4 ENSDART00000113359.2
     15 ENSDART00000113360.2
      1 ENSDART00000113366.2
      7 ENSDART00000113367.2
      7 ENSDART00000113368.2
      1 ENSDART00000113370.3
     24 ENSDART00000113371.2
     12 ENSDART00000113376.1
     15 ENSDART00000113380.2
      5 ENSDART00000113382.1
      1 ENSDART00000113383.2
      4 ENSDART00000113384.3
     17 ENSDART00000113387.2
     16 ENSDART00000113388.2
      7 ENSDART00000113389.2
      1 ENSDART00000113392.3
     13 ENSDART00000113395.2
      3 ENSDART00000113396.2
     10 ENSDART00000113401.2
      6 ENSDART00000113411.1
      3 ENSDART00000113418.3
     10 ENSDART00000113420.2
      2 ENSDART00000113423.2
      2 ENSDART00000113427.2
     12 ENSDART00000113436.2
     10 ENSDART00000113438.2
     12 ENSDART00000113441.2
      8 ENSDART00000113444.2
      1 ENSDART00000113448.2
      1 ENSDART00000113460.2
      1 ENSDART00000113461.2
      1 ENSDART00000113462.2
      1 ENSDART00000113465.2
      4 ENSDART00000113467.2
      1 ENSDART00000113468.2
      1 ENSDART00000113469.3
      1 ENSDART00000113473.2
      1 ENSDART00000113475.2
      9 ENSDART00000113478.2
     21 ENSDART00000113480.1
     42 ENSDART00000113483.2
     32 ENSDART00000113489.3
      7 ENSDART00000113493.1
      1 ENSDART00000113496.2
      8 ENSDART00000113497.2
      5 ENSDART00000113498.2
      4 ENSDART00000113504.2
     34 ENSDART00000113505.2
      5 ENSDART00000113507.1
     29 ENSDART00000113508.2
      1 ENSDART00000113511.2
      1 ENSDART00000113526.2
      6 ENSDART00000113527.2
      2 ENSDART00000113529.2
      8 ENSDART00000113534.3
      2 ENSDART00000113543.2
      1 ENSDART00000113545.1
      2 ENSDART00000113546.1
      5 ENSDART00000113550.3
     19 ENSDART00000113556.2
     28 ENSDART00000113559.2
     14 ENSDART00000113562.2
      2 ENSDART00000113567.2
     31 ENSDART00000113574.2
      4 ENSDART00000113581.3
      5 ENSDART00000113582.3
      3 ENSDART00000113585.2
     10 ENSDART00000113589.2
      5 ENSDART00000113593.3
      7 ENSDART00000113596.2
      4 ENSDART00000113598.2
     30 ENSDART00000113602.2
      3 ENSDART00000113609.3
     17 ENSDART00000113617.2
     34 ENSDART00000113621.2
      1 ENSDART00000113626.1
      4 ENSDART00000113627.1
     10 ENSDART00000113642.2
      1 ENSDART00000113643.2
      4 ENSDART00000113644.2
      8 ENSDART00000113654.1
      7 ENSDART00000113656.3
      2 ENSDART00000113658.1
      3 ENSDART00000113660.2
     16 ENSDART00000113668.2
      1 ENSDART00000113678.2
     15 ENSDART00000113679.3
      6 ENSDART00000113683.2
      1 ENSDART00000113684.2
      9 ENSDART00000113697.1
     12 ENSDART00000113698.2
      1 ENSDART00000113706.1
      4 ENSDART00000113707.2
      3 ENSDART00000113712.2
      9 ENSDART00000113713.1
      2 ENSDART00000113714.3
      1 ENSDART00000113716.2
      3 ENSDART00000113722.3
      1 ENSDART00000113723.3
     16 ENSDART00000113726.2
      9 ENSDART00000113727.2
      6 ENSDART00000113732.2
      2 ENSDART00000113734.2
      6 ENSDART00000113735.3
     17 ENSDART00000113739.3
      3 ENSDART00000113744.2
     10 ENSDART00000113752.1
      4 ENSDART00000113757.2
      2 ENSDART00000113764.2
      2 ENSDART00000113773.2
      2 ENSDART00000113780.3
      3 ENSDART00000113783.2
      4 ENSDART00000113785.2
      2 ENSDART00000113789.1
      2 ENSDART00000113792.2
      1 ENSDART00000113795.2
      1 ENSDART00000113797.4
      2 ENSDART00000113802.2
      2 ENSDART00000113803.3
      3 ENSDART00000113804.2
      2 ENSDART00000113806.2
      1 ENSDART00000113810.2
     43 ENSDART00000113814.2
      2 ENSDART00000113816.1
      7 ENSDART00000113821.2
     23 ENSDART00000113824.2
      6 ENSDART00000113825.2
     14 ENSDART00000113829.2
      8 ENSDART00000113832.2
      5 ENSDART00000113834.2
     13 ENSDART00000113837.3
      3 ENSDART00000113843.3
      6 ENSDART00000113848.2
     36 ENSDART00000113849.2
      1 ENSDART00000113852.2
      1 ENSDART00000113855.3
      1 ENSDART00000113858.2
     18 ENSDART00000113862.3
      3 ENSDART00000113867.2
      1 ENSDART00000113870.2
      2 ENSDART00000113876.2
     11 ENSDART00000113883.2
      1 ENSDART00000113889.3
      5 ENSDART00000113890.3
      6 ENSDART00000113893.2
      6 ENSDART00000113900.2
     12 ENSDART00000113905.2
      2 ENSDART00000113907.2
      1 ENSDART00000113908.2
     33 ENSDART00000113914.3
      4 ENSDART00000113923.2
     23 ENSDART00000113926.2
     13 ENSDART00000113927.4
     20 ENSDART00000113929.2
      3 ENSDART00000113930.3
      1 ENSDART00000113936.3
     13 ENSDART00000113938.2
      1 ENSDART00000113949.2
      8 ENSDART00000113954.3
      1 ENSDART00000113956.2
      3 ENSDART00000113957.2
      2 ENSDART00000113978.2
      7 ENSDART00000113986.2
      2 ENSDART00000113990.2
      9 ENSDART00000113997.2
      2 ENSDART00000113998.2
     21 ENSDART00000114000.2
      8 ENSDART00000114008.2
      4 ENSDART00000114023.1
     12 ENSDART00000114024.2
      7 ENSDART00000114040.2
     19 ENSDART00000114041.2
      1 ENSDART00000114043.3
      6 ENSDART00000114050.2
      3 ENSDART00000114060.3
      1 ENSDART00000114062.2
     12 ENSDART00000114067.2
      2 ENSDART00000114076.3
      2 ENSDART00000114078.2
      6 ENSDART00000114081.3
      1 ENSDART00000114083.3
      2 ENSDART00000114086.2
      2 ENSDART00000114091.2
      4 ENSDART00000114096.2
      1 ENSDART00000114097.2
     19 ENSDART00000114100.2
      2 ENSDART00000114102.1
     11 ENSDART00000114113.3
      1 ENSDART00000114118.2
      3 ENSDART00000114128.2
      1 ENSDART00000114131.2
      3 ENSDART00000114134.3
      4 ENSDART00000114136.3
      1 ENSDART00000114137.2
      2 ENSDART00000114138.3
     10 ENSDART00000114148.2
     13 ENSDART00000114151.1
      6 ENSDART00000114159.1
     11 ENSDART00000114160.2
     10 ENSDART00000114162.2
      1 ENSDART00000114167.3
     27 ENSDART00000114168.3
      1 ENSDART00000114172.2
      2 ENSDART00000114173.2
      2 ENSDART00000114177.4
      1 ENSDART00000114181.2
      4 ENSDART00000114187.2
     11 ENSDART00000114190.2
      2 ENSDART00000114194.2
      2 ENSDART00000114196.2
      5 ENSDART00000114197.2
     10 ENSDART00000114198.1
     13 ENSDART00000114199.3
      2 ENSDART00000114200.2
      3 ENSDART00000114204.2
      2 ENSDART00000114212.2
      4 ENSDART00000114215.3
      2 ENSDART00000114217.2
     43 ENSDART00000114222.2
      1 ENSDART00000114226.2
      6 ENSDART00000114227.2
      1 ENSDART00000114230.2
      4 ENSDART00000114238.2
      8 ENSDART00000114246.3
      2 ENSDART00000114248.3
     11 ENSDART00000114257.2
      7 ENSDART00000114258.2
     10 ENSDART00000114260.3
      7 ENSDART00000114265.3
     12 ENSDART00000114266.3
      7 ENSDART00000114270.2
     12 ENSDART00000114272.2
      1 ENSDART00000114282.2
      6 ENSDART00000114284.3
      2 ENSDART00000114286.2
      6 ENSDART00000114288.1
     10 ENSDART00000114292.2
      3 ENSDART00000114294.1
     13 ENSDART00000114304.2
     22 ENSDART00000114308.2
     10 ENSDART00000114313.2
      5 ENSDART00000114314.2
      8 ENSDART00000114316.2
      1 ENSDART00000114319.3
      7 ENSDART00000114322.2
      3 ENSDART00000114325.2
     10 ENSDART00000114326.2
      4 ENSDART00000114327.1
      7 ENSDART00000114328.2
     15 ENSDART00000114330.3
      5 ENSDART00000114336.2
     20 ENSDART00000114343.2
     35 ENSDART00000114363.2
     34 ENSDART00000114368.1
      9 ENSDART00000114369.2
      4 ENSDART00000114378.2
      8 ENSDART00000114380.3
      4 ENSDART00000114382.2
      1 ENSDART00000114383.1
     10 ENSDART00000114384.3
     13 ENSDART00000114385.2
      4 ENSDART00000114387.2
      2 ENSDART00000114392.2
      9 ENSDART00000114395.2
     22 ENSDART00000114401.2
     12 ENSDART00000114402.2
     17 ENSDART00000114407.1
      1 ENSDART00000114408.1
     11 ENSDART00000114410.4
      1 ENSDART00000114415.2
      6 ENSDART00000114416.2
      1 ENSDART00000114418.2
      1 ENSDART00000114423.2
      3 ENSDART00000114424.2
     11 ENSDART00000114429.2
      1 ENSDART00000114431.2
     11 ENSDART00000114435.1
      6 ENSDART00000114437.2
      1 ENSDART00000114443.2
      7 ENSDART00000114446.2
      2 ENSDART00000114449.3
     11 ENSDART00000114457.2
     10 ENSDART00000114464.2
      9 ENSDART00000114466.2
     11 ENSDART00000114469.2
      1 ENSDART00000114470.2
      6 ENSDART00000114471.1
      1 ENSDART00000114473.1
     18 ENSDART00000114481.2
      3 ENSDART00000114483.2
      6 ENSDART00000114491.3
     60 ENSDART00000114495.2
      7 ENSDART00000114501.2
      1 ENSDART00000114505.2
      1 ENSDART00000114506.2
      3 ENSDART00000114514.3
     10 ENSDART00000114518.2
      3 ENSDART00000114521.1
     18 ENSDART00000114522.2
      2 ENSDART00000114523.2
     14 ENSDART00000114524.3
      1 ENSDART00000114527.2
      4 ENSDART00000114528.4
      8 ENSDART00000114529.1
     16 ENSDART00000114531.1
     11 ENSDART00000114532.2
      8 ENSDART00000114533.2
      6 ENSDART00000114537.2
     15 ENSDART00000114544.3
      4 ENSDART00000114546.2
      5 ENSDART00000114549.1
      2 ENSDART00000114556.2
      8 ENSDART00000114560.2
      1 ENSDART00000114561.2
     14 ENSDART00000114564.2
      1 ENSDART00000114568.3
      1 ENSDART00000114576.2
     47 ENSDART00000114582.3
     10 ENSDART00000114598.3
      5 ENSDART00000114610.2
      7 ENSDART00000114611.3
      9 ENSDART00000114613.3
     30 ENSDART00000114628.2
      1 ENSDART00000114629.2
      3 ENSDART00000114630.3
     24 ENSDART00000114631.2
      1 ENSDART00000114640.2
      5 ENSDART00000114642.2
     23 ENSDART00000114646.3
      1 ENSDART00000114649.3
      3 ENSDART00000114655.2
      1 ENSDART00000114658.2
      4 ENSDART00000114659.2
     14 ENSDART00000114661.2
     10 ENSDART00000114667.3
      8 ENSDART00000114670.2
      2 ENSDART00000114671.2
     12 ENSDART00000114677.2
      3 ENSDART00000114678.2
     21 ENSDART00000114679.3
      3 ENSDART00000114682.2
      1 ENSDART00000114683.2
     14 ENSDART00000114684.2
      2 ENSDART00000114685.2
      7 ENSDART00000114689.2
      1 ENSDART00000114691.2
     18 ENSDART00000114694.2
      3 ENSDART00000114701.2
      8 ENSDART00000114705.2
      3 ENSDART00000114710.2
     14 ENSDART00000114712.2
      3 ENSDART00000114714.3
      1 ENSDART00000114717.2
      4 ENSDART00000114721.2
     10 ENSDART00000114722.2
     10 ENSDART00000114723.2
      2 ENSDART00000114726.3
      1 ENSDART00000114731.2
      1 ENSDART00000114732.2
      2 ENSDART00000114741.3
      9 ENSDART00000114751.2
      8 ENSDART00000114752.2
     14 ENSDART00000114759.3
      1 ENSDART00000114767.2
      9 ENSDART00000114774.2
      7 ENSDART00000114777.2
     11 ENSDART00000114778.2
      6 ENSDART00000114779.2
      2 ENSDART00000114783.2
      3 ENSDART00000114792.2
      5 ENSDART00000114795.2
      5 ENSDART00000114800.2
      1 ENSDART00000114801.2
     18 ENSDART00000114809.4
      1 ENSDART00000114811.2
      1 ENSDART00000114814.3
      4 ENSDART00000114820.2
      1 ENSDART00000114824.2
      1 ENSDART00000114825.1
      1 ENSDART00000114829.2
      2 ENSDART00000114830.2
     15 ENSDART00000114831.2
      3 ENSDART00000114832.2
      1 ENSDART00000114834.2
      7 ENSDART00000114840.2
      1 ENSDART00000114841.2
      3 ENSDART00000114851.1
      1 ENSDART00000114854.1
     14 ENSDART00000114857.2
      1 ENSDART00000114866.2
      8 ENSDART00000114873.2
      1 ENSDART00000114887.2
      1 ENSDART00000114888.2
     15 ENSDART00000114903.2
      8 ENSDART00000114905.3
     15 ENSDART00000114906.3
      1 ENSDART00000114908.2
      1 ENSDART00000114909.2
      3 ENSDART00000114911.2
      2 ENSDART00000114915.3
     26 ENSDART00000114920.2
      1 ENSDART00000114923.3
      2 ENSDART00000114927.2
      6 ENSDART00000114928.2
      1 ENSDART00000114931.2
      1 ENSDART00000114937.2
      7 ENSDART00000114944.3
      1 ENSDART00000114953.2
      4 ENSDART00000114954.3
      5 ENSDART00000114959.2
     11 ENSDART00000114960.2
      4 ENSDART00000114961.3
      5 ENSDART00000114970.1
      5 ENSDART00000114973.2
      1 ENSDART00000114974.1
      1 ENSDART00000114981.1
      1 ENSDART00000114987.2
      2 ENSDART00000114988.3
     45 ENSDART00000115000.2
      2 ENSDART00000115002.2
      1 ENSDART00000115005.1
      2 ENSDART00000115010.2
      4 ENSDART00000115011.2
      2 ENSDART00000115015.2
      1 ENSDART00000115022.2
      5 ENSDART00000115023.2
      3 ENSDART00000115024.2
      2 ENSDART00000115025.2
     11 ENSDART00000115026.2
      2 ENSDART00000115030.2
     10 ENSDART00000115031.3
     20 ENSDART00000115032.1
     18 ENSDART00000115034.2
      1 ENSDART00000115036.2
      2 ENSDART00000115039.1
      1 ENSDART00000115044.2
      4 ENSDART00000115045.1
     13 ENSDART00000115049.2
      7 ENSDART00000115050.2
      1 ENSDART00000115051.2
      1 ENSDART00000115053.1
      1 ENSDART00000115054.2
     14 ENSDART00000115057.2
     29 ENSDART00000115058.2
      9 ENSDART00000115062.2
     22 ENSDART00000115064.2
      5 ENSDART00000115071.2
      9 ENSDART00000115072.2
      4 ENSDART00000115077.3
      1 ENSDART00000115079.2
      8 ENSDART00000115081.2
      1 ENSDART00000115082.2
     25 ENSDART00000115085.2
      7 ENSDART00000115088.3
      5 ENSDART00000115090.3
      1 ENSDART00000115093.2
      1 ENSDART00000115097.2
      7 ENSDART00000115101.2
     12 ENSDART00000115106.1
      1 ENSDART00000115108.2
     62 ENSDART00000115110.2
     26 ENSDART00000115117.3
      5 ENSDART00000115118.3
     82 ENSDART00000115121.2
      2 ENSDART00000115123.2
     11 ENSDART00000115129.3
     15 ENSDART00000115130.2
      5 ENSDART00000115136.2
      6 ENSDART00000115139.2
      1 ENSDART00000115143.2
      1 ENSDART00000115150.2
      1 ENSDART00000115158.1
     28 ENSDART00000115161.2
      1 ENSDART00000115162.2
      3 ENSDART00000115164.2
      2 ENSDART00000115165.2
     22 ENSDART00000115170.2
      9 ENSDART00000115172.3
      3 ENSDART00000115173.2
      5 ENSDART00000115174.2
      2 ENSDART00000115178.3
     12 ENSDART00000115181.2
     14 ENSDART00000115182.2
      5 ENSDART00000115187.2
      8 ENSDART00000115189.2
     16 ENSDART00000115192.2
      3 ENSDART00000115200.3
      5 ENSDART00000115205.2
     10 ENSDART00000115218.2
      2 ENSDART00000115220.2
      3 ENSDART00000115221.4
      2 ENSDART00000115227.1
      1 ENSDART00000115228.2
     12 ENSDART00000115230.2
      1 ENSDART00000115231.3
      2 ENSDART00000115233.2
      1 ENSDART00000115237.2
      1 ENSDART00000115248.1
      5 ENSDART00000115249.2
     14 ENSDART00000115250.2
      4 ENSDART00000115257.2
      1 ENSDART00000115259.2
      1 ENSDART00000115260.2
      6 ENSDART00000115266.2
      2 ENSDART00000115271.2
      9 ENSDART00000115273.2
     15 ENSDART00000115279.1
     17 ENSDART00000115280.2
      3 ENSDART00000115294.2
      2 ENSDART00000115296.2
      4 ENSDART00000115297.2
      3 ENSDART00000115298.2
      2 ENSDART00000115307.2
      5 ENSDART00000115312.2
     15 ENSDART00000115319.3
     36 ENSDART00000115321.2
     14 ENSDART00000115324.3
      8 ENSDART00000115329.1
      1 ENSDART00000115330.3
      1 ENSDART00000115335.3
      2 ENSDART00000115337.2
      9 ENSDART00000115339.2
      9 ENSDART00000115340.2
      2 ENSDART00000115344.3
      2 ENSDART00000115346.1
      3 ENSDART00000115348.2
      5 ENSDART00000115353.1
      1 ENSDART00000115354.3
      9 ENSDART00000115356.2
      3 ENSDART00000115358.1
      2 ENSDART00000115360.2
     11 ENSDART00000115362.2
      1 ENSDART00000115364.2
      1 ENSDART00000115365.2
      1 ENSDART00000115375.3
     38 ENSDART00000115383.3
      2 ENSDART00000115387.2
      2 ENSDART00000115388.2
     19 ENSDART00000115389.1
      3 ENSDART00000115405.2
     32 ENSDART00000115408.3
      3 ENSDART00000115409.3
      1 ENSDART00000115419.2
      4 ENSDART00000115420.2
      8 ENSDART00000115422.2
      3 ENSDART00000115597.1
      1 ENSDART00000115598.1
      1 ENSDART00000115655.1
      1 ENSDART00000115725.1
      3 ENSDART00000115742.2
      1 ENSDART00000115750.1
      1 ENSDART00000115768.1
      1 ENSDART00000115804.1
      2 ENSDART00000115812.3
      2 ENSDART00000115833.1
      4 ENSDART00000115842.1
     11 ENSDART00000115891.3
      1 ENSDART00000115903.1
      1 ENSDART00000115944.1
      1 ENSDART00000115962.1
      1 ENSDART00000115969.1
      1 ENSDART00000115986.1
      1 ENSDART00000116017.1
      1 ENSDART00000116021.1
     10 ENSDART00000116106.2
      4 ENSDART00000116114.2
      1 ENSDART00000116146.3
      1 ENSDART00000116162.3
     13 ENSDART00000116215.2
      2 ENSDART00000116246.1
      1 ENSDART00000116256.1
      1 ENSDART00000116257.1
      1 ENSDART00000116280.1
      1 ENSDART00000116298.1
      1 ENSDART00000116324.1
      1 ENSDART00000116338.1
     18 ENSDART00000116357.2
      3 ENSDART00000116454.1
      3 ENSDART00000116455.2
      1 ENSDART00000116478.1
      1 ENSDART00000116506.2
      1 ENSDART00000116507.1
      1 ENSDART00000116586.1
      2 ENSDART00000116605.1
      1 ENSDART00000116664.1
      1 ENSDART00000116723.1
      8 ENSDART00000116742.2
      2 ENSDART00000116784.1
      1 ENSDART00000116812.1
      1 ENSDART00000116823.3
      1 ENSDART00000116857.2
      1 ENSDART00000116869.3
      1 ENSDART00000116893.1
      1 ENSDART00000116904.1
      1 ENSDART00000116944.1
      1 ENSDART00000116955.1
      1 ENSDART00000116983.3
      1 ENSDART00000116995.1
      1 ENSDART00000117026.1
      1 ENSDART00000117039.1
      1 ENSDART00000117040.1
      1 ENSDART00000117043.1
      1 ENSDART00000117045.2
      1 ENSDART00000117114.1
     11 ENSDART00000117148.2
      1 ENSDART00000117152.1
      1 ENSDART00000117230.1
      2 ENSDART00000117255.1
      1 ENSDART00000117281.3
      1 ENSDART00000117314.1
      1 ENSDART00000117387.1
      1 ENSDART00000117407.1
      1 ENSDART00000117419.1
      1 ENSDART00000117429.1
      1 ENSDART00000117461.1
      1 ENSDART00000117470.1
      1 ENSDART00000117473.1
      1 ENSDART00000117474.3
      1 ENSDART00000117504.1
      1 ENSDART00000117520.1
      1 ENSDART00000117529.1
      1 ENSDART00000117537.1
      1 ENSDART00000117540.1
      1 ENSDART00000117558.1
     19 ENSDART00000117596.3
      1 ENSDART00000117636.1
      1 ENSDART00000117656.1
      1 ENSDART00000117687.3
      1 ENSDART00000117710.1
      1 ENSDART00000117769.1
      9 ENSDART00000117777.2
      1 ENSDART00000117793.1
      1 ENSDART00000117976.1
      1 ENSDART00000117980.1
      1 ENSDART00000118019.1
      1 ENSDART00000118043.2
      1 ENSDART00000118106.1
      1 ENSDART00000118181.2
      2 ENSDART00000118299.3
      4 ENSDART00000118301.1
      1 ENSDART00000118390.1
      6 ENSDART00000118422.2
      2 ENSDART00000118424.1
      1 ENSDART00000118468.1
      1 ENSDART00000118475.1
      1 ENSDART00000118585.1
      1 ENSDART00000118593.1
      1 ENSDART00000118605.1
      1 ENSDART00000118661.1
      2 ENSDART00000118674.1
      1 ENSDART00000118677.1
      1 ENSDART00000118697.3
      1 ENSDART00000118783.1
      1 ENSDART00000118838.1
      2 ENSDART00000118843.2
      1 ENSDART00000118856.1
      1 ENSDART00000118868.1
      1 ENSDART00000118878.1
      1 ENSDART00000118922.1
      2 ENSDART00000118936.1
      4 ENSDART00000119007.1
      1 ENSDART00000119119.1
      1 ENSDART00000119184.1
      1 ENSDART00000119337.1
      1 ENSDART00000119350.2
      1 ENSDART00000119386.1
      1 ENSDART00000119489.1
      1 ENSDART00000119536.1
      1 ENSDART00000119924.1
      1 ENSDART00000119932.1
      1 ENSDART00000119933.1
      1 ENSDART00000119941.2
      1 ENSDART00000119950.1
      1 ENSDART00000120022.1
      1 ENSDART00000120184.1
      1 ENSDART00000120228.1
     21 ENSDART00000120252.2
      1 ENSDART00000120256.1
      1 ENSDART00000120374.1
      1 ENSDART00000120568.1
      1 ENSDART00000120701.1
      1 ENSDART00000120758.1
      1 ENSDART00000120885.1
      2 ENSDART00000120897.1
      1 ENSDART00000121226.1
      1 ENSDART00000121240.2
      5 ENSDART00000121415.2
     44 ENSDART00000121416.1
      1 ENSDART00000121417.1
      1 ENSDART00000121418.1
      2 ENSDART00000121420.1
     16 ENSDART00000121429.1
      4 ENSDART00000121432.2
      1 ENSDART00000121433.1
     25 ENSDART00000121440.1
      2 ENSDART00000121445.1
      2 ENSDART00000121446.1
      1 ENSDART00000121447.2
      4 ENSDART00000121448.3
      4 ENSDART00000121453.2
     59 ENSDART00000121456.2
      2 ENSDART00000121458.1
      2 ENSDART00000121459.1
      9 ENSDART00000121462.1
      7 ENSDART00000121468.1
      8 ENSDART00000121473.1
     19 ENSDART00000121475.1
     21 ENSDART00000121476.2
      1 ENSDART00000121477.1
     11 ENSDART00000121478.1
      1 ENSDART00000121485.1
     20 ENSDART00000121489.2
      1 ENSDART00000121490.1
      2 ENSDART00000121498.2
      1 ENSDART00000121506.2
      1 ENSDART00000121509.1
     57 ENSDART00000121511.1
      4 ENSDART00000121527.1
      9 ENSDART00000121529.1
     10 ENSDART00000121531.2
      1 ENSDART00000121532.1
      4 ENSDART00000121535.1
     21 ENSDART00000121544.1
     12 ENSDART00000121545.2
     35 ENSDART00000121550.2
      7 ENSDART00000121551.1
      9 ENSDART00000121553.1
      2 ENSDART00000121555.2
      2 ENSDART00000121558.2
     45 ENSDART00000121574.1
      7 ENSDART00000121585.1
      1 ENSDART00000121586.2
      2 ENSDART00000121587.1
      3 ENSDART00000121592.1
      1 ENSDART00000121597.1
      6 ENSDART00000121598.2
      2 ENSDART00000121600.1
      1 ENSDART00000121603.1
      1 ENSDART00000121604.1
      9 ENSDART00000121607.3
      1 ENSDART00000121610.1
      2 ENSDART00000121612.1
     19 ENSDART00000121613.1
     11 ENSDART00000121617.1
     12 ENSDART00000121622.1
      1 ENSDART00000121628.1
      1 ENSDART00000121640.1
      5 ENSDART00000121641.2
     12 ENSDART00000121647.1
      2 ENSDART00000121648.1
      1 ENSDART00000121650.1
      4 ENSDART00000121655.1
      1 ENSDART00000121658.1
      1 ENSDART00000121664.2
      6 ENSDART00000121665.2
      2 ENSDART00000121670.1
      6 ENSDART00000121671.1
     22 ENSDART00000121678.1
      1 ENSDART00000121679.1
      3 ENSDART00000121680.1
     29 ENSDART00000121684.1
      1 ENSDART00000121685.1
      9 ENSDART00000121686.2
      2 ENSDART00000121691.1
      3 ENSDART00000121692.1
      2 ENSDART00000121694.1
      4 ENSDART00000121697.2
      6 ENSDART00000121698.2
      4 ENSDART00000121703.1
      5 ENSDART00000121704.1
      8 ENSDART00000121706.1
      6 ENSDART00000121708.2
      1 ENSDART00000121710.1
      3 ENSDART00000121714.3
      9 ENSDART00000121718.1
     56 ENSDART00000121724.1
     20 ENSDART00000121725.2
      1 ENSDART00000121726.1
      7 ENSDART00000121728.2
      1 ENSDART00000121729.1
      2 ENSDART00000121743.1
     11 ENSDART00000121750.1
      1 ENSDART00000121751.2
      7 ENSDART00000121758.1
     15 ENSDART00000121761.1
     23 ENSDART00000121764.1
      2 ENSDART00000121765.2
      1 ENSDART00000121768.1
     10 ENSDART00000121769.2
      3 ENSDART00000121770.2
      4 ENSDART00000121775.1
      1 ENSDART00000121781.2
      2 ENSDART00000121782.1
     10 ENSDART00000121783.1
      4 ENSDART00000121786.1
     13 ENSDART00000121787.1
      1 ENSDART00000121789.1
      1 ENSDART00000121805.1
     14 ENSDART00000121806.1
      3 ENSDART00000121809.2
      1 ENSDART00000121814.1
      3 ENSDART00000121818.1
      1 ENSDART00000121819.2
     49 ENSDART00000121821.1
      6 ENSDART00000121822.1
      2 ENSDART00000121823.2
      3 ENSDART00000121825.1
      4 ENSDART00000121828.2
     14 ENSDART00000121837.1
      3 ENSDART00000121838.1
      1 ENSDART00000121840.2
      1 ENSDART00000121842.1
     14 ENSDART00000121847.2
     53 ENSDART00000121848.1
      6 ENSDART00000121849.1
      1 ENSDART00000121850.1
      2 ENSDART00000121857.1
      4 ENSDART00000121859.1
      4 ENSDART00000121861.1
      1 ENSDART00000121864.1
     51 ENSDART00000121867.1
     20 ENSDART00000121871.1
      1 ENSDART00000121874.1
      1 ENSDART00000121885.2
      3 ENSDART00000121886.1
      1 ENSDART00000121888.1
      1 ENSDART00000121889.1
      3 ENSDART00000121892.2
     16 ENSDART00000121899.2
      9 ENSDART00000121907.1
     25 ENSDART00000121923.1
     15 ENSDART00000121924.1
      2 ENSDART00000121931.1
      1 ENSDART00000121932.1
      7 ENSDART00000121939.1
     31 ENSDART00000121941.1
      2 ENSDART00000121942.1
      1 ENSDART00000121943.1
     24 ENSDART00000121945.1
      9 ENSDART00000121946.2
      4 ENSDART00000121947.1
      7 ENSDART00000121952.1
     26 ENSDART00000121954.1
      6 ENSDART00000121958.3
      2 ENSDART00000121959.1
      5 ENSDART00000121963.1
      1 ENSDART00000121964.2
      1 ENSDART00000121965.2
      9 ENSDART00000121966.1
      2 ENSDART00000121970.2
      2 ENSDART00000121972.2
     13 ENSDART00000121974.1
      1 ENSDART00000121980.1
     40 ENSDART00000121981.2
     32 ENSDART00000121984.1
     29 ENSDART00000121989.1
      5 ENSDART00000121991.1
      4 ENSDART00000121994.1
      8 ENSDART00000121998.2
      4 ENSDART00000122000.2
     31 ENSDART00000122002.3
     20 ENSDART00000122003.1
      2 ENSDART00000122009.1
      9 ENSDART00000122014.2
     27 ENSDART00000122021.1
      4 ENSDART00000122023.1
      1 ENSDART00000122026.1
     22 ENSDART00000122027.1
      5 ENSDART00000122029.1
      6 ENSDART00000122031.2
      6 ENSDART00000122037.2
      1 ENSDART00000122047.1
      4 ENSDART00000122051.3
     16 ENSDART00000122052.1
      7 ENSDART00000122053.1
     10 ENSDART00000122054.1
     13 ENSDART00000122059.2
      4 ENSDART00000122071.1
     30 ENSDART00000122073.1
      5 ENSDART00000122078.1
      2 ENSDART00000122085.1
      6 ENSDART00000122089.1
      1 ENSDART00000122097.1
     22 ENSDART00000122098.2
     10 ENSDART00000122099.2
      8 ENSDART00000122100.1
     10 ENSDART00000122101.2
     22 ENSDART00000122102.2
      6 ENSDART00000122105.1
      1 ENSDART00000122108.2
     17 ENSDART00000122111.1
      6 ENSDART00000122112.1
      1 ENSDART00000122116.1
     31 ENSDART00000122120.1
      6 ENSDART00000122126.3
     46 ENSDART00000122127.1
     30 ENSDART00000122131.1
     17 ENSDART00000122134.3
      8 ENSDART00000122135.1
      2 ENSDART00000122137.1
      1 ENSDART00000122138.1
      2 ENSDART00000122139.1
      2 ENSDART00000122140.1
     13 ENSDART00000122147.1
      1 ENSDART00000122155.1
      1 ENSDART00000122164.1
      1 ENSDART00000122166.1
      6 ENSDART00000122170.1
      3 ENSDART00000122175.1
     24 ENSDART00000122181.1
      5 ENSDART00000122184.2
      1 ENSDART00000122185.2
     24 ENSDART00000122194.1
      3 ENSDART00000122199.2
      2 ENSDART00000122203.1
     21 ENSDART00000122209.2
      7 ENSDART00000122212.1
      4 ENSDART00000122217.1
      1 ENSDART00000122219.2
     13 ENSDART00000122222.1
      4 ENSDART00000122228.1
      5 ENSDART00000122234.1
      1 ENSDART00000122237.1
      5 ENSDART00000122238.1
      5 ENSDART00000122239.2
      1 ENSDART00000122242.2
     15 ENSDART00000122245.1
      9 ENSDART00000122249.2
      4 ENSDART00000122257.1
      4 ENSDART00000122260.1
      9 ENSDART00000122262.1
      5 ENSDART00000122269.1
      7 ENSDART00000122271.2
     16 ENSDART00000122272.2
      3 ENSDART00000122274.1
      6 ENSDART00000122280.2
      4 ENSDART00000122286.1
     12 ENSDART00000122287.1
     25 ENSDART00000122288.2
      1 ENSDART00000122293.1
      5 ENSDART00000122294.2
      7 ENSDART00000122296.1
      1 ENSDART00000122298.2
      1 ENSDART00000122303.1
     19 ENSDART00000122308.1
      1 ENSDART00000122309.2
      3 ENSDART00000122313.1
      4 ENSDART00000122316.2
      9 ENSDART00000122324.1
     22 ENSDART00000122333.1
     52 ENSDART00000122335.1
      6 ENSDART00000122339.1
      9 ENSDART00000122341.3
      3 ENSDART00000122348.2
     13 ENSDART00000122349.2
      9 ENSDART00000122350.1
      2 ENSDART00000122351.1
     13 ENSDART00000122352.2
     10 ENSDART00000122357.1
     12 ENSDART00000122361.3
      2 ENSDART00000122364.1
      4 ENSDART00000122369.2
      9 ENSDART00000122372.1
      4 ENSDART00000122374.1
      6 ENSDART00000122375.2
     12 ENSDART00000122377.2
      5 ENSDART00000122378.1
      3 ENSDART00000122379.2
      3 ENSDART00000122383.2
      2 ENSDART00000122386.1
      6 ENSDART00000122388.1
      1 ENSDART00000122392.1
      1 ENSDART00000122396.1
      1 ENSDART00000122398.1
      3 ENSDART00000122403.1
      9 ENSDART00000122405.1
     39 ENSDART00000122406.1
     29 ENSDART00000122407.2
      2 ENSDART00000122409.1
      1 ENSDART00000122413.1
      1 ENSDART00000122414.2
      1 ENSDART00000122415.2
      2 ENSDART00000122416.1
     11 ENSDART00000122424.1
      6 ENSDART00000122433.2
      6 ENSDART00000122437.1
      1 ENSDART00000122442.1
      2 ENSDART00000122445.1
      6 ENSDART00000122446.1
     10 ENSDART00000122449.1
     11 ENSDART00000122458.2
     17 ENSDART00000122459.1
      8 ENSDART00000122465.1
      3 ENSDART00000122468.1
      3 ENSDART00000122470.1
      7 ENSDART00000122474.1
      2 ENSDART00000122477.1
     17 ENSDART00000122479.1
      6 ENSDART00000122487.1
      3 ENSDART00000122491.2
      2 ENSDART00000122495.2
     40 ENSDART00000122502.2
      3 ENSDART00000122503.1
      1 ENSDART00000122505.1
     13 ENSDART00000122507.2
     18 ENSDART00000122513.2
      4 ENSDART00000122518.1
     26 ENSDART00000122519.2
     10 ENSDART00000122520.2
      9 ENSDART00000122525.1
      1 ENSDART00000122526.2
     42 ENSDART00000122527.1
      1 ENSDART00000122530.1
     37 ENSDART00000122534.1
      5 ENSDART00000122535.1
      8 ENSDART00000122536.2
     22 ENSDART00000122540.2
      1 ENSDART00000122542.1
     10 ENSDART00000122543.1
      3 ENSDART00000122547.1
      8 ENSDART00000122551.1
      5 ENSDART00000122554.1
      3 ENSDART00000122557.1
      1 ENSDART00000122558.1
     19 ENSDART00000122559.2
      4 ENSDART00000122561.2
      2 ENSDART00000122564.1
      1 ENSDART00000122569.2
      2 ENSDART00000122573.1
      6 ENSDART00000122576.1
     11 ENSDART00000122579.1
      5 ENSDART00000122581.1
     25 ENSDART00000122582.1
      5 ENSDART00000122589.2
      1 ENSDART00000122592.2
      8 ENSDART00000122593.1
      1 ENSDART00000122599.1
      1 ENSDART00000122600.1
     12 ENSDART00000122601.2
      3 ENSDART00000122611.1
      1 ENSDART00000122615.1
      1 ENSDART00000122622.1
      2 ENSDART00000122624.1
      6 ENSDART00000122625.2
      9 ENSDART00000122626.1
     20 ENSDART00000122627.1
      4 ENSDART00000122633.1
     11 ENSDART00000122636.1
      9 ENSDART00000122645.1
      7 ENSDART00000122648.2
     21 ENSDART00000122657.2
     28 ENSDART00000122660.2
     20 ENSDART00000122663.1
      6 ENSDART00000122665.2
      7 ENSDART00000122670.2
      4 ENSDART00000122675.1
     20 ENSDART00000122677.1
     21 ENSDART00000122679.1
      1 ENSDART00000122680.1
     60 ENSDART00000122681.1
     14 ENSDART00000122683.1
      2 ENSDART00000122685.1
      3 ENSDART00000122686.1
     18 ENSDART00000122689.1
      2 ENSDART00000122690.1
      3 ENSDART00000122693.1
      9 ENSDART00000122695.1
     36 ENSDART00000122696.3
     19 ENSDART00000122700.1
     21 ENSDART00000122709.3
      4 ENSDART00000122715.1
      3 ENSDART00000122718.1
      1 ENSDART00000122721.2
      4 ENSDART00000122722.2
      9 ENSDART00000122724.1
     14 ENSDART00000122725.1
      1 ENSDART00000122727.1
      2 ENSDART00000122728.1
      1 ENSDART00000122730.2
     10 ENSDART00000122732.2
      6 ENSDART00000122734.1
      2 ENSDART00000122737.2
      2 ENSDART00000122738.1
     96 ENSDART00000122739.1
     13 ENSDART00000122746.1
      1 ENSDART00000122747.2
      5 ENSDART00000122754.2
      2 ENSDART00000122757.1
      1 ENSDART00000122758.1
      2 ENSDART00000122759.1
      6 ENSDART00000122760.1
      1 ENSDART00000122762.2
      1 ENSDART00000122773.2
     17 ENSDART00000122780.1
     11 ENSDART00000122781.1
      1 ENSDART00000122785.1
      3 ENSDART00000122786.1
     22 ENSDART00000122789.1
      1 ENSDART00000122791.1
     19 ENSDART00000122794.1
      1 ENSDART00000122796.1
      7 ENSDART00000122799.1
     23 ENSDART00000122801.2
      1 ENSDART00000122802.1
     48 ENSDART00000122803.1
     11 ENSDART00000122812.2
      1 ENSDART00000122814.1
     23 ENSDART00000122815.2
      2 ENSDART00000122816.2
      1 ENSDART00000122820.1
      3 ENSDART00000122829.2
      2 ENSDART00000122830.1
      1 ENSDART00000122831.1
      3 ENSDART00000122833.2
      9 ENSDART00000122841.1
      1 ENSDART00000122843.1
      2 ENSDART00000122848.1
      4 ENSDART00000122849.1
      1 ENSDART00000122856.1
      2 ENSDART00000122858.2
     35 ENSDART00000122859.1
      1 ENSDART00000122861.1
      7 ENSDART00000122863.2
      6 ENSDART00000122870.1
      7 ENSDART00000122872.1
      2 ENSDART00000122873.1
      3 ENSDART00000122877.2
      7 ENSDART00000122878.1
     17 ENSDART00000122881.2
     69 ENSDART00000122889.2
      1 ENSDART00000122891.2
      2 ENSDART00000122898.1
      3 ENSDART00000122902.2
     12 ENSDART00000122903.1
      9 ENSDART00000122904.1
      3 ENSDART00000122905.2
      9 ENSDART00000122907.1
      6 ENSDART00000122909.1
      3 ENSDART00000122911.1
     14 ENSDART00000122914.1
     11 ENSDART00000122915.2
      4 ENSDART00000122916.1
      2 ENSDART00000122917.1
     43 ENSDART00000122918.1
      3 ENSDART00000122919.1
     20 ENSDART00000122920.1
      8 ENSDART00000122921.1
      2 ENSDART00000122929.2
      2 ENSDART00000122930.2
     13 ENSDART00000122943.1
     16 ENSDART00000122945.2
      2 ENSDART00000122949.1
      8 ENSDART00000122952.1
     20 ENSDART00000122953.2
      3 ENSDART00000122959.1
      3 ENSDART00000122961.2
     17 ENSDART00000122963.1
      3 ENSDART00000122965.1
     69 ENSDART00000122966.2
      5 ENSDART00000122968.1
      4 ENSDART00000122972.3
      1 ENSDART00000122984.1
     17 ENSDART00000122986.1
      1 ENSDART00000122992.1
      8 ENSDART00000122997.1
      4 ENSDART00000123001.2
      1 ENSDART00000123002.1
     60 ENSDART00000123003.2
      7 ENSDART00000123009.2
      2 ENSDART00000123011.1
      7 ENSDART00000123019.2
     32 ENSDART00000123020.1
     13 ENSDART00000123022.1
     13 ENSDART00000123032.1
      1 ENSDART00000123033.1
      1 ENSDART00000123035.1
      4 ENSDART00000123037.1
      2 ENSDART00000123038.1
      1 ENSDART00000123039.1
      2 ENSDART00000123040.2
      8 ENSDART00000123041.1
      4 ENSDART00000123043.2
      2 ENSDART00000123044.1
     13 ENSDART00000123047.1
      2 ENSDART00000123048.1
      5 ENSDART00000123053.1
      4 ENSDART00000123054.1
      1 ENSDART00000123055.1
     11 ENSDART00000123056.2
      3 ENSDART00000123058.1
      3 ENSDART00000123062.1
      1 ENSDART00000123063.1
      3 ENSDART00000123066.2
     15 ENSDART00000123068.1
     11 ENSDART00000123074.2
      1 ENSDART00000123075.1
      6 ENSDART00000123076.1
      4 ENSDART00000123081.1
      1 ENSDART00000123083.1
      2 ENSDART00000123086.1
      5 ENSDART00000123089.2
      5 ENSDART00000123090.1
      1 ENSDART00000123093.1
     17 ENSDART00000123094.1
     17 ENSDART00000123095.1
      2 ENSDART00000123096.4
      5 ENSDART00000123097.1
     11 ENSDART00000123099.1
     13 ENSDART00000123100.2
     12 ENSDART00000123101.1
      1 ENSDART00000123103.1
     22 ENSDART00000123104.2
      1 ENSDART00000123105.1
      2 ENSDART00000123109.3
      9 ENSDART00000123111.1
     11 ENSDART00000123112.1
      9 ENSDART00000123114.1
      2 ENSDART00000123118.1
     20 ENSDART00000123125.1
      1 ENSDART00000123131.1
      2 ENSDART00000123135.1
      5 ENSDART00000123137.1
     11 ENSDART00000123139.2
      6 ENSDART00000123142.1
      4 ENSDART00000123143.1
      5 ENSDART00000123145.1
      1 ENSDART00000123147.2
      6 ENSDART00000123153.1
      3 ENSDART00000123156.1
      6 ENSDART00000123160.2
     12 ENSDART00000123163.1
      1 ENSDART00000123164.1
     16 ENSDART00000123165.2
      7 ENSDART00000123167.1
     40 ENSDART00000123170.1
     14 ENSDART00000123171.1
     13 ENSDART00000123172.1
      3 ENSDART00000123173.1
     14 ENSDART00000123178.2
      5 ENSDART00000123179.1
      1 ENSDART00000123181.1
      1 ENSDART00000123187.2
      5 ENSDART00000123189.2
     10 ENSDART00000123191.1
      3 ENSDART00000123193.1
      1 ENSDART00000123197.1
      6 ENSDART00000123199.1
      9 ENSDART00000123203.1
      7 ENSDART00000123205.2
      7 ENSDART00000123207.1
      1 ENSDART00000123209.2
      1 ENSDART00000123210.1
     21 ENSDART00000123211.2
      1 ENSDART00000123216.2
      2 ENSDART00000123220.1
      7 ENSDART00000123222.3
      3 ENSDART00000123225.1
      1 ENSDART00000123238.2
      2 ENSDART00000123243.1
      6 ENSDART00000123244.2
      1 ENSDART00000123245.1
      2 ENSDART00000123247.1
      8 ENSDART00000123248.2
      8 ENSDART00000123249.1
      8 ENSDART00000123250.1
      7 ENSDART00000123251.1
      1 ENSDART00000123253.2
     18 ENSDART00000123254.2
      7 ENSDART00000123257.1
      2 ENSDART00000123263.2
      1 ENSDART00000123268.1
      1 ENSDART00000123270.2
     25 ENSDART00000123271.1
     20 ENSDART00000123273.1
      6 ENSDART00000123274.1
      4 ENSDART00000123275.2
     12 ENSDART00000123278.3
      1 ENSDART00000123280.1
      1 ENSDART00000123281.1
      2 ENSDART00000123284.1
      1 ENSDART00000123291.1
      4 ENSDART00000123295.1
      1 ENSDART00000123296.1
      6 ENSDART00000123298.2
      2 ENSDART00000123300.2
      1 ENSDART00000123304.2
     13 ENSDART00000123308.1
     15 ENSDART00000123309.1
      1 ENSDART00000123311.2
      1 ENSDART00000123314.1
     50 ENSDART00000123319.1
      1 ENSDART00000123320.1
      7 ENSDART00000123324.2
      1 ENSDART00000123325.1
     17 ENSDART00000123326.2
     10 ENSDART00000123330.1
      3 ENSDART00000123335.2
      1 ENSDART00000123338.2
      2 ENSDART00000123339.1
      5 ENSDART00000123340.2
      8 ENSDART00000123343.2
      6 ENSDART00000123350.2
     21 ENSDART00000123352.1
      7 ENSDART00000123354.2
     14 ENSDART00000123357.2
      1 ENSDART00000123360.2
     43 ENSDART00000123363.1
      2 ENSDART00000123366.1
      2 ENSDART00000123369.2
      1 ENSDART00000123372.1
      1 ENSDART00000123373.1
     15 ENSDART00000123374.2
      3 ENSDART00000123375.1
     21 ENSDART00000123376.1
      7 ENSDART00000123381.1
      1 ENSDART00000123383.2
      3 ENSDART00000123384.1
      1 ENSDART00000123386.1
      9 ENSDART00000123387.1
     23 ENSDART00000123395.2
     12 ENSDART00000123399.2
      8 ENSDART00000123403.2
      5 ENSDART00000123404.1
      2 ENSDART00000123409.2
      1 ENSDART00000123414.1
      1 ENSDART00000123415.2
      3 ENSDART00000123417.1
      5 ENSDART00000123419.1
      5 ENSDART00000123420.2
      1 ENSDART00000123424.1
      1 ENSDART00000123431.2
      4 ENSDART00000123432.1
     10 ENSDART00000123434.1
      6 ENSDART00000123436.1
      2 ENSDART00000123437.2
      7 ENSDART00000123441.1
     26 ENSDART00000123443.1
      2 ENSDART00000123445.2
      1 ENSDART00000123447.1
      1 ENSDART00000123457.1
      1 ENSDART00000123458.1
      2 ENSDART00000123462.1
      1 ENSDART00000123463.1
     15 ENSDART00000123464.1
      2 ENSDART00000123465.1
      1 ENSDART00000123466.2
     18 ENSDART00000123469.1
      1 ENSDART00000123471.1
      1 ENSDART00000123477.1
     10 ENSDART00000123478.1
      1 ENSDART00000123479.1
      1 ENSDART00000123482.2
      4 ENSDART00000123483.1
      1 ENSDART00000123484.1
      8 ENSDART00000123486.1
      6 ENSDART00000123487.2
      1 ENSDART00000123492.1
     13 ENSDART00000123497.1
      2 ENSDART00000123498.1
      1 ENSDART00000123504.1
      3 ENSDART00000123506.1
      1 ENSDART00000123509.1
      1 ENSDART00000123516.1
     23 ENSDART00000123518.2
      5 ENSDART00000123519.1
      7 ENSDART00000123520.2
     20 ENSDART00000123529.1
     19 ENSDART00000123533.1
      2 ENSDART00000123534.1
     15 ENSDART00000123538.1
      1 ENSDART00000123541.1
      9 ENSDART00000123544.1
      4 ENSDART00000123548.1
     11 ENSDART00000123550.2
     16 ENSDART00000123552.1
      8 ENSDART00000123554.1
      1 ENSDART00000123555.1
     36 ENSDART00000123557.1
      1 ENSDART00000123559.1
      3 ENSDART00000123562.3
      1 ENSDART00000123563.2
      4 ENSDART00000123567.2
     37 ENSDART00000123568.1
      1 ENSDART00000123569.1
      5 ENSDART00000123573.1
     14 ENSDART00000123574.1
      1 ENSDART00000123577.1
      9 ENSDART00000123583.1
      1 ENSDART00000123585.1
      1 ENSDART00000123590.2
      6 ENSDART00000123591.1
      3 ENSDART00000123592.1
      1 ENSDART00000123596.2
     15 ENSDART00000123598.1
     11 ENSDART00000123601.2
     13 ENSDART00000123606.1
      2 ENSDART00000123607.1
      4 ENSDART00000123608.1
      2 ENSDART00000123609.1
      6 ENSDART00000123612.1
      2 ENSDART00000123613.2
      6 ENSDART00000123614.1
      6 ENSDART00000123615.1
      6 ENSDART00000123616.1
      7 ENSDART00000123617.2
      6 ENSDART00000123619.2
     20 ENSDART00000123621.2
      7 ENSDART00000123627.1
      6 ENSDART00000123632.1
      5 ENSDART00000123634.1
      3 ENSDART00000123635.2
      2 ENSDART00000123638.1
     14 ENSDART00000123639.1
      7 ENSDART00000123641.2
      8 ENSDART00000123643.2
      7 ENSDART00000123644.1
      1 ENSDART00000123645.2
      5 ENSDART00000123647.2
     17 ENSDART00000123652.2
      1 ENSDART00000123654.2
      1 ENSDART00000123655.2
      7 ENSDART00000123661.2
      1 ENSDART00000123662.1
     13 ENSDART00000123665.2
     15 ENSDART00000123666.1
     24 ENSDART00000123667.1
      2 ENSDART00000123672.1
      2 ENSDART00000123673.2
     19 ENSDART00000123678.1
     18 ENSDART00000123681.1
     34 ENSDART00000123682.1
      1 ENSDART00000123685.1
      3 ENSDART00000123690.1
     49 ENSDART00000123700.1
      6 ENSDART00000123701.1
      7 ENSDART00000123710.2
      2 ENSDART00000123712.1
      1 ENSDART00000123714.1
      1 ENSDART00000123722.1
      1 ENSDART00000123726.1
      1 ENSDART00000123728.1
      6 ENSDART00000123730.2
      3 ENSDART00000123731.2
     23 ENSDART00000123732.1
      5 ENSDART00000123734.2
      2 ENSDART00000123739.2
     12 ENSDART00000123741.2
      9 ENSDART00000123742.2
     24 ENSDART00000123746.1
      1 ENSDART00000123754.1
      5 ENSDART00000123759.1
      1 ENSDART00000123760.1
      2 ENSDART00000123763.2
      1 ENSDART00000123767.1
     14 ENSDART00000123769.1
     19 ENSDART00000123771.1
      1 ENSDART00000123773.1
      3 ENSDART00000123774.1
      3 ENSDART00000123780.1
      3 ENSDART00000123788.2
     11 ENSDART00000123794.1
      1 ENSDART00000123800.1
      3 ENSDART00000123809.1
      1 ENSDART00000123815.2
      1 ENSDART00000123818.1
      2 ENSDART00000123820.2
     31 ENSDART00000123823.1
      8 ENSDART00000123832.1
     11 ENSDART00000123834.1
     21 ENSDART00000123838.1
      6 ENSDART00000123842.2
      6 ENSDART00000123844.2
      2 ENSDART00000123848.1
      3 ENSDART00000123853.1
      8 ENSDART00000123855.1
      1 ENSDART00000123857.1
      1 ENSDART00000123860.1
      3 ENSDART00000123867.1
      2 ENSDART00000123868.1
      1 ENSDART00000123870.2
      5 ENSDART00000123875.1
      1 ENSDART00000123877.1
      4 ENSDART00000123878.2
      1 ENSDART00000123882.2
      3 ENSDART00000123884.1
      2 ENSDART00000123885.1
      5 ENSDART00000123886.1
      1 ENSDART00000123892.1
      2 ENSDART00000123894.1
      2 ENSDART00000123895.1
     20 ENSDART00000123896.1
      2 ENSDART00000123898.1
      5 ENSDART00000123899.1
      6 ENSDART00000123903.2
      4 ENSDART00000123906.1
     18 ENSDART00000123908.1
      1 ENSDART00000123909.2
      7 ENSDART00000123910.2
      7 ENSDART00000123916.1
     30 ENSDART00000123917.2
      5 ENSDART00000123919.1
      1 ENSDART00000123925.2
      1 ENSDART00000123929.1
     20 ENSDART00000123931.1
     15 ENSDART00000123932.1
      2 ENSDART00000123934.2
      3 ENSDART00000123935.2
      2 ENSDART00000123936.1
      1 ENSDART00000123937.2
      2 ENSDART00000123938.2
      8 ENSDART00000123940.1
      7 ENSDART00000123954.1
      3 ENSDART00000123966.1
     45 ENSDART00000123972.2
      4 ENSDART00000123973.1
      3 ENSDART00000123977.1
     24 ENSDART00000123980.2
     20 ENSDART00000123986.2
      2 ENSDART00000123988.2
      1 ENSDART00000123989.1
     14 ENSDART00000123990.2
      6 ENSDART00000123999.1
     26 ENSDART00000124002.2
      1 ENSDART00000124011.1
      1 ENSDART00000124016.1
      1 ENSDART00000124022.1
      7 ENSDART00000124026.1
      1 ENSDART00000124030.1
      7 ENSDART00000124032.1
      3 ENSDART00000124038.1
      3 ENSDART00000124039.1
     11 ENSDART00000124040.1
      1 ENSDART00000124049.1
      1 ENSDART00000124050.1
     18 ENSDART00000124051.1
     10 ENSDART00000124052.1
      2 ENSDART00000124059.2
      4 ENSDART00000124060.2
      2 ENSDART00000124063.2
      2 ENSDART00000124068.1
     49 ENSDART00000124071.1
      1 ENSDART00000124072.1
      1 ENSDART00000124078.1
      8 ENSDART00000124084.1
      2 ENSDART00000124088.1
     26 ENSDART00000124089.1
      7 ENSDART00000124092.1
      1 ENSDART00000124094.2
      1 ENSDART00000124095.1
     12 ENSDART00000124104.1
      1 ENSDART00000124108.1
     11 ENSDART00000124110.1
      1 ENSDART00000124112.2
     20 ENSDART00000124118.1
      5 ENSDART00000124119.2
      4 ENSDART00000124121.1
      2 ENSDART00000124123.2
      2 ENSDART00000124130.1
      6 ENSDART00000124131.2
      5 ENSDART00000124139.1
      5 ENSDART00000124140.2
      3 ENSDART00000124144.2
      1 ENSDART00000124152.1
     12 ENSDART00000124153.2
      2 ENSDART00000124155.1
      1 ENSDART00000124160.2
      2 ENSDART00000124161.1
      8 ENSDART00000124162.1
      1 ENSDART00000124165.1
     11 ENSDART00000124166.1
     12 ENSDART00000124168.1
     13 ENSDART00000124169.1
      3 ENSDART00000124173.1
      4 ENSDART00000124179.1
     16 ENSDART00000124181.1
      1 ENSDART00000124187.1
      6 ENSDART00000124189.2
      4 ENSDART00000124201.1
      6 ENSDART00000124204.1
     10 ENSDART00000124208.2
      1 ENSDART00000124213.1
     10 ENSDART00000124214.1
      2 ENSDART00000124215.1
     39 ENSDART00000124222.1
      9 ENSDART00000124223.2
     32 ENSDART00000124225.1
      2 ENSDART00000124231.1
     10 ENSDART00000124232.1
     13 ENSDART00000124238.1
      5 ENSDART00000124240.1
     24 ENSDART00000124242.2
     19 ENSDART00000124246.2
      4 ENSDART00000124257.2
      1 ENSDART00000124260.2
      4 ENSDART00000124261.1
      3 ENSDART00000124264.1
      6 ENSDART00000124267.2
      2 ENSDART00000124270.1
     19 ENSDART00000124273.1
      3 ENSDART00000124275.1
      9 ENSDART00000124283.1
      1 ENSDART00000124285.1
      1 ENSDART00000124298.1
     13 ENSDART00000124300.2
      3 ENSDART00000124301.1
      2 ENSDART00000124304.2
      2 ENSDART00000124311.1
      8 ENSDART00000124312.2
      3 ENSDART00000124315.1
     20 ENSDART00000124317.1
     20 ENSDART00000124319.1
      4 ENSDART00000124320.1
     30 ENSDART00000124326.2
     26 ENSDART00000124328.1
      2 ENSDART00000124330.1
      2 ENSDART00000124331.2
      5 ENSDART00000124336.2
     17 ENSDART00000124339.1
     12 ENSDART00000124342.2
     20 ENSDART00000124343.1
      1 ENSDART00000124344.1
      5 ENSDART00000124345.1
     21 ENSDART00000124346.2
      1 ENSDART00000124347.1
     24 ENSDART00000124349.1
      1 ENSDART00000124353.1
     11 ENSDART00000124356.2
      9 ENSDART00000124358.1
      1 ENSDART00000124362.1
      4 ENSDART00000124363.1
      9 ENSDART00000124364.3
      1 ENSDART00000124365.2
      1 ENSDART00000124368.4
     10 ENSDART00000124370.1
     27 ENSDART00000124374.1
      3 ENSDART00000124379.2
      8 ENSDART00000124401.2
      3 ENSDART00000124403.1
      1 ENSDART00000124404.1
      1 ENSDART00000124410.1
      1 ENSDART00000124412.1
      5 ENSDART00000124414.2
     11 ENSDART00000124416.2
     28 ENSDART00000124417.2
      1 ENSDART00000124419.1
      1 ENSDART00000124423.2
      3 ENSDART00000124431.1
      2 ENSDART00000124432.1
      5 ENSDART00000124437.2
     11 ENSDART00000124439.2
      1 ENSDART00000124444.2
     11 ENSDART00000124445.1
      2 ENSDART00000124448.1
      5 ENSDART00000124450.1
     17 ENSDART00000124452.2
     24 ENSDART00000124453.1
      1 ENSDART00000124458.1
      1 ENSDART00000124459.1
      1 ENSDART00000124464.1
      1 ENSDART00000124465.2
     27 ENSDART00000124467.2
      7 ENSDART00000124470.2
      1 ENSDART00000124471.1
      2 ENSDART00000124476.1
     20 ENSDART00000124478.1
      1 ENSDART00000124479.1
      3 ENSDART00000124481.1
      1 ENSDART00000124483.1
      1 ENSDART00000124487.2
     18 ENSDART00000124491.1
      2 ENSDART00000124494.1
      6 ENSDART00000124499.2
     34 ENSDART00000124502.2
     17 ENSDART00000124504.1
      2 ENSDART00000124505.1
     23 ENSDART00000124510.1
      3 ENSDART00000124514.1
     18 ENSDART00000124515.2
      1 ENSDART00000124516.2
      1 ENSDART00000124518.1
      1 ENSDART00000124530.1
      5 ENSDART00000124532.1
     10 ENSDART00000124534.2
     27 ENSDART00000124539.2
      6 ENSDART00000124540.1
     15 ENSDART00000124541.1
      6 ENSDART00000124542.1
      1 ENSDART00000124543.2
     21 ENSDART00000124544.2
     20 ENSDART00000124545.1
      4 ENSDART00000124549.1
      2 ENSDART00000124552.1
      1 ENSDART00000124553.1
      1 ENSDART00000124561.2
      5 ENSDART00000124565.1
     11 ENSDART00000124567.2
      2 ENSDART00000124568.1
     27 ENSDART00000124570.1
      1 ENSDART00000124576.1
     15 ENSDART00000124577.1
      3 ENSDART00000124579.1
      3 ENSDART00000124584.1
      1 ENSDART00000124585.1
      1 ENSDART00000124587.1
      1 ENSDART00000124589.1
     11 ENSDART00000124591.1
      3 ENSDART00000124597.2
      2 ENSDART00000124600.2
      2 ENSDART00000124604.1
     17 ENSDART00000124609.1
      1 ENSDART00000124612.1
      1 ENSDART00000124613.1
     22 ENSDART00000124615.1
      6 ENSDART00000124616.2
      6 ENSDART00000124618.1
      2 ENSDART00000124620.1
      5 ENSDART00000124625.1
      6 ENSDART00000124627.2
      3 ENSDART00000124629.1
     13 ENSDART00000124631.1
      6 ENSDART00000124635.1
      8 ENSDART00000124638.2
      3 ENSDART00000124645.1
     19 ENSDART00000124646.1
     29 ENSDART00000124650.1
     41 ENSDART00000124652.1
      1 ENSDART00000124653.2
     48 ENSDART00000124655.1
      2 ENSDART00000124657.1
     22 ENSDART00000124662.2
      1 ENSDART00000124663.1
      4 ENSDART00000124667.1
      1 ENSDART00000124672.1
      2 ENSDART00000124676.1
      3 ENSDART00000124682.2
      1 ENSDART00000124688.1
      3 ENSDART00000124691.2
     28 ENSDART00000124696.1
     26 ENSDART00000124698.2
      3 ENSDART00000124704.1
     21 ENSDART00000124705.2
      2 ENSDART00000124707.1
     11 ENSDART00000124710.1
      3 ENSDART00000124711.1
      1 ENSDART00000124713.1
     36 ENSDART00000124716.1
      5 ENSDART00000124717.1
      7 ENSDART00000124724.1
      1 ENSDART00000124729.2
      7 ENSDART00000124731.1
     15 ENSDART00000124732.1
      2 ENSDART00000124736.1
     17 ENSDART00000124740.2
      2 ENSDART00000124742.2
      3 ENSDART00000124748.1
      2 ENSDART00000124753.2
      2 ENSDART00000124754.1
     12 ENSDART00000124755.1
      3 ENSDART00000124761.1
      7 ENSDART00000124764.1
      1 ENSDART00000124766.1
      1 ENSDART00000124770.2
      1 ENSDART00000124772.1
      4 ENSDART00000124773.1
     14 ENSDART00000124774.1
      9 ENSDART00000124780.1
      2 ENSDART00000124781.1
      2 ENSDART00000124784.2
      6 ENSDART00000124800.2
     11 ENSDART00000124803.1
      1 ENSDART00000124807.1
     33 ENSDART00000124809.2
     15 ENSDART00000124810.1
      1 ENSDART00000124812.1
      1 ENSDART00000124820.1
      1 ENSDART00000124821.2
     15 ENSDART00000124824.1
      1 ENSDART00000124825.1
     29 ENSDART00000124828.1
      6 ENSDART00000124830.1
     24 ENSDART00000124833.2
      4 ENSDART00000124834.1
      6 ENSDART00000124837.2
      3 ENSDART00000124838.1
      2 ENSDART00000124839.1
     14 ENSDART00000124840.1
      4 ENSDART00000124843.2
     15 ENSDART00000124845.2
      1 ENSDART00000124853.1
      5 ENSDART00000124854.1
      2 ENSDART00000124855.1
      2 ENSDART00000124861.1
     11 ENSDART00000124864.1
     28 ENSDART00000124865.1
      3 ENSDART00000124867.1
     31 ENSDART00000124868.1
      1 ENSDART00000124870.2
      3 ENSDART00000124873.1
      5 ENSDART00000124874.2
     19 ENSDART00000124875.1
      4 ENSDART00000124876.1
     11 ENSDART00000124882.1
      7 ENSDART00000124886.1
      1 ENSDART00000124887.1
      4 ENSDART00000124890.1
     16 ENSDART00000124896.1
      1 ENSDART00000124899.2
      3 ENSDART00000124900.2
     18 ENSDART00000124901.1
      5 ENSDART00000124904.1
     12 ENSDART00000124909.1
      9 ENSDART00000124911.2
     10 ENSDART00000124915.1
      1 ENSDART00000124916.1
      3 ENSDART00000124919.2
     26 ENSDART00000124920.2
      4 ENSDART00000124921.1
      8 ENSDART00000124922.1
      9 ENSDART00000124925.1
     11 ENSDART00000124935.2
      1 ENSDART00000124938.1
      3 ENSDART00000124941.2
      1 ENSDART00000124944.2
      1 ENSDART00000124947.2
      4 ENSDART00000124948.2
      2 ENSDART00000124951.1
      1 ENSDART00000124954.1
      9 ENSDART00000124957.2
      1 ENSDART00000124962.1
     17 ENSDART00000124968.1
     27 ENSDART00000124970.1
      1 ENSDART00000124974.1
      4 ENSDART00000124976.1
      2 ENSDART00000124982.1
     12 ENSDART00000124985.1
      1 ENSDART00000124991.1
      1 ENSDART00000124993.1
      2 ENSDART00000124996.1
     13 ENSDART00000124997.2
      2 ENSDART00000124998.2
      1 ENSDART00000125001.1
      6 ENSDART00000125006.1
      5 ENSDART00000125007.2
      2 ENSDART00000125012.1
      5 ENSDART00000125016.1
      1 ENSDART00000125017.1
      2 ENSDART00000125020.1
      2 ENSDART00000125022.1
      3 ENSDART00000125028.1
      1 ENSDART00000125034.1
      1 ENSDART00000125036.2
      5 ENSDART00000125039.2
     12 ENSDART00000125043.1
      2 ENSDART00000125045.1
      5 ENSDART00000125046.3
      1 ENSDART00000125048.3
      1 ENSDART00000125058.1
      1 ENSDART00000125060.2
      3 ENSDART00000125062.1
     17 ENSDART00000125063.1
      9 ENSDART00000125066.2
      8 ENSDART00000125081.2
     14 ENSDART00000125084.1
      3 ENSDART00000125089.1
     17 ENSDART00000125092.2
      4 ENSDART00000125093.2
      1 ENSDART00000125094.1
      5 ENSDART00000125099.3
      1 ENSDART00000125102.1
      8 ENSDART00000125103.2
      1 ENSDART00000125105.1
     13 ENSDART00000125106.1
      6 ENSDART00000125111.1
      4 ENSDART00000125113.1
     26 ENSDART00000125115.1
      6 ENSDART00000125117.1
      1 ENSDART00000125119.1
     16 ENSDART00000125122.1
     11 ENSDART00000125124.2
      2 ENSDART00000125125.1
      1 ENSDART00000125128.1
      4 ENSDART00000125129.1
      4 ENSDART00000125131.1
      4 ENSDART00000125133.2
      7 ENSDART00000125136.1
      5 ENSDART00000125139.2
     10 ENSDART00000125147.1
      2 ENSDART00000125149.1
      6 ENSDART00000125153.1
     16 ENSDART00000125156.1
      3 ENSDART00000125158.1
      2 ENSDART00000125161.1
      3 ENSDART00000125162.2
      4 ENSDART00000125163.1
      2 ENSDART00000125168.1
      7 ENSDART00000125169.1
      1 ENSDART00000125171.2
      1 ENSDART00000125174.2
      8 ENSDART00000125175.1
      2 ENSDART00000125176.1
     39 ENSDART00000125178.1
     20 ENSDART00000125180.1
      1 ENSDART00000125185.1
      2 ENSDART00000125186.1
     13 ENSDART00000125188.2
     11 ENSDART00000125190.2
      1 ENSDART00000125194.1
      2 ENSDART00000125195.1
     14 ENSDART00000125198.2
     21 ENSDART00000125200.2
      3 ENSDART00000125203.1
     12 ENSDART00000125205.1
     28 ENSDART00000125208.1
     19 ENSDART00000125211.1
      3 ENSDART00000125213.1
      4 ENSDART00000125215.1
      1 ENSDART00000125218.3
      1 ENSDART00000125220.1
      1 ENSDART00000125221.1
      6 ENSDART00000125223.1
      2 ENSDART00000125230.1
      1 ENSDART00000125232.2
      5 ENSDART00000125233.1
      1 ENSDART00000125236.1
      4 ENSDART00000125238.1
     34 ENSDART00000125241.1
      1 ENSDART00000125243.1
      2 ENSDART00000125249.1
      1 ENSDART00000125250.1
      1 ENSDART00000125253.1
      2 ENSDART00000125259.1
     10 ENSDART00000125264.1
      6 ENSDART00000125265.2
     16 ENSDART00000125267.1
      3 ENSDART00000125270.1
      1 ENSDART00000125272.1
      1 ENSDART00000125274.2
      7 ENSDART00000125281.2
    105 ENSDART00000125289.1
     55 ENSDART00000125298.1
      4 ENSDART00000125299.1
     12 ENSDART00000125309.1
     10 ENSDART00000125313.1
     15 ENSDART00000125322.1
      7 ENSDART00000125326.1
      3 ENSDART00000125331.2
      8 ENSDART00000125333.2
      4 ENSDART00000125334.1
      2 ENSDART00000125335.2
      9 ENSDART00000125347.1
      1 ENSDART00000125348.2
      1 ENSDART00000125351.1
      3 ENSDART00000125352.1
      3 ENSDART00000125357.1
      4 ENSDART00000125358.2
      1 ENSDART00000125361.2
     17 ENSDART00000125362.2
      8 ENSDART00000125363.1
      5 ENSDART00000125364.1
      6 ENSDART00000125370.1
      7 ENSDART00000125371.1
      9 ENSDART00000125379.1
     11 ENSDART00000125382.1
      3 ENSDART00000125386.2
      1 ENSDART00000125387.1
      4 ENSDART00000125388.1
      1 ENSDART00000125389.2
      1 ENSDART00000125396.1
      2 ENSDART00000125397.2
      7 ENSDART00000125405.1
      2 ENSDART00000125406.2
      1 ENSDART00000125410.2
      5 ENSDART00000125412.2
     15 ENSDART00000125413.2
      1 ENSDART00000125414.1
      4 ENSDART00000125416.5
      3 ENSDART00000125418.1
      2 ENSDART00000125423.2
     24 ENSDART00000125425.1
     26 ENSDART00000125427.1
     18 ENSDART00000125430.1
      7 ENSDART00000125431.1
      2 ENSDART00000125434.1
      2 ENSDART00000125436.1
      2 ENSDART00000125439.1
      4 ENSDART00000125440.1
      9 ENSDART00000125442.1
      1 ENSDART00000125444.2
      8 ENSDART00000125451.2
      1 ENSDART00000125452.1
      2 ENSDART00000125453.1
      7 ENSDART00000125455.2
      1 ENSDART00000125457.1
     70 ENSDART00000125459.2
      2 ENSDART00000125461.2
      1 ENSDART00000125462.1
      6 ENSDART00000125463.1
      6 ENSDART00000125468.2
      1 ENSDART00000125472.2
      1 ENSDART00000125473.1
      1 ENSDART00000125484.2
      1 ENSDART00000125485.1
      1 ENSDART00000125488.1
      3 ENSDART00000125492.1
     15 ENSDART00000125499.1
      1 ENSDART00000125504.2
      1 ENSDART00000125511.1
     32 ENSDART00000125514.1
      1 ENSDART00000125525.1
      8 ENSDART00000125527.1
     17 ENSDART00000125529.1
      2 ENSDART00000125530.1
     10 ENSDART00000125532.1
      1 ENSDART00000125535.1
     33 ENSDART00000125536.2
      1 ENSDART00000125537.1
     14 ENSDART00000125540.2
      2 ENSDART00000125552.2
     42 ENSDART00000125555.1
      1 ENSDART00000125559.1
     12 ENSDART00000125561.2
      1 ENSDART00000125563.1
      2 ENSDART00000125568.1
      1 ENSDART00000125570.1
      7 ENSDART00000125579.1
      2 ENSDART00000125582.1
      2 ENSDART00000125583.1
      4 ENSDART00000125584.1
      8 ENSDART00000125587.1
     11 ENSDART00000125591.1
      1 ENSDART00000125592.1
      1 ENSDART00000125597.1
      1 ENSDART00000125601.1
      2 ENSDART00000125606.1
      3 ENSDART00000125609.1
     10 ENSDART00000125611.2
      1 ENSDART00000125615.1
      3 ENSDART00000125616.2
      1 ENSDART00000125617.1
     12 ENSDART00000125619.1
      7 ENSDART00000125620.2
      1 ENSDART00000125621.1
      1 ENSDART00000125625.1
      1 ENSDART00000125626.1
      2 ENSDART00000125630.1
     16 ENSDART00000125632.2
     22 ENSDART00000125633.2
      3 ENSDART00000125640.2
      4 ENSDART00000125641.1
     14 ENSDART00000125642.1
      6 ENSDART00000125647.2
     15 ENSDART00000125653.2
      1 ENSDART00000125655.1
      1 ENSDART00000125657.2
      2 ENSDART00000125663.2
     12 ENSDART00000125665.1
      1 ENSDART00000125668.1
      6 ENSDART00000125676.1
     12 ENSDART00000125680.1
     16 ENSDART00000125686.1
      1 ENSDART00000125691.2
      1 ENSDART00000125696.1
      1 ENSDART00000125698.1
      2 ENSDART00000125700.1
      2 ENSDART00000125705.1
      1 ENSDART00000125709.2
      3 ENSDART00000125712.1
      1 ENSDART00000125715.1
      6 ENSDART00000125720.1
      3 ENSDART00000125721.1
     12 ENSDART00000125722.2
      8 ENSDART00000125723.1
      3 ENSDART00000125726.1
      3 ENSDART00000125728.1
     48 ENSDART00000125729.1
     12 ENSDART00000125731.1
      1 ENSDART00000125733.2
     19 ENSDART00000125737.2
     10 ENSDART00000125739.1
      1 ENSDART00000125745.2
      3 ENSDART00000125748.1
      1 ENSDART00000125751.1
      8 ENSDART00000125753.2
      4 ENSDART00000125755.1
      1 ENSDART00000125757.1
      8 ENSDART00000125759.2
     20 ENSDART00000125762.2
      4 ENSDART00000125763.1
      3 ENSDART00000125766.1
      1 ENSDART00000125767.2
      1 ENSDART00000125768.1
      1 ENSDART00000125772.1
      4 ENSDART00000125773.2
      4 ENSDART00000125776.1
      1 ENSDART00000125779.1
     10 ENSDART00000125781.2
      6 ENSDART00000125785.1
      8 ENSDART00000125786.1
      1 ENSDART00000125787.1
     20 ENSDART00000125790.1
      4 ENSDART00000125795.1
      1 ENSDART00000125796.1
      9 ENSDART00000125797.1
      2 ENSDART00000125798.1
     21 ENSDART00000125804.1
      3 ENSDART00000125806.1
      2 ENSDART00000125813.1
      4 ENSDART00000125815.1
      2 ENSDART00000125816.1
     10 ENSDART00000125820.1
     26 ENSDART00000125821.1
      2 ENSDART00000125823.1
     21 ENSDART00000125824.1
      8 ENSDART00000125830.2
      2 ENSDART00000125836.2
     10 ENSDART00000125838.1
      2 ENSDART00000125839.2
      5 ENSDART00000125844.1
      4 ENSDART00000125845.1
      2 ENSDART00000125850.1
      2 ENSDART00000125852.2
      2 ENSDART00000125856.1
      2 ENSDART00000125860.1
     22 ENSDART00000125865.1
      1 ENSDART00000125867.1
      4 ENSDART00000125879.1
      1 ENSDART00000125883.1
      5 ENSDART00000125886.1
     18 ENSDART00000125888.1
      1 ENSDART00000125889.1
      6 ENSDART00000125891.1
      2 ENSDART00000125892.1
     24 ENSDART00000125900.3
      4 ENSDART00000125909.1
      1 ENSDART00000125910.3
     15 ENSDART00000125912.1
      7 ENSDART00000125916.1
      8 ENSDART00000125917.2
     29 ENSDART00000125918.2
      6 ENSDART00000125920.2
     14 ENSDART00000125923.2
      7 ENSDART00000125925.2
      1 ENSDART00000125933.2
     14 ENSDART00000125935.1
     17 ENSDART00000125936.1
      2 ENSDART00000125940.1
      2 ENSDART00000125943.1
      5 ENSDART00000125944.2
     12 ENSDART00000125946.1
      1 ENSDART00000125947.1
      1 ENSDART00000125949.1
      2 ENSDART00000125950.1
      5 ENSDART00000125952.2
    278 ENSDART00000125953.2
      1 ENSDART00000125955.1
      3 ENSDART00000125956.1
      1 ENSDART00000125960.1
      1 ENSDART00000125968.1
     13 ENSDART00000125969.1
      9 ENSDART00000125970.1
      7 ENSDART00000125973.2
      2 ENSDART00000125979.1
      2 ENSDART00000125984.1
      8 ENSDART00000125986.1
      2 ENSDART00000125987.1
     17 ENSDART00000125988.2
      2 ENSDART00000125989.1
      2 ENSDART00000125991.1
      6 ENSDART00000125996.1
     14 ENSDART00000126005.1
      5 ENSDART00000126006.1
      1 ENSDART00000126008.2
      4 ENSDART00000126014.1
     10 ENSDART00000126015.2
     20 ENSDART00000126016.1
     11 ENSDART00000126018.2
     24 ENSDART00000126022.1
      3 ENSDART00000126025.1
      8 ENSDART00000126032.1
     38 ENSDART00000126037.2
     28 ENSDART00000126038.1
      6 ENSDART00000126041.1
      7 ENSDART00000126046.1
      3 ENSDART00000126048.1
     16 ENSDART00000126052.1
      9 ENSDART00000126053.1
      1 ENSDART00000126059.2
      6 ENSDART00000126063.1
      3 ENSDART00000126064.2
     21 ENSDART00000126065.1
     12 ENSDART00000126069.1
      1 ENSDART00000126072.1
      8 ENSDART00000126079.1
      2 ENSDART00000126084.1
      2 ENSDART00000126086.1
      3 ENSDART00000126087.1
      2 ENSDART00000126089.1
      1 ENSDART00000126092.2
      9 ENSDART00000126097.2
      2 ENSDART00000126101.1
     29 ENSDART00000126108.1
      6 ENSDART00000126113.1
      2 ENSDART00000126118.2
      7 ENSDART00000126119.1
      3 ENSDART00000126120.1
      1 ENSDART00000126126.1
      9 ENSDART00000126132.1
      6 ENSDART00000126135.1
      2 ENSDART00000126136.1
     29 ENSDART00000126142.1
     19 ENSDART00000126147.1
     11 ENSDART00000126149.1
      8 ENSDART00000126152.2
      2 ENSDART00000126154.2
      1 ENSDART00000126160.1
     10 ENSDART00000126161.1
     13 ENSDART00000126173.1
     26 ENSDART00000126186.3
      7 ENSDART00000126188.1
      8 ENSDART00000126190.2
      3 ENSDART00000126198.1
[truncated: 329,615 more chars]
