# Supplementary material for: RNA secondary structure profiling in zebrafish reveals unique regulatory features
Source: BMC Genomics. 2018 Feb 15;19:147. doi: 10.1186/s12864-018-4497-0 (PMC5815192; doi:10.1186/s12864-018-4497-0)
Supplement: Supplementary file 5 — Number of read starts for every position covered in S1 nuclease sample. (TXT 45980 kb) [file 12864_2018_4497_MOESM5_ESM.txt]

Archive with 1 entries (1 files):
- AdditionalFile_5.txt
