# Supplementary material for: RNA secondary structure profiling in zebrafish reveals unique regulatory features
Source: BMC Genomics. 2018 Feb 15;19:147. doi: 10.1186/s12864-018-4497-0 (PMC5815192; doi:10.1186/s12864-018-4497-0)
Supplement: Supplementary file 7 — Positions with ratio score more than one in V1 dataset. (TXT 15410 kb) [file 12864_2018_4497_MOESM7_ESM.txt]

Archive with 1 entries (1 files):
- AdditionalFile_7.txt
