# Supplementary material for: RNA secondary structure profiling in zebrafish reveals unique regulatory features
Source: BMC Genomics. 2018 Feb 15;19:147. doi: 10.1186/s12864-018-4497-0 (PMC5815192; doi:10.1186/s12864-018-4497-0)
Supplement: Supplementary file 7 — Positions with ratio score more than one in V1 dataset. (TXT 15410 kb) [file 12864_2018_4497_MOESM7_ESM.txt › AdditionalFile_7.txt]

ENSDART00000000004.3_133	3
ENSDART00000000004.3_511	1.5
ENSDART00000000004.3_836	2.5
ENSDART00000000004.3_839	2.5
ENSDART00000000004.3_856	2
ENSDART00000000004.3_857	3
ENSDART00000000004.3_875	6
ENSDART00000000004.3_971	1.5
ENSDART00000000004.3_1166	3.5
ENSDART00000000004.3_1467	1.5
ENSDART00000000004.3_1680	1.5
ENSDART00000000004.3_1682	5.5
ENSDART00000000004.3_2062	5.5
ENSDART00000000004.3_2305	2
ENSDART00000000005.6_89	1.23446658861244
ENSDART00000000005.6_97	4.93786635444977
ENSDART00000000005.6_111	3.70339976583732
ENSDART00000000005.6_112	1.23446658861244
ENSDART00000000005.6_118	2.46893317722488
ENSDART00000000005.6_232	2.05744431435407
ENSDART00000000005.6_501	1.23446658861244
ENSDART00000000005.6_596	1.64595545148326
ENSDART00000000005.6_823	1.23446658861244
ENSDART00000000005.6_1098	1.64595545148326
ENSDART00000000005.6_1166	2.46893317722488
ENSDART00000000005.6_1280	1.64595545148326
ENSDART00000000005.6_1319	4.52637749157895
ENSDART00000000005.6_1325	1.64595545148326
ENSDART00000000005.6_1575	1.23446658861244
ENSDART00000000005.6_1601	5.34935521732058
ENSDART00000000005.6_1627	1.64595545148326
ENSDART00000000005.6_1761	2.46893317722488
ENSDART00000000005.6_1811	2.05744431435407
ENSDART00000000005.6_1818	1.23446658861244
ENSDART00000000005.6_1867	2.05744431435407
ENSDART00000000005.6_1923	1.23446658861244
ENSDART00000000005.6_1953	1.23446658861244
ENSDART00000000005.6_1957	1.64595545148326
ENSDART00000000005.6_1994	5.34935521732058
ENSDART00000000005.6_2054	1.23446658861244
ENSDART00000000005.6_2076	1.64595545148326
ENSDART00000000005.6_2100	3.70339976583732
ENSDART00000000005.6_2108	1.64595545148326
ENSDART00000000005.6_2121	1.23446658861244
ENSDART00000000005.6_2128	1.23446658861244
ENSDART00000000005.6_2176	1.23446658861244
ENSDART00000000005.6_2234	1.64595545148326
ENSDART00000000005.6_2242	2.8804220400957
ENSDART00000000005.6_2248	2.46893317722488
ENSDART00000000005.6_2304	1.23446658861244
ENSDART00000000005.6_2306	1.23446658861244
ENSDART00000000005.6_2320	1.23446658861244
ENSDART00000000005.6_2344	2.05744431435407
ENSDART00000000005.6_2366	3.70339976583732
ENSDART00000000005.6_2367	2.8804220400957
ENSDART00000000005.6_2377	2.05744431435407
ENSDART00000000005.6_2387	1.64595545148326
ENSDART00000000005.6_2422	4.93786635444977
ENSDART00000000005.6_2423	3.29191090296651
ENSDART00000000005.6_2424	1.23446658861244
ENSDART00000000005.6_2445	1.23446658861244
ENSDART00000000005.6_2451	1.23446658861244
ENSDART00000000005.6_2458	6.17233294306221
ENSDART00000000005.6_2459	2.8804220400957
ENSDART00000000005.6_2468	1.64595545148326
ENSDART00000000005.6_2484	1.64595545148326
ENSDART00000000005.6_2509	3.29191090296651
ENSDART00000000005.6_2532	1.23446658861244
ENSDART00000000005.6_2547	2.05744431435407
ENSDART00000000005.6_2573	1.23446658861244
ENSDART00000000019.6_109	3.48869123230162
ENSDART00000000019.6_113	1.90292249034634
ENSDART00000000019.6_114	1.26861499356423
ENSDART00000000019.6_118	3.01296060971504
ENSDART00000000019.6_136	3.48869123230162
ENSDART00000000019.6_175	1.42719186775976
ENSDART00000000019.6_188	3.64726810649715
ENSDART00000000019.6_190	1.58576874195528
ENSDART00000000019.6_191	1.42719186775976
ENSDART00000000019.6_207	1.42719186775976
ENSDART00000000019.6_269	1.26861499356423
ENSDART00000000019.6_298	1.1100381193687
ENSDART00000000019.6_300	1.26861499356423
ENSDART00000000019.6_396	1.58576874195528
ENSDART00000000019.6_421	1.74434561615081
ENSDART00000000019.6_433	1.42719186775976
ENSDART00000000019.6_453	1.58576874195528
ENSDART00000000019.6_479	1.42719186775976
ENSDART00000000019.6_495	1.1100381193687
ENSDART00000000019.6_497	1.26861499356423
ENSDART00000000019.6_512	2.2200762387374
ENSDART00000000019.6_515	1.26861499356423
ENSDART00000000019.6_551	1.1100381193687
ENSDART00000000019.6_557	1.1100381193687
ENSDART00000000019.6_565	1.42719186775976
ENSDART00000000019.6_568	1.74434561615081
ENSDART00000000019.6_582	6.81880559040772
ENSDART00000000019.6_588	1.26861499356423
ENSDART00000000019.6_589	2.2200762387374
ENSDART00000000019.6_592	1.58576874195528
ENSDART00000000019.6_603	2.06149936454187
ENSDART00000000019.6_612	1.74434561615081
ENSDART00000000019.6_613	3.3301143581061
ENSDART00000000019.6_628	7.29453621299431
ENSDART00000000019.6_629	4.28157560327927
ENSDART00000000019.6_638	4.28157560327927
ENSDART00000000019.6_639	1.90292249034634
ENSDART00000000019.6_658	2.69580686132398
ENSDART00000000019.6_663	1.90292249034634
ENSDART00000000019.6_690	2.06149936454187
ENSDART00000000019.6_734	1.42719186775976
ENSDART00000000019.6_755	2.2200762387374
ENSDART00000000019.6_805	2.06149936454187
ENSDART00000000019.6_818	2.2200762387374
ENSDART00000000019.6_824	1.58576874195528
ENSDART00000000019.6_842	3.48869123230162
ENSDART00000000019.6_843	2.06149936454187
ENSDART00000000019.6_856	1.1100381193687
ENSDART00000000019.6_892	1.26861499356423
ENSDART00000000019.6_908	2.53722998712845
ENSDART00000000019.6_909	1.1100381193687
ENSDART00000000019.6_912	1.1100381193687
ENSDART00000000019.6_937	1.90292249034634
ENSDART00000000019.6_955	2.69580686132398
ENSDART00000000019.6_958	2.06149936454187
ENSDART00000000019.6_959	1.58576874195528
ENSDART00000000019.6_965	2.06149936454187
ENSDART00000000019.6_966	2.69580686132398
ENSDART00000000019.6_983	6.02592121943008
ENSDART00000000019.6_984	1.74434561615081
ENSDART00000000019.6_989	1.42719186775976
ENSDART00000000019.6_990	3.01296060971504
ENSDART00000000019.6_1001	1.1100381193687
ENSDART00000000019.6_1002	1.26861499356423
ENSDART00000000019.6_1033	3.3301143581061
ENSDART00000000019.6_1046	1.74434561615081
ENSDART00000000019.6_1056	4.91588310006138
ENSDART00000000019.6_1057	1.58576874195528
ENSDART00000000019.6_1067	1.58576874195528
ENSDART00000000019.6_1082	1.42719186775976
ENSDART00000000019.6_1085	1.42719186775976
ENSDART00000000019.6_1087	1.1100381193687
ENSDART00000000019.6_1096	3.01296060971504
ENSDART00000000019.6_1100	2.37865311293293
ENSDART00000000019.6_1109	1.42719186775976
ENSDART00000000019.6_1117	1.58576874195528
ENSDART00000000019.6_1118	1.90292249034634
ENSDART00000000019.6_1125	1.26861499356423
ENSDART00000000019.6_1136	1.1100381193687
ENSDART00000000019.6_1138	1.42719186775976
ENSDART00000000019.6_1142	1.1100381193687
ENSDART00000000019.6_1149	3.01296060971504
ENSDART00000000019.6_1187	1.58576874195528
ENSDART00000000019.6_1188	1.26861499356423
ENSDART00000000019.6_1211	1.74434561615081
ENSDART00000000019.6_1367	2.2200762387374
ENSDART00000000019.6_1369	1.26861499356423
ENSDART00000000019.6_1376	2.37865311293293
ENSDART00000000019.6_1377	3.80584498069268
ENSDART00000000019.6_1381	1.26861499356423
ENSDART00000000019.6_1382	1.1100381193687
ENSDART00000000019.6_1390	3.3301143581061
ENSDART00000000019.6_1391	3.96442185488821
ENSDART00000000019.6_1399	1.74434561615081
ENSDART00000000019.6_1409	1.90292249034634
ENSDART00000000019.6_1415	1.1100381193687
ENSDART00000000019.6_1417	1.90292249034634
ENSDART00000000019.6_1420	2.69580686132398
ENSDART00000000019.6_1421	1.1100381193687
ENSDART00000000019.6_1423	1.58576874195528
ENSDART00000000019.6_1426	2.37865311293293
ENSDART00000000019.6_1442	5.86734434523455
ENSDART00000000019.6_1501	1.1100381193687
ENSDART00000000019.6_1556	1.26861499356423
ENSDART00000000019.6_1557	2.85438373551951
ENSDART00000000019.6_1561	3.48869123230162
ENSDART00000000019.6_1562	2.53722998712845
ENSDART00000000019.6_1570	4.28157560327927
ENSDART00000000019.6_1571	2.37865311293293
ENSDART00000000019.6_1584	2.2200762387374
ENSDART00000000019.6_1585	1.26861499356423
ENSDART00000000019.6_1603	2.2200762387374
ENSDART00000000019.6_1607	2.37865311293293
ENSDART00000000019.6_1608	1.1100381193687
ENSDART00000000019.6_1626	1.42719186775976
ENSDART00000000019.6_1627	4.59872935167032
ENSDART00000000019.6_1632	1.90292249034634
ENSDART00000000019.6_1641	3.3301143581061
ENSDART00000000019.6_1900	3.17153748391057
ENSDART00000000019.6_1901	1.26861499356423
ENSDART00000000019.6_1912	1.42719186775976
ENSDART00000000019.6_1949	3.01296060971504
ENSDART00000000019.6_1950	1.74434561615081
ENSDART00000000019.6_1960	2.2200762387374
ENSDART00000000019.6_1975	1.26861499356423
ENSDART00000000019.6_1977	1.1100381193687
ENSDART00000000019.6_2003	2.37865311293293
ENSDART00000000019.6_2004	1.42719186775976
ENSDART00000000019.6_2181	1.90292249034634
ENSDART00000000019.6_2221	1.90292249034634
ENSDART00000000019.6_2226	2.53722998712845
ENSDART00000000019.6_2230	1.42719186775976
ENSDART00000000019.6_2232	1.90292249034634
ENSDART00000000019.6_2246	1.74434561615081
ENSDART00000000019.6_2297	2.2200762387374
ENSDART00000000019.6_2316	2.37865311293293
ENSDART00000000019.6_2332	2.06149936454187
ENSDART00000000019.6_2342	1.42719186775976
ENSDART00000000019.6_2352	1.58576874195528
ENSDART00000000019.6_2355	1.58576874195528
ENSDART00000000019.6_2361	2.2200762387374
ENSDART00000000019.6_2363	1.42719186775976
ENSDART00000000019.6_2380	1.1100381193687
ENSDART00000000019.6_2404	1.1100381193687
ENSDART00000000019.6_2408	2.2200762387374
ENSDART00000000019.6_2410	1.90292249034634
ENSDART00000000019.6_2412	1.58576874195528
ENSDART00000000019.6_2413	2.2200762387374
ENSDART00000000019.6_2415	1.90292249034634
ENSDART00000000019.6_2421	3.48869123230162
ENSDART00000000019.6_2442	1.90292249034634
ENSDART00000000019.6_2450	1.42719186775976
ENSDART00000000019.6_2583	2.37865311293293
ENSDART00000000019.6_2586	1.26861499356423
ENSDART00000000019.6_2608	3.01296060971504
ENSDART00000000019.6_2611	17.2848792873126
ENSDART00000000019.6_2612	9.83176620012276
ENSDART00000000019.6_2613	5.39161372264797
ENSDART00000000019.6_2661	1.26861499356423
ENSDART00000000019.6_2674	1.58576874195528
ENSDART00000000019.6_2675	1.1100381193687
ENSDART00000000019.6_2679	1.58576874195528
ENSDART00000000019.6_2723	1.74434561615081
ENSDART00000000019.6_2727	1.26861499356423
ENSDART00000000019.6_2754	1.1100381193687
ENSDART00000000042.9_507	1.08724832205279
ENSDART00000000042.9_707	2.71812080513198
ENSDART00000000042.9_831	5.43624161026395
ENSDART00000000042.9_870	1.08724832205279
ENSDART00000000042.9_975	1.63087248307919
ENSDART00000000042.9_1913	2.17449664410558
ENSDART00000000042.9_2342	1.08724832205279
ENSDART00000000042.9_2406	1.08724832205279
ENSDART00000000042.9_2436	1.08724832205279
ENSDART00000000042.9_2499	1.08724832205279
ENSDART00000000069.7_40	1.87282543513097
ENSDART00000000069.7_46	2.14037192586397
ENSDART00000000069.7_491	1.60527894439797
ENSDART00000000069.7_522	4.81583683319392
ENSDART00000000069.7_540	2.94301139806295
ENSDART00000000069.7_575	1.60527894439797
ENSDART00000000069.7_630	1.87282543513097
ENSDART00000000069.7_641	3.47810437952895
ENSDART00000000069.7_642	1.33773245366498
ENSDART00000000069.7_669	1.07018596293198
ENSDART00000000069.7_723	1.87282543513097
ENSDART00000000069.7_777	2.40791841659696
ENSDART00000000069.7_794	1.07018596293198
ENSDART00000000069.7_813	1.07018596293198
ENSDART00000000069.7_832	1.07018596293198
ENSDART00000000069.7_856	1.33773245366498
ENSDART00000000069.7_864	1.07018596293198
ENSDART00000000069.7_932	1.60527894439797
ENSDART00000000069.7_942	2.67546490732996
ENSDART00000000069.7_950	2.14037192586397
ENSDART00000000069.7_997	1.07018596293198
ENSDART00000000069.7_1009	1.87282543513097
ENSDART00000000069.7_1023	1.33773245366498
ENSDART00000000069.7_1031	1.33773245366498
ENSDART00000000069.7_1101	1.07018596293198
ENSDART00000000069.7_1109	1.07018596293198
ENSDART00000000069.7_1148	1.60527894439797
ENSDART00000000069.7_1182	3.47810437952895
ENSDART00000000069.7_1184	1.07018596293198
ENSDART00000000069.7_1212	1.33773245366498
ENSDART00000000069.7_1214	4.28074385172793
ENSDART00000000069.7_1221	1.60527894439797
ENSDART00000000069.7_1228	3.21055788879595
ENSDART00000000069.7_1243	1.60527894439797
ENSDART00000000069.7_1250	1.60527894439797
ENSDART00000000069.7_1261	1.33773245366498
ENSDART00000000069.7_1372	1.60527894439797
ENSDART00000000069.7_1590	6.4211157775919
ENSDART00000000069.7_1612	1.07018596293198
ENSDART00000000069.7_1654	4.01319736099494
ENSDART00000000069.7_1672	2.14037192586397
ENSDART00000000069.7_1681	1.33773245366498
ENSDART00000000069.7_1697	1.07018596293198
ENSDART00000000069.7_1712	1.33773245366498
ENSDART00000000069.7_1743	1.07018596293198
ENSDART00000000069.7_1755	3.21055788879595
ENSDART00000000069.7_1768	2.67546490732996
ENSDART00000000069.7_1772	3.47810437952895
ENSDART00000000069.7_1773	1.60527894439797
ENSDART00000000069.7_1805	5.61847630539291
ENSDART00000000069.7_1806	7.75884823125688
ENSDART00000000069.7_1808	2.67546490732996
ENSDART00000000069.7_1809	2.14037192586397
ENSDART00000000069.7_1812	1.60527894439797
ENSDART00000000069.7_1818	2.40791841659696
ENSDART00000000069.7_1821	4.01319736099494
ENSDART00000000069.7_1822	1.60527894439797
ENSDART00000000069.7_1823	1.07018596293198
ENSDART00000000069.7_1827	5.88602279612591
ENSDART00000000069.7_1841	5.61847630539291
ENSDART00000000069.7_1873	1.33773245366498
ENSDART00000000069.7_1888	2.40791841659696
ENSDART00000000069.7_1890	1.07018596293198
ENSDART00000000069.7_1916	1.33773245366498
ENSDART00000000069.7_1921	1.07018596293198
ENSDART00000000069.7_1949	2.94301139806295
ENSDART00000000069.7_1950	2.94301139806295
ENSDART00000000069.7_1956	1.07018596293198
ENSDART00000000069.7_1959	3.74565087026194
ENSDART00000000069.7_1964	1.07018596293198
ENSDART00000000069.7_1968	1.07018596293198
ENSDART00000000069.7_1970	3.47810437952895
ENSDART00000000069.7_1972	1.07018596293198
ENSDART00000000069.7_1978	3.21055788879595
ENSDART00000000069.7_1993	1.87282543513097
ENSDART00000000069.7_1994	2.40791841659696
ENSDART00000000069.7_1995	1.60527894439797
ENSDART00000000069.7_1997	1.33773245366498
ENSDART00000000069.7_2007	1.07018596293198
ENSDART00000000070.6_98	1.15375586850005
ENSDART00000000070.6_99	5.42265258195023
ENSDART00000000070.6_100	2.53826291070011
ENSDART00000000070.6_106	1.38450704220006
ENSDART00000000070.6_108	2.3075117370001
ENSDART00000000070.6_113	2.76901408440012
ENSDART00000000070.6_114	1.15375586850005
ENSDART00000000070.6_116	2.3075117370001
ENSDART00000000070.6_129	1.49988262905006
ENSDART00000000070.6_143	4.61502347400019
ENSDART00000000070.6_191	1.49988262905006
ENSDART00000000070.6_192	2.19213615015009
ENSDART00000000070.6_203	1.61525821590007
ENSDART00000000070.6_204	1.03838028165004
ENSDART00000000070.6_223	3.57664319235015
ENSDART00000000070.6_235	1.26913145535005
ENSDART00000000070.6_236	1.38450704220006
ENSDART00000000070.6_241	1.38450704220006
ENSDART00000000070.6_242	1.96138497645008
ENSDART00000000070.6_247	1.03838028165004
ENSDART00000000070.6_263	1.15375586850005
ENSDART00000000070.6_275	1.03838028165004
ENSDART00000000070.6_283	1.49988262905006
ENSDART00000000070.6_285	1.38450704220006
ENSDART00000000070.6_286	1.61525821590007
ENSDART00000000070.6_291	1.38450704220006
ENSDART00000000070.6_297	2.99976525810013
ENSDART00000000070.6_304	1.03838028165004
ENSDART00000000070.6_310	1.26913145535005
ENSDART00000000070.6_314	4.8457746477002
ENSDART00000000070.6_329	1.03838028165004
ENSDART00000000070.6_344	1.49988262905006
ENSDART00000000070.6_346	2.19213615015009
ENSDART00000000070.6_352	2.3075117370001
ENSDART00000000070.6_353	1.38450704220006
ENSDART00000000070.6_358	1.15375586850005
ENSDART00000000070.6_361	1.03838028165004
ENSDART00000000070.6_363	3.23051643180014
ENSDART00000000070.6_364	2.19213615015009
ENSDART00000000070.6_365	1.38450704220006
ENSDART00000000070.6_433	1.61525821590007
ENSDART00000000070.6_434	1.61525821590007
ENSDART00000000070.6_439	1.03838028165004
ENSDART00000000070.6_461	1.73063380275007
ENSDART00000000070.6_462	1.15375586850005
ENSDART00000000070.6_463	1.26913145535005
ENSDART00000000070.6_474	1.61525821590007
ENSDART00000000070.6_485	1.03838028165004
ENSDART00000000070.6_486	4.26889671345018
ENSDART00000000070.6_487	3.46126760550015
ENSDART00000000070.6_514	1.03838028165004
ENSDART00000000070.6_515	1.61525821590007
ENSDART00000000070.6_516	1.73063380275007
ENSDART00000000070.6_522	1.38450704220006
ENSDART00000000070.6_539	1.49988262905006
ENSDART00000000070.6_548	1.15375586850005
ENSDART00000000070.6_579	1.96138497645008
ENSDART00000000070.6_587	1.03838028165004
ENSDART00000000070.6_597	4.26889671345018
ENSDART00000000070.6_604	1.03838028165004
ENSDART00000000070.6_605	1.49988262905006
ENSDART00000000070.6_610	1.84600938960008
ENSDART00000000070.6_611	1.03838028165004
ENSDART00000000070.6_616	1.03838028165004
ENSDART00000000070.6_620	1.15375586850005
ENSDART00000000070.6_626	2.07676056330009
ENSDART00000000070.6_632	2.4228873238501
ENSDART00000000070.6_637	2.4228873238501
ENSDART00000000070.6_669	1.15375586850005
ENSDART00000000070.6_808	1.03838028165004
ENSDART00000000070.6_845	1.38450704220006
ENSDART00000000070.6_846	1.96138497645008
ENSDART00000000070.6_853	3.11514084495013
ENSDART00000000070.6_855	1.26913145535005
ENSDART00000000070.6_856	6.46103286360027
ENSDART00000000070.6_857	2.76901408440012
ENSDART00000000070.6_859	1.03838028165004
ENSDART00000000070.6_860	6.57640845045028
ENSDART00000000070.6_866	1.49988262905006
ENSDART00000000070.6_867	2.65363849755011
ENSDART00000000070.6_869	7.61478873210032
ENSDART00000000070.6_870	1.61525821590007
ENSDART00000000070.6_874	1.03838028165004
ENSDART00000000070.6_876	1.15375586850005
ENSDART00000000070.6_877	1.49988262905006
ENSDART00000000070.6_881	3.69201877920016
ENSDART00000000070.6_882	1.61525821590007
ENSDART00000000070.6_883	12.5759389666505
ENSDART00000000070.6_885	1.03838028165004
ENSDART00000000070.6_889	1.61525821590007
ENSDART00000000070.6_893	1.03838028165004
ENSDART00000000070.6_894	1.49988262905006
ENSDART00000000070.6_897	1.49988262905006
ENSDART00000000070.6_898	1.84600938960008
ENSDART00000000070.6_900	1.26913145535005
ENSDART00000000070.6_901	1.38450704220006
ENSDART00000000070.6_902	1.15375586850005
ENSDART00000000070.6_904	5.88415492935025
ENSDART00000000070.6_905	1.38450704220006
ENSDART00000000070.6_1572	1.49988262905006
ENSDART00000000070.6_1631	2.3075117370001
ENSDART00000000070.6_1647	1.15375586850005
ENSDART00000000070.6_1661	1.73063380275007
ENSDART00000000070.6_1766	1.73063380275007
ENSDART00000000070.6_1776	1.15375586850005
ENSDART00000000070.6_1790	1.61525821590007
ENSDART00000000070.6_1825	2.88438967125012
ENSDART00000000087.8_14	1.06591337090678
ENSDART00000000087.8_31	1.06591337090678
ENSDART00000000087.8_37	2.66478342726695
ENSDART00000000087.8_83	2.93126176999365
ENSDART00000000087.8_96	1.06591337090678
ENSDART00000000087.8_100	1.59887005636017
ENSDART00000000087.8_115	2.93126176999365
ENSDART00000000087.8_116	1.06591337090678
ENSDART00000000087.8_230	3.99717514090043
ENSDART00000000087.8_252	1.06591337090678
ENSDART00000000087.8_281	1.06591337090678
ENSDART00000000087.8_303	1.33239171363348
ENSDART00000000087.8_418	1.86534839908687
ENSDART00000000087.8_453	1.86534839908687
ENSDART00000000087.8_473	2.13182674181356
ENSDART00000000087.8_474	1.59887005636017
ENSDART00000000087.8_484	3.19774011272034
ENSDART00000000087.8_503	1.06591337090678
ENSDART00000000087.8_518	1.33239171363348
ENSDART00000000087.8_548	2.66478342726695
ENSDART00000000087.8_562	5.32956685453391
ENSDART00000000087.8_582	1.06591337090678
ENSDART00000000087.8_593	1.06591337090678
ENSDART00000000087.8_632	1.33239171363348
ENSDART00000000087.8_717	1.33239171363348
ENSDART00000000087.8_720	2.39830508454026
ENSDART00000000087.8_721	2.93126176999365
ENSDART00000000087.8_722	2.93126176999365
ENSDART00000000087.8_724	2.39830508454026
ENSDART00000000087.8_725	1.33239171363348
ENSDART00000000087.8_726	1.59887005636017
ENSDART00000000087.8_759	2.13182674181356
ENSDART00000000087.8_760	1.06591337090678
ENSDART00000000087.8_810	1.33239171363348
ENSDART00000000087.8_850	2.39830508454026
ENSDART00000000087.8_859	1.33239171363348
ENSDART00000000087.8_917	3.99717514090043
ENSDART00000000087.8_973	3.73069679817374
ENSDART00000000087.8_977	1.33239171363348
ENSDART00000000087.8_1038	1.33239171363348
ENSDART00000000087.8_1212	1.06591337090678
ENSDART00000000087.8_1222	3.73069679817374
ENSDART00000000087.8_1267	1.33239171363348
ENSDART00000000087.8_1295	2.39830508454026
ENSDART00000000087.8_1352	1.33239171363348
ENSDART00000000087.8_1367	1.06591337090678
ENSDART00000000087.8_1409	3.19774011272034
ENSDART00000000087.8_1430	1.06591337090678
ENSDART00000000087.8_1436	1.33239171363348
ENSDART00000000087.8_1440	1.06591337090678
ENSDART00000000087.8_1449	1.59887005636017
ENSDART00000000087.8_1454	1.06591337090678
ENSDART00000000087.8_1487	5.32956685453391
ENSDART00000000087.8_1514	1.59887005636017
ENSDART00000000087.8_1515	1.06591337090678
ENSDART00000000087.8_1526	1.06591337090678
ENSDART00000000087.8_1536	1.59887005636017
ENSDART00000000087.8_1545	1.86534839908687
ENSDART00000000087.8_1563	1.59887005636017
ENSDART00000000087.8_1564	1.06591337090678
ENSDART00000000087.8_1568	1.33239171363348
ENSDART00000000087.8_1589	1.06591337090678
ENSDART00000000087.8_1607	2.13182674181356
ENSDART00000000087.8_1618	2.13182674181356
ENSDART00000000087.8_1625	1.06591337090678
ENSDART00000000087.8_1635	5.5960451972606
ENSDART00000000087.8_1672	1.06591337090678
ENSDART00000000087.8_1679	1.33239171363348
ENSDART00000000087.8_1691	2.13182674181356
ENSDART00000000087.8_1727	1.06591337090678
ENSDART00000000087.8_1738	1.06591337090678
ENSDART00000000087.8_1742	2.39830508454026
ENSDART00000000087.8_1754	1.59887005636017
ENSDART00000000087.8_1780	3.19774011272034
ENSDART00000000087.8_1803	1.59887005636017
ENSDART00000000087.8_1820	2.13182674181356
ENSDART00000000087.8_1892	1.59887005636017
ENSDART00000000087.8_1909	1.06591337090678
ENSDART00000000087.8_1911	1.59887005636017
ENSDART00000000087.8_1912	2.13182674181356
ENSDART00000000087.8_1946	1.06591337090678
ENSDART00000000087.8_1953	1.86534839908687
ENSDART00000000087.8_1954	1.59887005636017
ENSDART00000000087.8_1983	1.33239171363348
ENSDART00000000087.8_2002	1.06591337090678
ENSDART00000000087.8_2004	1.06591337090678
ENSDART00000000087.8_2016	1.33239171363348
ENSDART00000000087.8_2086	3.99717514090043
ENSDART00000000087.8_2091	2.13182674181356
ENSDART00000000087.8_2106	3.46421845544704
ENSDART00000000087.8_2152	1.06591337090678
ENSDART00000000087.8_2221	1.33239171363348
ENSDART00000000087.8_2226	1.59887005636017
ENSDART00000000087.8_2336	1.59887005636017
ENSDART00000000087.8_2340	1.06591337090678
ENSDART00000000087.8_2553	1.86534839908687
ENSDART00000000087.8_2556	1.33239171363348
ENSDART00000000087.8_2572	1.06591337090678
ENSDART00000000087.8_2591	2.93126176999365
ENSDART00000000087.8_2595	1.06591337090678
ENSDART00000000087.8_2624	1.86534839908687
ENSDART00000000087.8_2647	1.06591337090678
ENSDART00000000087.8_2666	2.13182674181356
ENSDART00000000087.8_2675	2.39830508454026
ENSDART00000000087.8_2678	2.39830508454026
ENSDART00000000087.8_2685	1.06591337090678
ENSDART00000000087.8_2687	2.66478342726695
ENSDART00000000087.8_2714	1.86534839908687
ENSDART00000000087.8_2715	2.93126176999365
ENSDART00000000087.8_2751	1.06591337090678
ENSDART00000000087.8_2792	3.19774011272034
ENSDART00000000087.8_2807	1.59887005636017
ENSDART00000000087.8_2812	2.39830508454026
ENSDART00000000087.8_2821	1.33239171363348
ENSDART00000000087.8_2830	1.06591337090678
ENSDART00000000087.8_2841	1.33239171363348
ENSDART00000000087.8_2846	5.06308851180721
ENSDART00000000087.8_2886	1.06591337090678
ENSDART00000000087.8_2889	2.13182674181356
ENSDART00000000087.8_2913	1.06591337090678
ENSDART00000000087.8_2978	1.59887005636017
ENSDART00000000087.8_3010	1.06591337090678
ENSDART00000000087.8_3018	2.39830508454026
ENSDART00000000087.8_3020	2.13182674181356
ENSDART00000000087.8_3024	1.06591337090678
ENSDART00000000087.8_3031	1.06591337090678
ENSDART00000000087.8_3085	7.46139359634747
ENSDART00000000087.8_3089	1.33239171363348
ENSDART00000000087.8_3096	1.59887005636017
ENSDART00000000087.8_3097	2.13182674181356
ENSDART00000000087.8_3105	2.39830508454026
ENSDART00000000087.8_3107	2.66478342726695
ENSDART00000000087.8_3134	1.33239171363348
ENSDART00000000087.8_3147	1.06591337090678
ENSDART00000000087.8_3165	2.66478342726695
ENSDART00000000087.8_3282	1.59887005636017
ENSDART00000000087.8_3289	1.86534839908687
ENSDART00000000087.8_3296	2.93126176999365
ENSDART00000000087.8_3339	2.39830508454026
ENSDART00000000087.8_3363	1.06591337090678
ENSDART00000000087.8_3412	3.46421845544704
ENSDART00000000087.8_3422	2.39830508454026
ENSDART00000000087.8_3423	8.79378530998095
ENSDART00000000087.8_3455	4.79661016908052
ENSDART00000000087.8_3474	1.59887005636017
ENSDART00000000087.8_3489	4.53013182635382
ENSDART00000000087.8_3517	1.86534839908687
ENSDART00000000087.8_3519	1.06591337090678
ENSDART00000000087.8_3531	1.06591337090678
ENSDART00000000087.8_3536	7.19491525362077
ENSDART00000000087.8_3543	4.26365348362713
ENSDART00000000087.8_3544	2.39830508454026
ENSDART00000000087.8_3557	2.13182674181356
ENSDART00000000087.8_3558	4.26365348362713
ENSDART00000000087.8_3562	10.9256120517945
ENSDART00000000087.8_3578	2.66478342726695
ENSDART00000000087.8_3579	3.73069679817374
ENSDART00000000087.8_3588	1.59887005636017
ENSDART00000000087.8_3592	1.06591337090678
ENSDART00000000087.8_3595	2.13182674181356
ENSDART00000000087.8_3600	1.86534839908687
ENSDART00000000087.8_3621	1.33239171363348
ENSDART00000000087.8_3625	1.33239171363348
ENSDART00000000087.8_3655	1.86534839908687
ENSDART00000000087.8_3702	1.06591337090678
ENSDART00000000087.8_3726	2.93126176999365
ENSDART00000000087.8_3738	1.86534839908687
ENSDART00000000087.8_3758	1.86534839908687
ENSDART00000000087.8_3851	1.33239171363348
ENSDART00000000087.8_3852	1.33239171363348
ENSDART00000000087.8_3857	1.33239171363348
ENSDART00000000087.8_3912	1.59887005636017
ENSDART00000000087.8_3937	3.73069679817374
ENSDART00000000087.8_3959	1.59887005636017
ENSDART00000000087.8_3963	2.66478342726695
ENSDART00000000087.8_4054	2.66478342726695
ENSDART00000000087.8_4058	1.33239171363348
ENSDART00000000087.8_4129	1.86534839908687
ENSDART00000000087.8_4368	4.79661016908052
ENSDART00000000087.8_4377	1.33239171363348
ENSDART00000000087.8_4397	1.06591337090678
ENSDART00000000087.8_4404	1.86534839908687
ENSDART00000000087.8_4434	1.33239171363348
ENSDART00000000087.8_4481	1.59887005636017
ENSDART00000000087.8_4537	2.13182674181356
ENSDART00000000087.8_4553	3.46421845544704
ENSDART00000000087.8_4566	2.66478342726695
ENSDART00000000087.8_4567	1.06591337090678
ENSDART00000000087.8_4578	2.66478342726695
ENSDART00000000087.8_4632	2.39830508454026
ENSDART00000000087.8_4741	1.59887005636017
ENSDART00000000087.8_4892	1.33239171363348
ENSDART00000000087.8_4893	6.12900188271399
ENSDART00000000087.8_4905	3.46421845544704
ENSDART00000000087.8_4909	2.39830508454026
ENSDART00000000087.8_4910	2.39830508454026
ENSDART00000000087.8_4932	2.66478342726695
ENSDART00000000087.8_4944	1.33239171363348
ENSDART00000000087.8_4967	4.53013182635382
ENSDART00000000087.8_4971	2.13182674181356
ENSDART00000000087.8_5104	1.06591337090678
ENSDART00000000087.8_5123	3.19774011272034
ENSDART00000000087.8_5141	1.06591337090678
ENSDART00000000087.8_5146	1.86534839908687
ENSDART00000000087.8_5154	1.06591337090678
ENSDART00000000087.8_5170	5.06308851180721
ENSDART00000000087.8_5175	1.06591337090678
ENSDART00000000087.8_5180	3.19774011272034
ENSDART00000000087.8_5244	1.33239171363348
ENSDART00000000087.8_5272	2.13182674181356
ENSDART00000000087.8_5318	1.06591337090678
ENSDART00000000087.8_5334	1.33239171363348
ENSDART00000000087.8_5337	1.33239171363348
ENSDART00000000087.8_5340	2.93126176999365
ENSDART00000000087.8_5361	1.59887005636017
ENSDART00000000087.8_5495	1.59887005636017
ENSDART00000000087.8_5570	2.66478342726695
ENSDART00000000087.8_5666	2.13182674181356
ENSDART00000000087.8_5687	7.99435028180086
ENSDART00000000087.8_5688	7.19491525362077
ENSDART00000000087.8_5691	3.46421845544704
ENSDART00000000087.8_5698	6.12900188271399
ENSDART00000000087.8_5699	2.13182674181356
ENSDART00000000087.8_5700	1.06591337090678
ENSDART00000000087.8_5708	8.26082862452756
ENSDART00000000087.8_5709	1.33239171363348
ENSDART00000000087.8_5712	1.06591337090678
ENSDART00000000087.8_5732	1.06591337090678
ENSDART00000000087.8_5744	1.86534839908687
ENSDART00000000087.8_5747	2.13182674181356
ENSDART00000000087.8_5748	2.66478342726695
ENSDART00000000087.8_5750	3.46421845544704
ENSDART00000000087.8_5758	2.93126176999365
ENSDART00000000087.8_5761	1.06591337090678
ENSDART00000000087.8_5769	3.19774011272034
ENSDART00000000087.8_5865	2.93126176999365
ENSDART00000000087.8_5979	2.13182674181356
ENSDART00000000087.8_6032	2.13182674181356
ENSDART00000000087.8_6362	2.13182674181356
ENSDART00000000087.8_6542	1.33239171363348
ENSDART00000000087.8_6543	3.46421845544704
ENSDART00000000087.8_6548	1.33239171363348
ENSDART00000000087.8_6554	1.33239171363348
ENSDART00000000087.8_6564	3.19774011272034
ENSDART00000000087.8_6575	2.13182674181356
ENSDART00000000087.8_6576	1.06591337090678
ENSDART00000000087.8_6579	1.33239171363348
ENSDART00000000087.8_6585	2.39830508454026
ENSDART00000000087.8_6704	4.26365348362713
ENSDART00000000087.8_6705	1.06591337090678
ENSDART00000000087.8_6786	3.46421845544704
ENSDART00000000087.8_6810	1.06591337090678
ENSDART00000000087.8_6822	1.06591337090678
ENSDART00000000087.8_6857	1.06591337090678
ENSDART00000000087.8_7171	1.06591337090678
ENSDART00000000087.8_7174	1.06591337090678
ENSDART00000000087.8_7185	2.66478342726695
ENSDART00000000087.8_7186	1.06591337090678
ENSDART00000000087.8_7191	1.06591337090678
ENSDART00000000087.8_7198	1.59887005636017
ENSDART00000000087.8_7200	3.19774011272034
ENSDART00000000087.8_7213	1.33239171363348
ENSDART00000000087.8_7270	3.73069679817374
ENSDART00000000087.8_7289	1.59887005636017
ENSDART00000000087.8_7339	1.06591337090678
ENSDART00000000087.8_7365	1.33239171363348
ENSDART00000000087.8_7379	2.13182674181356
ENSDART00000000087.8_7429	2.39830508454026
ENSDART00000000087.8_7432	4.26365348362713
ENSDART00000000087.8_7443	1.86534839908687
ENSDART00000000087.8_7447	1.59887005636017
ENSDART00000000087.8_7456	1.06591337090678
ENSDART00000000087.8_7825	1.06591337090678
ENSDART00000000087.8_7833	3.19774011272034
ENSDART00000000087.8_7834	3.19774011272034
ENSDART00000000087.8_7854	1.59887005636017
ENSDART00000000087.8_7872	4.53013182635382
ENSDART00000000087.8_7928	1.06591337090678
ENSDART00000000087.8_7941	3.19774011272034
ENSDART00000000087.8_7954	1.06591337090678
ENSDART00000000087.8_7983	1.86534839908687
ENSDART00000000087.8_7986	2.66478342726695
ENSDART00000000087.8_8033	2.39830508454026
ENSDART00000000087.8_8047	2.13182674181356
ENSDART00000000087.8_8070	2.66478342726695
ENSDART00000000087.8_8079	1.59887005636017
ENSDART00000000087.8_8082	6.39548022544069
ENSDART00000000087.8_8084	2.39830508454026
ENSDART00000000087.8_8089	1.06591337090678
ENSDART00000000087.8_8091	2.13182674181356
ENSDART00000000087.8_8093	4.26365348362713
ENSDART00000000087.8_8099	3.99717514090043
ENSDART00000000087.8_8108	4.26365348362713
ENSDART00000000087.8_8123	1.06591337090678
ENSDART00000000087.8_8127	19.7193973617755
ENSDART00000000087.8_8130	10.3926553663411
ENSDART00000000087.8_8139	6.12900188271399
ENSDART00000000087.8_8145	1.06591337090678
ENSDART00000000087.8_8260	2.66478342726695
ENSDART00000000087.8_8305	2.66478342726695
ENSDART00000000087.8_8377	2.13182674181356
ENSDART00000000087.8_8381	1.86534839908687
ENSDART00000000087.8_8475	1.86534839908687
ENSDART00000000087.8_8479	1.06591337090678
ENSDART00000000087.8_8504	2.66478342726695
ENSDART00000000087.8_8606	2.93126176999365
ENSDART00000000087.8_8727	1.33239171363348
ENSDART00000000087.8_8808	1.86534839908687
ENSDART00000000087.8_8853	2.13182674181356
ENSDART00000000087.8_8854	2.66478342726695
ENSDART00000000087.8_8858	1.33239171363348
ENSDART00000000087.8_8861	1.33239171363348
ENSDART00000000087.8_8863	4.26365348362713
ENSDART00000000087.8_8881	2.66478342726695
ENSDART00000000087.8_8886	1.33239171363348
ENSDART00000000087.8_8887	1.33239171363348
ENSDART00000000087.8_8889	1.33239171363348
ENSDART00000000087.8_8924	1.06591337090678
ENSDART00000000087.8_8985	1.33239171363348
ENSDART00000000087.8_8990	1.33239171363348
ENSDART00000000087.8_9016	2.66478342726695
ENSDART00000000087.8_9019	4.79661016908052
ENSDART00000000087.8_9048	1.86534839908687
ENSDART00000000087.8_9076	1.59887005636017
ENSDART00000000087.8_9080	3.19774011272034
ENSDART00000000087.8_9095	2.66478342726695
ENSDART00000000087.8_9103	3.46421845544704
ENSDART00000000087.8_9116	1.06591337090678
ENSDART00000000087.8_9120	1.06591337090678
ENSDART00000000087.8_9124	5.32956685453391
ENSDART00000000087.8_9125	2.66478342726695
ENSDART00000000087.8_9134	1.06591337090678
ENSDART00000000087.8_9139	2.13182674181356
ENSDART00000000087.8_9143	1.33239171363348
ENSDART00000000087.8_9145	1.06591337090678
ENSDART00000000102.8_37	1.62622950843132
ENSDART00000000102.8_43	1.62622950843132
ENSDART00000000102.8_162	4.47213114818614
ENSDART00000000102.8_259	1.21967213132349
ENSDART00000000102.8_400	4.06557377107831
ENSDART00000000102.8_701	2.84590163975482
ENSDART00000000102.8_777	1.21967213132349
ENSDART00000000102.8_908	2.84590163975482
ENSDART00000000102.8_1044	1.21967213132349
ENSDART00000000102.8_1047	3.25245901686265
ENSDART00000000102.8_1063	3.25245901686265
ENSDART00000000102.8_1097	3.25245901686265
ENSDART00000000102.8_1918	1.62622950843132
ENSDART00000000102.8_1919	1.62622950843132
ENSDART00000000102.8_2056	2.84590163975482
ENSDART00000000102.8_2343	1.21967213132349
ENSDART00000000102.8_2379	1.21967213132349
ENSDART00000000102.8_2464	2.03278688553916
ENSDART00000000102.8_2542	1.21967213132349
ENSDART00000000102.8_2545	1.21967213132349
ENSDART00000000102.8_2548	3.65901639397048
ENSDART00000000102.8_2615	3.25245901686265
ENSDART00000000102.8_2720	1.21967213132349
ENSDART00000000102.8_2757	2.43934426264699
ENSDART00000000102.8_2758	3.25245901686265
ENSDART00000000102.8_2775	1.62622950843132
ENSDART00000000102.8_2855	2.43934426264699
ENSDART00000000102.8_2867	1.21967213132349
ENSDART00000000102.8_2923	3.65901639397048
ENSDART00000000102.8_2929	5.28524590240181
ENSDART00000000102.8_2935	2.43934426264699
ENSDART00000000102.8_2940	6.91147541083313
ENSDART00000000102.8_2961	2.43934426264699
ENSDART00000000102.8_2970	2.43934426264699
ENSDART00000000102.8_2987	13.4163934445584
ENSDART00000000102.8_3000	1.21967213132349
ENSDART00000000102.8_3011	3.25245901686265
ENSDART00000000102.8_3378	2.84590163975482
ENSDART00000000160.9_533	1.5573770490782
ENSDART00000000160.9_559	1.86885245889385
ENSDART00000000160.9_580	1.5573770490782
ENSDART00000000160.9_630	1.24590163926256
ENSDART00000000160.9_703	1.24590163926256
ENSDART00000000160.9_891	5.60655737668154
ENSDART00000000160.9_926	4.67213114723461
ENSDART00000000160.9_1262	5.2950819668659
ENSDART00000000160.9_1315	1.5573770490782
ENSDART00000000160.9_1381	3.11475409815641
ENSDART00000000160.9_1688	1.5573770490782
ENSDART00000000160.9_1763	5.91803278649718
ENSDART00000000160.9_1883	1.86885245889385
ENSDART00000000160.9_1950	1.24590163926256
ENSDART00000000160.9_1955	4.36065573741897
ENSDART00000000160.9_1969	2.49180327852513
ENSDART00000000160.9_1980	1.86885245889385
ENSDART00000000160.9_1993	2.49180327852513
ENSDART00000000160.9_1994	1.5573770490782
ENSDART00000000160.9_2009	1.24590163926256
ENSDART00000000160.9_2116	4.36065573741897
ENSDART00000000160.9_2128	1.24590163926256
ENSDART00000000160.9_2130	2.80327868834077
ENSDART00000000160.9_2155	2.18032786870949
ENSDART00000000160.9_2223	4.98360655705025
ENSDART00000000160.9_2232	5.2950819668659
ENSDART00000000192.7_374	1.3351523417684
ENSDART00000000192.7_438	1.3351523417684
ENSDART00000000192.7_504	1.3351523417684
ENSDART00000000192.7_576	2.33651659809471
ENSDART00000000192.7_634	1.6689404272105
ENSDART00000000192.7_826	6.00818553795781
ENSDART00000000192.7_863	2.33651659809471
ENSDART00000000192.7_868	1.0013642563263
ENSDART00000000192.7_935	1.3351523417684
ENSDART00000000192.7_1022	3.67166893986311
ENSDART00000000192.7_1069	1.3351523417684
ENSDART00000000192.7_1110	2.67030468353681
ENSDART00000000192.7_1153	2.67030468353681
ENSDART00000000192.7_1348	4.33924511074731
ENSDART00000000192.7_1394	1.0013642563263
ENSDART00000000192.7_1410	2.33651659809471
ENSDART00000000192.7_1427	2.0027285126526
ENSDART00000000192.7_1429	4.00545702530521
ENSDART00000000192.7_1430	1.0013642563263
ENSDART00000000192.7_1492	3.33788085442101
ENSDART00000000192.7_1505	1.3351523417684
ENSDART00000000192.7_1578	1.6689404272105
ENSDART00000000192.7_1643	1.3351523417684
ENSDART00000000192.7_1644	1.0013642563263
ENSDART00000000192.7_1668	1.3351523417684
ENSDART00000000192.7_1690	3.33788085442101
ENSDART00000000192.7_1701	1.3351523417684
ENSDART00000000192.7_1741	1.0013642563263
ENSDART00000000192.7_1824	2.67030468353681
ENSDART00000000192.7_1828	1.3351523417684
ENSDART00000000192.7_1874	2.0027285126526
ENSDART00000000192.7_1877	4.00545702530521
ENSDART00000000192.7_1879	1.6689404272105
ENSDART00000000192.7_1927	1.0013642563263
ENSDART00000000192.7_1951	1.0013642563263
ENSDART00000000192.7_1995	4.33924511074731
ENSDART00000000192.7_1997	1.6689404272105
ENSDART00000000192.7_2006	1.6689404272105
ENSDART00000000192.7_2111	2.67030468353681
ENSDART00000000192.7_2119	1.0013642563263
ENSDART00000000192.7_2151	1.3351523417684
ENSDART00000000192.7_2224	1.3351523417684
ENSDART00000000192.7_2228	1.3351523417684
ENSDART00000000192.7_2334	6.67576170884202
ENSDART00000000192.7_2335	1.0013642563263
ENSDART00000000192.7_2341	1.0013642563263
ENSDART00000000192.7_2365	1.3351523417684
ENSDART00000000192.7_2366	4.00545702530521
ENSDART00000000192.7_2370	1.0013642563263
ENSDART00000000192.7_2373	1.3351523417684
ENSDART00000000192.7_2393	2.0027285126526
ENSDART00000000192.7_2493	1.0013642563263
ENSDART00000000192.7_2510	1.0013642563263
ENSDART00000000192.7_2553	2.33651659809471
ENSDART00000000192.7_2606	1.6689404272105
ENSDART00000000192.7_2609	3.33788085442101
ENSDART00000000192.7_2619	2.0027285126526
ENSDART00000000192.7_2635	1.0013642563263
ENSDART00000000192.7_2698	1.0013642563263
ENSDART00000000192.7_2711	1.6689404272105
ENSDART00000000192.7_2717	3.00409276897891
ENSDART00000000192.7_2719	12.6839472467998
ENSDART00000000192.7_2748	1.3351523417684
ENSDART00000000192.7_2783	3.00409276897891
ENSDART00000000192.7_2789	3.00409276897891
ENSDART00000000192.7_2809	1.0013642563263
ENSDART00000000192.7_2824	2.33651659809471
ENSDART00000000192.7_2835	1.0013642563263
ENSDART00000000192.7_2836	3.00409276897891
ENSDART00000000192.7_3035	5.00682128163151
ENSDART00000000192.7_3101	1.0013642563263
ENSDART00000000192.7_3321	1.6689404272105
ENSDART00000000192.7_3325	1.6689404272105
ENSDART00000000192.7_3330	1.3351523417684
ENSDART00000000192.7_3419	2.0027285126526
ENSDART00000000192.7_3423	1.0013642563263
ENSDART00000000192.7_3424	1.0013642563263
ENSDART00000000192.7_3435	1.0013642563263
ENSDART00000000192.7_3444	1.0013642563263
ENSDART00000000192.7_3591	1.3351523417684
ENSDART00000000192.7_3598	1.0013642563263
ENSDART00000000192.7_3720	1.6689404272105
ENSDART00000000192.7_3721	1.0013642563263
ENSDART00000000192.7_3729	1.0013642563263
ENSDART00000000192.7_3825	3.00409276897891
ENSDART00000000192.7_3858	1.0013642563263
ENSDART00000000192.7_3862	1.0013642563263
ENSDART00000000192.7_3870	3.00409276897891
ENSDART00000000192.7_3897	3.33788085442101
ENSDART00000000192.7_3917	2.67030468353681
ENSDART00000000192.7_3984	1.6689404272105
ENSDART00000000192.7_4075	4.67303319618941
ENSDART00000000192.7_4128	1.3351523417684
ENSDART00000000192.7_4194	3.67166893986311
ENSDART00000000192.7_4232	3.00409276897891
ENSDART00000000192.7_4243	1.6689404272105
ENSDART00000000192.7_4254	1.0013642563263
ENSDART00000000192.7_4259	1.0013642563263
ENSDART00000000192.7_4310	1.6689404272105
ENSDART00000000192.7_4339	1.3351523417684
ENSDART00000000192.7_4340	1.0013642563263
ENSDART00000000192.7_4361	6.00818553795781
ENSDART00000000192.7_4364	1.6689404272105
ENSDART00000000192.7_4445	1.0013642563263
ENSDART00000000192.7_4508	3.33788085442101
ENSDART00000000192.7_4517	1.3351523417684
ENSDART00000000192.7_4566	2.33651659809471
ENSDART00000000198.8_121	1.66666666666667
ENSDART00000000198.8_375	3.33333333333333
ENSDART00000000198.8_412	1.25
ENSDART00000000198.8_577	7.08333333333333
ENSDART00000000198.8_822	3.75
ENSDART00000000198.8_1245	1.66666666666667
ENSDART00000000198.8_1293	1.25
ENSDART00000000198.8_1294	1.25
ENSDART00000000198.8_1354	1.66666666666667
ENSDART00000000198.8_1356	4.58333333333333
ENSDART00000000198.8_1357	2.08333333333333
ENSDART00000000198.8_1363	1.25
ENSDART00000000198.8_1386	2.91666666666667
ENSDART00000000198.8_1407	1.25
ENSDART00000000198.8_1547	2.5
ENSDART00000000198.8_1688	6.25
ENSDART00000000198.8_1707	1.66666666666667
ENSDART00000000198.8_2191	1.25
ENSDART00000000198.8_2270	3.33333333333333
ENSDART00000000198.8_2326	1.25
ENSDART00000000198.8_2470	2.91666666666667
ENSDART00000000198.8_2476	2.91666666666667
ENSDART00000000198.8_2631	1.25
ENSDART00000000198.8_2751	3.33333333333333
ENSDART00000000198.8_2815	1.66666666666667
ENSDART00000000198.8_2978	2.08333333333333
ENSDART00000000198.8_3013	5.41666666666667
ENSDART00000000198.8_3032	2.5
ENSDART00000000198.8_3052	2.91666666666667
ENSDART00000000198.8_3067	3.75
ENSDART00000000198.8_3143	4.16666666666667
ENSDART00000000198.8_3152	1.66666666666667
ENSDART00000000221.8_95	1.35665757247618
ENSDART00000000221.8_382	1.28882469385237
ENSDART00000000221.8_416	1.69582196559523
ENSDART00000000221.8_436	1.78626580376031
ENSDART00000000221.8_460	2.26109595412697
ENSDART00000000221.8_492	1.01749317935714
ENSDART00000000221.8_494	1.17576989614602
ENSDART00000000221.8_503	1.58276716788888
ENSDART00000000221.8_535	1.53754524880634
ENSDART00000000221.8_560	1.56015620834761
ENSDART00000000221.8_561	1.89932060146666
ENSDART00000000221.8_580	1.31143565339364
ENSDART00000000221.8_634	1.24360277476983
ENSDART00000000221.8_711	1.44710141064126
ENSDART00000000221.8_716	1.15315893660475
ENSDART00000000221.8_726	1.80887676330158
ENSDART00000000221.8_756	2.93942474036506
ENSDART00000000221.8_759	4.40913711054759
ENSDART00000000221.8_760	1.62798908697142
ENSDART00000000221.8_775	1.31143565339364
ENSDART00000000221.8_789	4.61263574641902
ENSDART00000000221.8_790	1.10793701752222
ENSDART00000000221.8_791	2.012375399173
ENSDART00000000221.8_792	1.17576989614602
ENSDART00000000221.8_793	2.10281923733808
ENSDART00000000221.8_820	1.58276716788888
ENSDART00000000221.8_830	4.7030795845841
ENSDART00000000221.8_831	1.19838085568729
ENSDART00000000221.8_838	1.85409868238412
ENSDART00000000221.8_846	1.15315893660475
ENSDART00000000221.8_847	1.76365484421904
ENSDART00000000221.8_848	1.46971237018253
ENSDART00000000221.8_851	1.2662137343111
ENSDART00000000221.8_864	1.7184329251365
ENSDART00000000221.8_865	4.90657822045553
ENSDART00000000221.8_871	1.04010413889841
ENSDART00000000221.8_881	1.15315893660475
ENSDART00000000221.8_897	1.24360277476983
ENSDART00000000221.8_898	1.40187949155872
ENSDART00000000221.8_906	3.91169600063966
ENSDART00000000221.8_913	1.89932060146666
ENSDART00000000221.8_931	1.42449045109999
ENSDART00000000221.8_933	2.93942474036506
ENSDART00000000221.8_937	1.28882469385237
ENSDART00000000221.8_981	2.71331514495236
ENSDART00000000221.8_1000	1.06271509843968
ENSDART00000000221.8_1004	1.7184329251365
ENSDART00000000221.8_1019	1.42449045109999
ENSDART00000000221.8_1057	1.15315893660475
ENSDART00000000221.8_1063	3.64036448614442
ENSDART00000000221.8_1065	3.32381105256665
ENSDART00000000221.8_1078	1.89932060146666
ENSDART00000000221.8_1079	6.1954029143079
ENSDART00000000221.8_1080	6.28584675247298
ENSDART00000000221.8_1082	1.37926853201745
ENSDART00000000221.8_1089	1.22099181522856
ENSDART00000000221.8_1094	4.27347135329997
ENSDART00000000221.8_1102	1.08532605798095
ENSDART00000000221.8_1103	1.37926853201745
ENSDART00000000221.8_1105	2.91681378082379
ENSDART00000000221.8_1135	2.05759731825554
ENSDART00000000221.8_1144	1.56015620834761
ENSDART00000000221.8_1148	1.15315893660475
ENSDART00000000221.8_1158	1.04010413889841
ENSDART00000000221.8_1159	3.9569179197222
ENSDART00000000221.8_1162	2.17065211596189
ENSDART00000000221.8_1163	4.00213983880474
ENSDART00000000221.8_1164	2.19326307550316
ENSDART00000000221.8_1169	1.67321100605396
ENSDART00000000221.8_1170	3.93430696018093
ENSDART00000000221.8_1172	2.55503842816348
ENSDART00000000221.8_1174	9.1800495737555
ENSDART00000000221.8_1176	2.55503842816348
ENSDART00000000221.8_1177	1.04010413889841
ENSDART00000000221.8_1178	2.82636994265871
ENSDART00000000221.8_1181	7.12245225549996
ENSDART00000000221.8_1185	2.012375399173
ENSDART00000000221.8_1186	1.42449045109999
ENSDART00000000221.8_1187	2.10281923733808
ENSDART00000000221.8_1189	2.14804115642062
ENSDART00000000221.8_1194	1.51493428926507
ENSDART00000000221.8_1203	1.04010413889841
ENSDART00000000221.8_1210	1.4923233297238
ENSDART00000000221.8_1215	2.012375399173
ENSDART00000000221.8_1218	2.66809322586982
ENSDART00000000221.8_1219	1.33404661293491
ENSDART00000000221.8_1228	3.48208776935553
ENSDART00000000221.8_1229	1.2662137343111
ENSDART00000000221.8_1230	1.46971237018253
ENSDART00000000221.8_1231	1.87670964192539
ENSDART00000000221.8_1233	2.41937267091586
ENSDART00000000221.8_1234	6.21801387384917
ENSDART00000000221.8_1237	1.94454252054919
ENSDART00000000221.8_1238	1.62798908697142
ENSDART00000000221.8_1239	1.44710141064126
ENSDART00000000221.8_1248	3.86647408155712
ENSDART00000000221.8_1251	4.04736175788728
ENSDART00000000221.8_1255	2.64548226632856
ENSDART00000000221.8_1256	3.36903297164919
ENSDART00000000221.8_1257	2.21587403504443
ENSDART00000000221.8_1260	4.61263574641902
ENSDART00000000221.8_1261	3.12031241669522
ENSDART00000000221.8_1262	3.66297544568569
ENSDART00000000221.8_1266	2.35153979229205
ENSDART00000000221.8_1267	1.24360277476983
ENSDART00000000221.8_1269	1.08532605798095
ENSDART00000000221.8_1275	2.32892883275078
ENSDART00000000221.8_1276	1.24360277476983
ENSDART00000000221.8_1278	7.41639472953646
ENSDART00000000221.8_1281	2.08020827779681
ENSDART00000000221.8_1282	5.94668235935393
ENSDART00000000221.8_1283	1.74104388467777
ENSDART00000000221.8_1285	1.69582196559523
ENSDART00000000221.8_1287	1.40187949155872
ENSDART00000000221.8_1288	2.44198363045713
ENSDART00000000221.8_1289	1.60537812743015
ENSDART00000000221.8_1292	1.87670964192539
ENSDART00000000221.8_1295	1.31143565339364
ENSDART00000000221.8_1302	1.06271509843968
ENSDART00000000221.8_1303	1.13054797706349
ENSDART00000000221.8_1309	3.14292337623649
ENSDART00000000221.8_1324	3.91169600063966
ENSDART00000000221.8_1329	1.33404661293491
ENSDART00000000221.8_1330	1.33404661293491
ENSDART00000000221.8_1334	1.15315893660475
ENSDART00000000221.8_1336	1.19838085568729
ENSDART00000000221.8_1337	4.81613438229045
ENSDART00000000221.8_1338	3.00725761898887
ENSDART00000000221.8_1341	1.92193156100792
ENSDART00000000221.8_1342	1.24360277476983
ENSDART00000000221.8_1343	1.44710141064126
ENSDART00000000221.8_1347	1.33404661293491
ENSDART00000000221.8_1348	3.43686585027299
ENSDART00000000221.8_1349	8.50172078751741
ENSDART00000000221.8_1350	1.69582196559523
ENSDART00000000221.8_1351	1.19838085568729
ENSDART00000000221.8_1352	1.92193156100792
ENSDART00000000221.8_1353	1.37926853201745
ENSDART00000000221.8_1354	3.16553433577776
ENSDART00000000221.8_1355	4.16041655559362
ENSDART00000000221.8_1356	2.39676171137459
ENSDART00000000221.8_1357	2.10281923733808
ENSDART00000000221.8_1358	1.01749317935714
ENSDART00000000221.8_1362	2.28370691366824
ENSDART00000000221.8_1364	3.09770145715395
ENSDART00000000221.8_1365	2.71331514495236
ENSDART00000000221.8_1366	4.34130423192378
ENSDART00000000221.8_1367	6.69284402421583
ENSDART00000000221.8_1368	1.22099181522856
ENSDART00000000221.8_1369	3.34642201210792
ENSDART00000000221.8_1370	1.83148772284285
ENSDART00000000221.8_1371	1.08532605798095
ENSDART00000000221.8_1374	2.21587403504443
ENSDART00000000221.8_1375	1.85409868238412
ENSDART00000000221.8_1376	3.43686585027299
ENSDART00000000221.8_1377	4.95180013953807
ENSDART00000000221.8_1382	2.37415075183332
ENSDART00000000221.8_1383	10.061876995865
ENSDART00000000221.8_1384	2.012375399173
ENSDART00000000221.8_1394	3.52730968843807
ENSDART00000000221.8_1395	7.39378376999519
ENSDART00000000221.8_1396	5.24574261357457
ENSDART00000000221.8_1397	6.44412346926187
ENSDART00000000221.8_1399	2.14804115642062
ENSDART00000000221.8_1407	4.49958094871267
ENSDART00000000221.8_1410	2.17065211596189
ENSDART00000000221.8_1413	1.60537812743015
ENSDART00000000221.8_1414	1.7184329251365
ENSDART00000000221.8_1415	1.2662137343111
ENSDART00000000221.8_1416	3.7308083243095
ENSDART00000000221.8_1417	17.1391073322824
ENSDART00000000221.8_1418	4.83874534183172
ENSDART00000000221.8_1419	6.80589882192218
ENSDART00000000221.8_1420	1.22099181522856
ENSDART00000000221.8_1421	2.64548226632856
ENSDART00000000221.8_1426	1.35665757247618
ENSDART00000000221.8_1428	6.64762210513329
ENSDART00000000221.8_1429	1.76365484421904
ENSDART00000000221.8_1431	1.76365484421904
ENSDART00000000221.8_1434	1.19838085568729
ENSDART00000000221.8_1435	1.96715348009046
ENSDART00000000221.8_1436	1.19838085568729
ENSDART00000000221.8_1446	3.14292337623649
ENSDART00000000221.8_1448	1.17576989614602
ENSDART00000000221.8_1449	2.19326307550316
ENSDART00000000221.8_1455	1.06271509843968
ENSDART00000000221.8_1456	1.42449045109999
ENSDART00000000221.8_1457	1.74104388467777
ENSDART00000000221.8_1462	3.7308083243095
ENSDART00000000221.8_1464	1.22099181522856
ENSDART00000000221.8_1473	1.56015620834761
ENSDART00000000221.8_1474	2.14804115642062
ENSDART00000000221.8_1475	1.74104388467777
ENSDART00000000221.8_1477	1.98976443963173
ENSDART00000000221.8_1478	1.04010413889841
ENSDART00000000221.8_1483	2.48720554953967
ENSDART00000000221.8_1484	1.76365484421904
ENSDART00000000221.8_1485	6.57978922650948
ENSDART00000000221.8_1486	2.7585370640349
ENSDART00000000221.8_1487	2.39676171137459
ENSDART00000000221.8_1490	1.2662137343111
ENSDART00000000221.8_1491	1.92193156100792
ENSDART00000000221.8_1492	2.05759731825554
ENSDART00000000221.8_1493	1.15315893660475
ENSDART00000000221.8_1495	2.89420282128252
ENSDART00000000221.8_1496	2.4645945899984
ENSDART00000000221.8_1499	2.48720554953967
ENSDART00000000221.8_1500	1.60537812743015
ENSDART00000000221.8_1510	1.13054797706349
ENSDART00000000221.8_1517	1.13054797706349
ENSDART00000000221.8_1519	2.41937267091586
ENSDART00000000250.9_141	3.37012902401325
ENSDART00000000250.9_249	1.41900169432137
ENSDART00000000250.9_258	3.19275381222308
ENSDART00000000250.9_273	1.06425127074103
ENSDART00000000250.9_287	1.2416264825312
ENSDART00000000250.9_314	1.77375211790171
ENSDART00000000250.9_355	2.30587775327223
ENSDART00000000250.9_409	4.07962987117394
ENSDART00000000250.9_511	1.06425127074103
ENSDART00000000250.9_513	3.01537860043291
ENSDART00000000250.9_529	3.01537860043291
ENSDART00000000250.9_530	1.77375211790171
ENSDART00000000250.9_542	1.06425127074103
ENSDART00000000250.9_557	1.41900169432137
ENSDART00000000250.9_574	1.41900169432137
ENSDART00000000250.9_595	1.77375211790171
ENSDART00000000250.9_599	2.83800338864274
ENSDART00000000250.9_626	1.41900169432137
ENSDART00000000250.9_637	1.59637690611154
ENSDART00000000250.9_648	2.12850254148205
ENSDART00000000250.9_746	1.2416264825312
ENSDART00000000250.9_787	1.41900169432137
ENSDART00000000250.9_798	1.59637690611154
ENSDART00000000250.9_850	1.06425127074103
ENSDART00000000250.9_876	2.83800338864274
ENSDART00000000250.9_896	1.06425127074103
ENSDART00000000250.9_912	3.7248794475936
ENSDART00000000250.9_982	1.41900169432137
ENSDART00000000250.9_1018	1.2416264825312
ENSDART00000000250.9_1041	2.12850254148205
ENSDART00000000250.9_1053	1.06425127074103
ENSDART00000000250.9_1054	1.77375211790171
ENSDART00000000250.9_1070	3.01537860043291
ENSDART00000000250.9_1071	2.4832529650624
ENSDART00000000250.9_1080	1.06425127074103
ENSDART00000000250.9_1095	1.06425127074103
ENSDART00000000250.9_1096	2.4832529650624
ENSDART00000000250.9_1098	1.77375211790171
ENSDART00000000250.9_1187	1.2416264825312
ENSDART00000000250.9_1202	1.06425127074103
ENSDART00000000250.9_1211	2.12850254148205
ENSDART00000000250.9_1226	2.12850254148205
ENSDART00000000250.9_1261	1.06425127074103
ENSDART00000000250.9_1271	2.4832529650624
ENSDART00000000250.9_1287	1.95112732969188
ENSDART00000000250.9_1288	1.2416264825312
ENSDART00000000250.9_1369	1.2416264825312
ENSDART00000000250.9_1522	1.41900169432137
ENSDART00000000250.9_1577	2.83800338864274
ENSDART00000000250.9_1583	1.95112732969188
ENSDART00000000250.9_1614	5.32125635370514
ENSDART00000000250.9_1644	2.4832529650624
ENSDART00000000250.9_1659	1.77375211790171
ENSDART00000000250.9_1674	8.51401016592822
ENSDART00000000250.9_1675	1.41900169432137
ENSDART00000000250.9_1687	3.54750423580342
ENSDART00000000250.9_1713	1.95112732969188
ENSDART00000000250.9_1735	1.41900169432137
ENSDART00000000250.9_1738	2.30587775327223
ENSDART00000000250.9_1741	1.2416264825312
ENSDART00000000250.9_1749	5.67600677728548
ENSDART00000000250.9_1756	1.77375211790171
ENSDART00000000250.9_1775	1.59637690611154
ENSDART00000000250.9_1843	1.06425127074103
ENSDART00000000250.9_1882	1.2416264825312
ENSDART00000000250.9_1884	1.2416264825312
ENSDART00000000250.9_1892	1.2416264825312
ENSDART00000000250.9_1893	2.4832529650624
ENSDART00000000250.9_1913	2.66062817685257
ENSDART00000000250.9_1932	1.41900169432137
ENSDART00000000250.9_1937	1.59637690611154
ENSDART00000000250.9_1971	1.2416264825312
ENSDART00000000250.9_2012	1.41900169432137
ENSDART00000000250.9_2027	1.06425127074103
ENSDART00000000250.9_2076	1.2416264825312
ENSDART00000000250.9_2090	1.41900169432137
ENSDART00000000250.9_2091	2.83800338864274
ENSDART00000000250.9_2092	1.41900169432137
ENSDART00000000250.9_2102	1.95112732969188
ENSDART00000000250.9_2143	1.59637690611154
ENSDART00000000250.9_2343	1.2416264825312
ENSDART00000000250.9_2368	1.06425127074103
ENSDART00000000250.9_2707	1.2416264825312
ENSDART00000000250.9_2764	1.77375211790171
ENSDART00000000250.9_2784	1.06425127074103
ENSDART00000000250.9_2814	2.66062817685257
ENSDART00000000250.9_2843	1.77375211790171
ENSDART00000000250.9_2863	2.83800338864274
ENSDART00000000250.9_2881	3.90225465938377
ENSDART00000000250.9_2888	1.2416264825312
ENSDART00000000250.9_2890	1.2416264825312
ENSDART00000000250.9_2896	2.4832529650624
ENSDART00000000250.9_2897	1.95112732969188
ENSDART00000000250.9_2969	1.2416264825312
ENSDART00000000250.9_3010	1.59637690611154
ENSDART00000000250.9_3111	1.2416264825312
ENSDART00000000250.9_3196	1.2416264825312
ENSDART00000000250.9_3212	1.77375211790171
ENSDART00000000250.9_3215	1.77375211790171
ENSDART00000000250.9_3217	1.06425127074103
ENSDART00000000250.9_3220	2.83800338864274
ENSDART00000000250.9_3225	2.12850254148205
ENSDART00000000250.9_3226	1.06425127074103
ENSDART00000000250.9_3237	5.67600677728548
ENSDART00000000250.9_3238	8.33663495413805
ENSDART00000000250.9_3240	2.66062817685257
ENSDART00000000250.9_3249	1.77375211790171
ENSDART00000000250.9_3253	1.06425127074103
ENSDART00000000250.9_3257	3.01537860043291
ENSDART00000000250.9_3259	3.19275381222308
ENSDART00000000250.9_3260	2.12850254148205
ENSDART00000000250.9_3261	2.30587775327223
ENSDART00000000250.9_3263	3.19275381222308
ENSDART00000000250.9_3264	1.2416264825312
ENSDART00000000250.9_3266	1.41900169432137
ENSDART00000000250.9_3272	1.95112732969188
ENSDART00000000250.9_3279	3.19275381222308
ENSDART00000000250.9_3304	2.83800338864274
ENSDART00000000250.9_3305	2.66062817685257
ENSDART00000000250.9_3322	1.41900169432137
ENSDART00000000250.9_3357	1.41900169432137
ENSDART00000000250.9_3376	2.66062817685257
ENSDART00000000250.9_3377	1.2416264825312
ENSDART00000000250.9_3384	1.2416264825312
ENSDART00000000250.9_3385	1.06425127074103
ENSDART00000000250.9_3386	1.41900169432137
ENSDART00000000250.9_3412	1.06425127074103
ENSDART00000000250.9_3456	1.2416264825312
ENSDART00000000250.9_3479	1.06425127074103
ENSDART00000000250.9_3483	1.41900169432137
ENSDART00000000250.9_3484	2.30587775327223
ENSDART00000000250.9_3486	1.59637690611154
ENSDART00000000250.9_3494	3.01537860043291
ENSDART00000000250.9_3495	1.41900169432137
ENSDART00000000250.9_3498	2.12850254148205
ENSDART00000000250.9_3499	2.30587775327223
ENSDART00000000250.9_3524	3.01537860043291
ENSDART00000000250.9_3537	1.06425127074103
ENSDART00000000250.9_3539	1.59637690611154
ENSDART00000000250.9_3564	1.2416264825312
ENSDART00000000250.9_3568	1.2416264825312
ENSDART00000000250.9_3570	2.4832529650624
ENSDART00000000250.9_3573	2.4832529650624
ENSDART00000000250.9_3575	1.95112732969188
ENSDART00000000250.9_3577	8.15925974234788
ENSDART00000000250.9_3578	3.01537860043291
ENSDART00000000250.9_3581	4.25700508296411
ENSDART00000000250.9_3593	2.30587775327223
ENSDART00000000250.9_3594	13.8352665196334
ENSDART00000000250.9_3595	15.0768930021646
ENSDART00000000250.9_3596	3.37012902401325
ENSDART00000000250.9_3603	1.41900169432137
ENSDART00000000250.9_3611	2.83800338864274
ENSDART00000000250.9_3612	3.01537860043291
ENSDART00000000250.9_3613	2.83800338864274
ENSDART00000000250.9_3614	1.77375211790171
ENSDART00000000250.9_3619	1.95112732969188
ENSDART00000000250.9_3638	1.95112732969188
ENSDART00000000250.9_3640	1.77375211790171
ENSDART00000000250.9_3643	1.77375211790171
ENSDART00000000250.9_3646	1.59637690611154
ENSDART00000000250.9_3647	1.59637690611154
ENSDART00000000250.9_3651	1.59637690611154
ENSDART00000000250.9_3657	1.41900169432137
ENSDART00000000250.9_3662	1.06425127074103
ENSDART00000000250.9_3669	1.2416264825312
ENSDART00000000250.9_3671	1.2416264825312
ENSDART00000000250.9_3673	2.12850254148205
ENSDART00000000250.9_3674	1.95112732969188
ENSDART00000000250.9_3677	3.01537860043291
ENSDART00000000250.9_3678	2.30587775327223
ENSDART00000000250.9_3679	1.06425127074103
ENSDART00000000250.9_3680	1.59637690611154
ENSDART00000000250.9_3690	3.54750423580342
ENSDART00000000250.9_3691	2.30587775327223
ENSDART00000000250.9_3693	3.7248794475936
ENSDART00000000250.9_3694	3.90225465938377
ENSDART00000000250.9_3695	6.74025804802651
ENSDART00000000250.9_3696	2.12850254148205
ENSDART00000000250.9_3697	1.41900169432137
ENSDART00000000250.9_3698	1.06425127074103
ENSDART00000000250.9_3711	1.77375211790171
ENSDART00000000250.9_3712	2.83800338864274
ENSDART00000000250.9_3714	1.06425127074103
ENSDART00000000250.9_3719	2.83800338864274
ENSDART00000000250.9_3721	1.77375211790171
ENSDART00000000250.9_3722	12.5936400371022
ENSDART00000000250.9_3734	3.37012902401325
ENSDART00000000250.9_3735	2.30587775327223
ENSDART00000000250.9_3736	1.77375211790171
ENSDART00000000250.9_3738	2.12850254148205
ENSDART00000000250.9_3739	1.77375211790171
ENSDART00000000250.9_3744	3.19275381222308
ENSDART00000000250.9_3745	1.41900169432137
ENSDART00000000250.9_3747	1.06425127074103
ENSDART00000000250.9_3750	1.77375211790171
ENSDART00000000250.9_3751	1.41900169432137
ENSDART00000000250.9_3753	1.77375211790171
ENSDART00000000250.9_3756	1.2416264825312
ENSDART00000000280.9_2421	5.14285714327697
ENSDART00000000280.9_2422	2.20408163283299
ENSDART00000000382.6_97	1.25546182113343
ENSDART00000000382.6_134	2.51092364226685
ENSDART00000000382.6_141	1.25546182113343
ENSDART00000000382.6_185	1.25546182113343
ENSDART00000000382.6_205	2.1970581869835
ENSDART00000000382.6_230	1.88319273170014
ENSDART00000000382.6_267	1.25546182113343
ENSDART00000000382.6_316	4.08025091868364
ENSDART00000000382.6_339	2.1970581869835
ENSDART00000000382.6_464	2.1970581869835
ENSDART00000000382.6_468	1.56932727641678
ENSDART00000000382.6_483	2.82478909755021
ENSDART00000000382.6_559	7.53277092680056
ENSDART00000000382.6_562	2.82478909755021
ENSDART00000000382.6_584	1.88319273170014
ENSDART00000000382.6_681	2.51092364226685
ENSDART00000000382.6_734	1.25546182113343
ENSDART00000000382.6_794	1.25546182113343
ENSDART00000000382.6_795	3.45252000811692
ENSDART00000000382.6_887	2.1970581869835
ENSDART00000000382.6_917	1.88319273170014
ENSDART00000000382.6_942	6.90504001623385
ENSDART00000000382.6_945	1.88319273170014
ENSDART00000000382.6_1080	1.25546182113343
ENSDART00000000382.6_1083	6.59117456095049
ENSDART00000000382.6_1090	4.70798182925035
ENSDART00000000382.6_1124	1.56932727641678
ENSDART00000000382.6_1209	1.88319273170014
ENSDART00000000382.6_1225	1.88319273170014
ENSDART00000000382.6_1237	5.02184728453371
ENSDART00000000382.6_1296	1.25546182113343
ENSDART00000000382.6_1329	1.25546182113343
ENSDART00000000382.6_1369	1.56932727641678
ENSDART00000000382.6_1418	1.56932727641678
ENSDART00000000382.6_1698	5.33571273981707
ENSDART00000000382.6_1705	1.56932727641678
ENSDART00000000382.6_1748	1.25546182113343
ENSDART00000000382.6_1794	1.56932727641678
ENSDART00000000382.6_1834	2.82478909755021
ENSDART00000000382.6_1941	3.76638546340028
ENSDART00000000382.6_1989	2.1970581869835
ENSDART00000000382.6_2048	1.56932727641678
ENSDART00000000382.6_2078	3.13865455283357
ENSDART00000000382.6_2083	1.88319273170014
ENSDART00000000382.6_2133	1.88319273170014
ENSDART00000000382.6_2244	5.64957819510042
ENSDART00000000382.6_2277	1.56932727641678
ENSDART00000000382.6_2282	2.82478909755021
ENSDART00000000382.6_2285	1.25546182113343
ENSDART00000000382.6_2538	1.56932727641678
ENSDART00000000382.6_2579	2.51092364226685
ENSDART00000000382.6_2580	2.82478909755021
ENSDART00000000382.6_2582	3.13865455283357
ENSDART00000000382.6_2708	5.64957819510042
ENSDART00000000382.6_2771	3.13865455283357
ENSDART00000000382.6_2798	2.51092364226685
ENSDART00000000382.6_2799	4.70798182925035
ENSDART00000000382.6_2814	1.56932727641678
ENSDART00000000382.6_2905	1.25546182113343
ENSDART00000000382.6_2924	1.25546182113343
ENSDART00000000382.6_2955	2.1970581869835
ENSDART00000000382.6_3103	1.56932727641678
ENSDART00000000382.6_3190	2.82478909755021
ENSDART00000000382.6_3204	2.1970581869835
ENSDART00000000382.6_3242	1.25546182113343
ENSDART00000000382.6_3259	3.13865455283357
ENSDART00000000382.6_3269	1.56932727641678
ENSDART00000000382.6_3317	1.88319273170014
ENSDART00000000382.6_3327	1.25546182113343
ENSDART00000000382.6_3342	1.25546182113343
ENSDART00000000382.6_3389	1.56932727641678
ENSDART00000000382.6_3392	1.25546182113343
ENSDART00000000382.6_3475	2.51092364226685
ENSDART00000000382.6_3527	1.56932727641678
ENSDART00000000382.6_3617	1.56932727641678
ENSDART00000000382.6_3652	1.25546182113343
ENSDART00000000382.6_3784	5.64957819510042
ENSDART00000000382.6_3796	7.53277092680056
ENSDART00000000382.6_3801	8.47436729265063
ENSDART00000000382.6_3802	1.56932727641678
ENSDART00000000382.6_4029	1.25546182113343
ENSDART00000000382.6_4180	3.13865455283357
ENSDART00000000382.6_4220	5.02184728453371
ENSDART00000000382.6_4228	3.13865455283357
ENSDART00000000382.6_4285	2.51092364226685
ENSDART00000000382.6_4428	1.25546182113343
ENSDART00000000382.6_4471	1.25546182113343
ENSDART00000000382.6_4508	1.56932727641678
ENSDART00000000382.6_4863	1.88319273170014
ENSDART00000000382.6_4890	1.25546182113343
ENSDART00000000382.6_4904	1.56932727641678
ENSDART00000000382.6_4969	1.25546182113343
ENSDART00000000382.6_5009	5.33571273981707
ENSDART00000000382.6_5096	1.56932727641678
ENSDART00000000382.6_5103	1.88319273170014
ENSDART00000000382.6_5105	2.82478909755021
ENSDART00000000382.6_5215	1.56932727641678
ENSDART00000000382.6_5260	1.25546182113343
ENSDART00000000382.6_5306	2.1970581869835
ENSDART00000000382.6_5314	1.56932727641678
ENSDART00000000382.6_5317	1.56932727641678
ENSDART00000000382.6_5318	2.1970581869835
ENSDART00000000382.6_5327	2.51092364226685
ENSDART00000000382.6_5379	1.25546182113343
ENSDART00000000382.6_5382	2.1970581869835
ENSDART00000000382.6_5389	3.13865455283357
ENSDART00000000382.6_5457	2.51092364226685
ENSDART00000000382.6_5483	1.88319273170014
ENSDART00000000382.6_5487	1.56932727641678
ENSDART00000000382.6_5537	2.82478909755021
ENSDART00000000382.6_5538	1.25546182113343
ENSDART00000000382.6_5550	1.56932727641678
ENSDART00000000382.6_5681	1.25546182113343
ENSDART00000000382.6_5731	1.88319273170014
ENSDART00000000382.6_5746	6.59117456095049
ENSDART00000000382.6_5808	1.56932727641678
ENSDART00000000382.6_5814	3.76638546340028
ENSDART00000000382.6_5818	2.51092364226685
ENSDART00000000382.6_5839	2.82478909755021
ENSDART00000000382.6_5862	1.25546182113343
ENSDART00000000382.6_5906	1.88319273170014
ENSDART00000000382.6_5945	1.56932727641678
ENSDART00000000382.6_5956	1.25546182113343
ENSDART00000000382.6_5957	3.45252000811692
ENSDART00000000382.6_6031	1.25546182113343
ENSDART00000000382.6_6070	1.56932727641678
ENSDART00000000382.6_6101	1.56932727641678
ENSDART00000000382.6_6108	1.25546182113343
ENSDART00000000382.6_6117	1.25546182113343
ENSDART00000000382.6_6144	1.25546182113343
ENSDART00000000382.6_6195	3.13865455283357
ENSDART00000000382.6_6221	2.1970581869835
ENSDART00000000382.6_6314	1.56932727641678
ENSDART00000000382.6_6335	1.56932727641678
ENSDART00000000382.6_6361	1.25546182113343
ENSDART00000000382.6_6416	4.70798182925035
ENSDART00000000382.6_6422	2.82478909755021
ENSDART00000000382.6_6496	1.88319273170014
ENSDART00000000382.6_6549	2.82478909755021
ENSDART00000000382.6_6568	1.56932727641678
ENSDART00000000382.6_6583	1.88319273170014
ENSDART00000000382.6_6635	1.25546182113343
ENSDART00000000382.6_6677	1.25546182113343
ENSDART00000000382.6_6690	3.13865455283357
ENSDART00000000382.6_6706	1.56932727641678
ENSDART00000000382.6_6713	1.88319273170014
ENSDART00000000382.6_6745	2.82478909755021
ENSDART00000000382.6_7097	1.25546182113343
ENSDART00000000382.6_7214	6.59117456095049
ENSDART00000000382.6_7229	2.51092364226685
ENSDART00000000382.6_7231	5.02184728453371
ENSDART00000000382.6_7234	3.13865455283357
ENSDART00000000382.6_7342	2.82478909755021
ENSDART00000000382.6_7376	1.25546182113343
ENSDART00000000382.6_7377	2.1970581869835
ENSDART00000000382.6_7454	5.64957819510042
ENSDART00000000382.6_7480	3.13865455283357
ENSDART00000000382.6_7483	1.25546182113343
ENSDART00000000382.6_7485	1.56932727641678
ENSDART00000000382.6_7521	1.25546182113343
ENSDART00000000382.6_7532	3.13865455283357
ENSDART00000000382.6_7582	1.88319273170014
ENSDART00000000382.6_7605	2.82478909755021
ENSDART00000000382.6_7623	1.25546182113343
ENSDART00000000382.6_7630	1.25546182113343
ENSDART00000000382.6_7635	1.56932727641678
ENSDART00000000382.6_7636	2.82478909755021
ENSDART00000000382.6_7644	4.70798182925035
ENSDART00000000382.6_7646	1.25546182113343
ENSDART00000000382.6_7657	4.70798182925035
ENSDART00000000382.6_7662	2.51092364226685
ENSDART00000000382.6_7778	1.25546182113343
ENSDART00000000382.6_7791	6.90504001623385
ENSDART00000000382.6_7816	1.56932727641678
ENSDART00000000382.6_7844	2.82478909755021
ENSDART00000000382.6_7851	1.88319273170014
ENSDART00000000382.6_7867	1.25546182113343
ENSDART00000000382.6_7877	2.82478909755021
ENSDART00000000382.6_7899	1.56932727641678
ENSDART00000000382.6_7900	4.394116373967
ENSDART00000000382.6_7919	1.25546182113343
ENSDART00000000382.6_7966	9.72982911378406
ENSDART00000000382.6_7984	1.56932727641678
ENSDART00000000382.6_7985	1.25546182113343
ENSDART00000000382.6_7999	4.70798182925035
ENSDART00000000382.6_8030	2.82478909755021
ENSDART00000000382.6_8085	1.88319273170014
ENSDART00000000382.6_8099	1.25546182113343
ENSDART00000000382.6_8130	3.76638546340028
ENSDART00000000382.6_8138	1.88319273170014
ENSDART00000000382.6_8142	1.56932727641678
ENSDART00000000382.6_8148	3.13865455283357
ENSDART00000000382.6_8150	2.82478909755021
ENSDART00000000382.6_8182	5.96344365038378
ENSDART00000000382.6_8192	3.13865455283357
ENSDART00000000382.6_8199	1.25546182113343
ENSDART00000000382.6_8201	4.08025091868364
ENSDART00000000382.6_8204	1.56932727641678
ENSDART00000000382.6_8208	2.51092364226685
ENSDART00000000382.6_8242	1.88319273170014
ENSDART00000000382.6_8277	6.59117456095049
ENSDART00000000382.6_8284	3.13865455283357
ENSDART00000000382.6_8302	1.88319273170014
ENSDART00000000382.6_8320	1.88319273170014
ENSDART00000000382.6_8326	1.25546182113343
ENSDART00000000382.6_8357	1.25546182113343
ENSDART00000000382.6_8362	2.1970581869835
ENSDART00000000382.6_8375	1.25546182113343
ENSDART00000000382.6_8400	1.56932727641678
ENSDART00000000382.6_8412	2.51092364226685
ENSDART00000000382.6_8440	4.70798182925035
ENSDART00000000382.6_8451	2.51092364226685
ENSDART00000000382.6_8454	3.76638546340028
ENSDART00000000382.6_8490	2.82478909755021
ENSDART00000000382.6_8499	1.88319273170014
ENSDART00000000382.6_8512	1.25546182113343
ENSDART00000000382.6_8517	2.1970581869835
ENSDART00000000382.6_8534	1.88319273170014
ENSDART00000000382.6_8535	4.70798182925035
ENSDART00000000382.6_8611	3.76638546340028
ENSDART00000000382.6_8617	1.25546182113343
ENSDART00000000382.6_8632	2.1970581869835
ENSDART00000000382.6_8641	2.1970581869835
ENSDART00000000382.6_8647	1.88319273170014
ENSDART00000000382.6_8675	1.88319273170014
ENSDART00000000382.6_8676	1.88319273170014
ENSDART00000000382.6_8677	1.25546182113343
ENSDART00000000382.6_8693	1.88319273170014
ENSDART00000000382.6_8694	13.8100800324677
ENSDART00000000382.6_8695	2.1970581869835
ENSDART00000000382.6_8701	1.25546182113343
ENSDART00000000382.6_8702	2.82478909755021
ENSDART00000000382.6_8713	2.1970581869835
ENSDART00000000382.6_8718	2.51092364226685
ENSDART00000000382.6_8732	1.25546182113343
ENSDART00000000382.6_8763	7.21890547151721
ENSDART00000000382.6_8800	2.51092364226685
ENSDART00000000382.6_8803	1.25546182113343
ENSDART00000000382.6_8806	1.56932727641678
ENSDART00000000382.6_8827	1.25546182113343
ENSDART00000000382.6_8828	1.25546182113343
ENSDART00000000382.6_8841	1.56932727641678
ENSDART00000000382.6_8887	1.56932727641678
ENSDART00000000382.6_8888	1.25546182113343
ENSDART00000000382.6_8912	1.25546182113343
ENSDART00000000382.6_8942	1.88319273170014
ENSDART00000000392.9_149	6.70557029280882
ENSDART00000000392.9_545	9.22015915261212
ENSDART00000000392.9_624	1.25729442990165
ENSDART00000000392.9_642	11.3156498691149
ENSDART00000000392.9_839	2.09549071650275
ENSDART00000000392.9_922	1.6763925732022
ENSDART00000000392.9_1594	2.93368700310386
ENSDART00000000392.9_1685	2.93368700310386
ENSDART00000000392.9_1832	2.09549071650275
ENSDART00000000392.9_1867	2.51458885980331
ENSDART00000000392.9_1924	2.09549071650275
ENSDART00000000392.9_2090	2.09549071650275
ENSDART00000000392.9_2191	1.25729442990165
ENSDART00000000392.9_2226	1.25729442990165
ENSDART00000000392.9_2270	2.51458885980331
ENSDART00000000392.9_2371	2.09549071650275
ENSDART00000000392.9_2400	1.6763925732022
ENSDART00000000392.9_2503	7.12466843610937
ENSDART00000000392.9_2733	4.19098143300551
ENSDART00000000392.9_2917	1.25729442990165
ENSDART00000000392.9_2918	1.6763925732022
ENSDART00000000392.9_2965	1.6763925732022
ENSDART00000000406.5_22	3.19391199138581
ENSDART00000000406.5_72	1.10558492009509
ENSDART00000000406.5_130	1.84264153349181
ENSDART00000000406.5_172	2.21116984019018
ENSDART00000000406.5_190	3.19391199138581
ENSDART00000000406.5_211	1.10558492009509
ENSDART00000000406.5_267	1.71979876459236
ENSDART00000000406.5_288	1.84264153349181
ENSDART00000000406.5_298	1.84264153349181
ENSDART00000000406.5_323	1.10558492009509
ENSDART00000000406.5_358	1.47411322679345
ENSDART00000000406.5_363	4.42233968038035
ENSDART00000000406.5_433	1.96548430239127
ENSDART00000000406.5_499	2.33401260908963
ENSDART00000000406.5_511	1.22842768899454
ENSDART00000000406.5_515	4.2994969114809
ENSDART00000000406.5_619	1.71979876459236
ENSDART00000000406.5_641	1.22842768899454
ENSDART00000000406.5_651	1.47411322679345
ENSDART00000000406.5_754	2.70254091578799
ENSDART00000000406.5_756	1.351270457894
ENSDART00000000406.5_799	1.59695599569291
ENSDART00000000406.5_815	2.82538368468745
ENSDART00000000406.5_857	1.96548430239127
ENSDART00000000406.5_905	1.84264153349181
ENSDART00000000406.5_916	1.47411322679345
ENSDART00000000406.5_995	1.351270457894
ENSDART00000000406.5_1025	2.08832707129072
ENSDART00000000406.5_1026	1.71979876459236
ENSDART00000000406.5_1028	1.10558492009509
ENSDART00000000406.5_1052	1.22842768899454
ENSDART00000000406.5_1130	1.351270457894
ENSDART00000000406.5_1135	4.05381137368199
ENSDART00000000406.5_1153	1.22842768899454
ENSDART00000000406.5_1187	1.59695599569291
ENSDART00000000406.5_1246	2.9482264535869
ENSDART00000000406.5_1257	1.47411322679345
ENSDART00000000406.5_1260	1.71979876459236
ENSDART00000000406.5_1266	6.63350952057053
ENSDART00000000406.5_1268	5.28223906267653
ENSDART00000000406.5_1278	1.351270457894
ENSDART00000000406.5_1290	2.21116984019018
ENSDART00000000406.5_1291	4.05381137368199
ENSDART00000000406.5_1292	2.9482264535869
ENSDART00000000406.5_1293	7.73909444066562
ENSDART00000000406.5_1298	2.08832707129072
ENSDART00000000406.5_1299	2.33401260908963
ENSDART00000000406.5_1328	1.59695599569291
ENSDART00000000406.5_1345	3.31675476028527
ENSDART00000000406.5_1379	1.10558492009509
ENSDART00000000406.5_1524	2.33401260908963
ENSDART00000000406.5_1525	1.10558492009509
ENSDART00000000406.5_1534	1.84264153349181
ENSDART00000000406.5_1535	1.59695599569291
ENSDART00000000406.5_1536	1.22842768899454
ENSDART00000000406.5_1554	2.08832707129072
ENSDART00000000406.5_1602	1.71979876459236
ENSDART00000000406.5_1611	6.26498121387217
ENSDART00000000406.5_1623	3.07106922248636
ENSDART00000000406.5_1631	2.21116984019018
ENSDART00000000406.5_1635	1.47411322679345
ENSDART00000000406.5_1706	1.59695599569291
ENSDART00000000406.5_1743	1.10558492009509
ENSDART00000000406.5_1744	1.84264153349181
ENSDART00000000406.5_1794	1.47411322679345
ENSDART00000000406.5_1796	1.47411322679345
ENSDART00000000406.5_1808	1.22842768899454
ENSDART00000000406.5_1809	2.57969814688854
ENSDART00000000406.5_1856	1.47411322679345
ENSDART00000000406.5_1891	1.47411322679345
ENSDART00000000406.5_1944	1.22842768899454
ENSDART00000000406.5_1958	1.351270457894
ENSDART00000000406.5_1982	1.10558492009509
ENSDART00000000406.5_2001	1.22842768899454
ENSDART00000000406.5_2012	1.84264153349181
ENSDART00000000406.5_2015	1.351270457894
ENSDART00000000406.5_2049	1.47411322679345
ENSDART00000000406.5_2052	1.59695599569291
ENSDART00000000406.5_2066	1.351270457894
ENSDART00000000406.5_2067	1.47411322679345
ENSDART00000000406.5_2089	2.82538368468745
ENSDART00000000406.5_2105	2.33401260908963
ENSDART00000000406.5_2114	1.22842768899454
ENSDART00000000406.5_2115	2.21116984019018
ENSDART00000000406.5_2145	1.351270457894
ENSDART00000000406.5_2166	1.47411322679345
ENSDART00000000406.5_2190	1.47411322679345
ENSDART00000000406.5_2192	1.10558492009509
ENSDART00000000406.5_2205	3.80812583588308
ENSDART00000000406.5_2219	1.10558492009509
ENSDART00000000406.5_2223	1.10558492009509
ENSDART00000000406.5_2232	1.22842768899454
ENSDART00000000406.5_2241	1.96548430239127
ENSDART00000000406.5_2254	1.84264153349181
ENSDART00000000406.5_2315	1.22842768899454
ENSDART00000000406.5_2357	3.19391199138581
ENSDART00000000406.5_2361	2.08832707129072
ENSDART00000000406.5_2369	1.351270457894
ENSDART00000000406.5_2399	1.47411322679345
ENSDART00000000406.5_2421	1.10558492009509
ENSDART00000000406.5_2451	2.33401260908963
ENSDART00000000406.5_2512	2.57969814688854
ENSDART00000000406.5_2517	2.21116984019018
ENSDART00000000406.5_2523	1.59695599569291
ENSDART00000000406.5_2533	3.19391199138581
ENSDART00000000406.5_2537	2.21116984019018
ENSDART00000000406.5_2564	1.10558492009509
ENSDART00000000406.5_2584	1.351270457894
ENSDART00000000406.5_2605	1.71979876459236
ENSDART00000000406.5_2622	1.10558492009509
ENSDART00000000406.5_2623	1.96548430239127
ENSDART00000000406.5_2641	3.43959752918472
ENSDART00000000406.5_2660	1.59695599569291
ENSDART00000000406.5_2662	2.45685537798909
ENSDART00000000406.5_2663	5.40508183157599
ENSDART00000000406.5_2676	1.10558492009509
ENSDART00000000406.5_2684	1.84264153349181
ENSDART00000000406.5_2685	1.22842768899454
ENSDART00000000406.5_2687	1.84264153349181
ENSDART00000000406.5_2688	2.08832707129072
ENSDART00000000406.5_2691	1.10558492009509
ENSDART00000000406.5_2693	3.56244029808417
ENSDART00000000406.5_2700	2.45685537798909
ENSDART00000000406.5_2707	1.71979876459236
ENSDART00000000406.5_2714	3.31675476028527
ENSDART00000000406.5_2724	1.47411322679345
ENSDART00000000406.5_2734	1.22842768899454
ENSDART00000000406.5_2736	3.56244029808417
ENSDART00000000406.5_2744	1.10558492009509
ENSDART00000000406.5_2747	2.33401260908963
ENSDART00000000406.5_2748	1.351270457894
ENSDART00000000406.5_2749	1.10558492009509
ENSDART00000000406.5_2750	2.57969814688854
ENSDART00000000406.5_2751	1.59695599569291
ENSDART00000000406.5_2761	1.10558492009509
ENSDART00000000406.5_2763	1.22842768899454
ENSDART00000000406.5_2764	2.08832707129072
ENSDART00000000406.5_2774	1.71979876459236
ENSDART00000000406.5_2789	1.96548430239127
ENSDART00000000406.5_2802	2.08832707129072
ENSDART00000000406.5_2803	1.47411322679345
ENSDART00000000406.5_2809	1.22842768899454
ENSDART00000000406.5_2842	2.08832707129072
ENSDART00000000406.5_2864	1.47411322679345
ENSDART00000000406.5_2898	2.33401260908963
ENSDART00000000406.5_2910	1.10558492009509
ENSDART00000000406.5_2921	1.84264153349181
ENSDART00000000406.5_2922	1.84264153349181
ENSDART00000000406.5_2924	1.22842768899454
ENSDART00000000406.5_2930	2.45685537798909
ENSDART00000000406.5_2932	1.59695599569291
ENSDART00000000406.5_2943	1.59695599569291
ENSDART00000000406.5_2961	1.47411322679345
ENSDART00000000406.5_2968	4.54518244927981
ENSDART00000000406.5_2969	2.70254091578799
ENSDART00000000406.5_3000	3.07106922248636
ENSDART00000000406.5_3009	1.22842768899454
ENSDART00000000406.5_3029	1.84264153349181
ENSDART00000000406.5_3039	3.31675476028527
ENSDART00000000406.5_3040	1.22842768899454
ENSDART00000000406.5_3041	1.84264153349181
ENSDART00000000406.5_3046	1.96548430239127
ENSDART00000000406.5_3055	2.70254091578799
ENSDART00000000406.5_3062	2.57969814688854
ENSDART00000000406.5_3064	1.22842768899454
ENSDART00000000406.5_3065	1.10558492009509
ENSDART00000000406.5_3071	1.84264153349181
ENSDART00000000406.5_3084	2.45685537798909
ENSDART00000000406.5_3092	1.22842768899454
ENSDART00000000406.5_3108	1.10558492009509
ENSDART00000000406.5_3117	2.21116984019018
ENSDART00000000406.5_3118	1.351270457894
ENSDART00000000406.5_3123	1.47411322679345
ENSDART00000000406.5_3130	1.22842768899454
ENSDART00000000406.5_3131	4.79086798707872
ENSDART00000000406.5_3135	1.71979876459236
ENSDART00000000406.5_3141	1.71979876459236
ENSDART00000000406.5_3157	5.15939629377708
ENSDART00000000406.5_3162	1.22842768899454
ENSDART00000000406.5_3165	2.57969814688854
ENSDART00000000406.5_3170	4.2994969114809
ENSDART00000000406.5_3173	1.71979876459236
ENSDART00000000406.5_3174	2.33401260908963
ENSDART00000000406.5_3175	1.351270457894
ENSDART00000000406.5_3176	4.17665414258145
ENSDART00000000406.5_3177	2.82538368468745
ENSDART00000000406.5_3178	3.31675476028527
ENSDART00000000406.5_3188	3.56244029808417
ENSDART00000000406.5_3189	1.84264153349181
ENSDART00000000406.5_3190	4.66802521817926
ENSDART00000000406.5_3195	1.351270457894
ENSDART00000000406.5_3197	3.19391199138581
ENSDART00000000406.5_3200	5.40508183157599
ENSDART00000000406.5_3201	1.351270457894
ENSDART00000000406.5_3206	1.96548430239127
ENSDART00000000406.5_3207	2.82538368468745
ENSDART00000000406.5_3219	3.19391199138581
ENSDART00000000406.5_3222	3.56244029808417
ENSDART00000000406.5_3223	4.05381137368199
ENSDART00000000406.5_3226	2.57969814688854
ENSDART00000000406.5_3228	1.10558492009509
ENSDART00000000406.5_3244	2.33401260908963
ENSDART00000000406.5_3245	1.84264153349181
ENSDART00000000406.5_3247	2.45685537798909
ENSDART00000000406.5_3265	2.33401260908963
ENSDART00000000406.5_3268	1.59695599569291
ENSDART00000000406.5_3270	2.21116984019018
ENSDART00000000406.5_3272	1.351270457894
ENSDART00000000406.5_3283	1.71979876459236
ENSDART00000000486.7_122	1.95652173891777
ENSDART00000000486.7_140	1.30434782594518
ENSDART00000000486.7_183	1.95652173891777
ENSDART00000000486.7_243	1.30434782594518
ENSDART00000000486.7_278	1.30434782594518
ENSDART00000000486.7_344	1.63043478243147
ENSDART00000000486.7_346	1.30434782594518
ENSDART00000000486.7_452	1.63043478243147
ENSDART00000000486.7_500	1.95652173891777
ENSDART00000000486.7_537	2.28260869540406
ENSDART00000000486.7_628	1.95652173891777
ENSDART00000000486.7_641	1.95652173891777
ENSDART00000000486.7_664	1.95652173891777
ENSDART00000000486.7_696	4.56521739080813
ENSDART00000000486.7_741	1.30434782594518
ENSDART00000000486.7_785	1.30434782594518
ENSDART00000000486.7_875	1.30434782594518
ENSDART00000000486.7_982	1.30434782594518
ENSDART00000000486.7_1056	1.30434782594518
ENSDART00000000486.7_1113	2.28260869540406
ENSDART00000000486.7_1165	1.63043478243147
ENSDART00000000486.7_1250	1.30434782594518
ENSDART00000000486.7_1264	1.30434782594518
ENSDART00000000486.7_1355	2.60869565189036
ENSDART00000000486.7_1446	1.63043478243147
ENSDART00000000486.7_1526	2.60869565189036
ENSDART00000000486.7_1559	1.30434782594518
ENSDART00000000486.7_1618	1.63043478243147
ENSDART00000000486.7_1691	1.63043478243147
ENSDART00000000486.7_1709	1.30434782594518
ENSDART00000000486.7_1842	1.63043478243147
ENSDART00000000486.7_1859	2.93478260837665
ENSDART00000000486.7_1860	1.95652173891777
ENSDART00000000486.7_1869	2.28260869540406
ENSDART00000000486.7_1870	3.26086956486295
ENSDART00000000486.7_1980	3.58695652134924
ENSDART00000000486.7_2055	1.30434782594518
ENSDART00000000486.7_2060	1.30434782594518
ENSDART00000000486.7_2077	1.95652173891777
ENSDART00000000486.7_2088	1.95652173891777
ENSDART00000000486.7_2111	3.58695652134924
ENSDART00000000486.7_2167	3.26086956486295
ENSDART00000000486.7_2186	1.30434782594518
ENSDART00000000486.7_2211	1.63043478243147
ENSDART00000000486.7_2304	3.58695652134924
ENSDART00000000486.7_2313	5.86956521675331
ENSDART00000000486.7_2331	2.28260869540406
ENSDART00000000486.7_2376	1.30434782594518
ENSDART00000000486.7_2379	1.63043478243147
ENSDART00000000536.8_456	1.29824561364789
ENSDART00000000536.8_1547	1.29824561364789
ENSDART00000000536.8_1827	5.19298245459157
ENSDART00000000552.10_98	3.35850556465044
ENSDART00000000552.10_178	1.34340222586018
ENSDART00000000552.10_192	1.79120296781357
ENSDART00000000552.10_201	1.79120296781357
ENSDART00000000552.10_284	2.01510333879026
ENSDART00000000552.10_287	1.11950185488348
ENSDART00000000552.10_299	1.11950185488348
ENSDART00000000552.10_326	2.68680445172035
ENSDART00000000552.10_328	1.56730259683687
ENSDART00000000552.10_467	2.91070482269705
ENSDART00000000552.10_534	3.58240593562714
ENSDART00000000552.10_635	1.11950185488348
ENSDART00000000552.10_729	1.79120296781357
ENSDART00000000552.10_1063	2.46290408074366
ENSDART00000000552.10_1232	2.01510333879026
ENSDART00000000552.10_1263	1.34340222586018
ENSDART00000000552.10_1273	1.11950185488348
ENSDART00000000552.10_1316	3.58240593562714
ENSDART00000000552.10_1326	1.34340222586018
ENSDART00000000552.10_1362	1.56730259683687
ENSDART00000000552.10_1378	1.56730259683687
ENSDART00000000552.10_1389	1.79120296781357
ENSDART00000000552.10_1390	1.56730259683687
ENSDART00000000552.10_1449	1.56730259683687
ENSDART00000000552.10_1541	1.56730259683687
ENSDART00000000552.10_1646	5.3736089034407
ENSDART00000000552.10_1670	2.91070482269705
ENSDART00000000552.10_1671	2.23900370976696
ENSDART00000000552.10_1676	1.79120296781357
ENSDART00000000552.10_1754	1.34340222586018
ENSDART00000000552.10_1772	2.91070482269705
ENSDART00000000552.10_1930	2.91070482269705
ENSDART00000000552.10_1950	1.34340222586018
ENSDART00000000552.10_1955	1.34340222586018
ENSDART00000000552.10_1956	2.23900370976696
ENSDART00000000552.10_1958	1.11950185488348
ENSDART00000000552.10_1960	2.68680445172035
ENSDART00000000552.10_2055	2.01510333879026
ENSDART00000000552.10_2100	1.34340222586018
ENSDART00000000552.10_2105	1.11950185488348
ENSDART00000000552.10_2121	1.56730259683687
ENSDART00000000552.10_2131	1.11950185488348
ENSDART00000000552.10_2162	2.01510333879026
ENSDART00000000552.10_2177	2.91070482269705
ENSDART00000000552.10_2211	2.68680445172035
ENSDART00000000552.10_2256	1.56730259683687
ENSDART00000000552.10_2299	1.56730259683687
ENSDART00000000552.10_2372	1.79120296781357
ENSDART00000000552.10_2393	2.23900370976696
ENSDART00000000552.10_2396	1.56730259683687
ENSDART00000000552.10_2429	1.56730259683687
ENSDART00000000552.10_2435	1.11950185488348
ENSDART00000000552.10_2447	1.79120296781357
ENSDART00000000552.10_2453	2.23900370976696
ENSDART00000000552.10_2455	1.34340222586018
ENSDART00000000552.10_2459	4.25410704855722
ENSDART00000000552.10_2475	1.34340222586018
ENSDART00000000552.10_2493	1.56730259683687
ENSDART00000000552.10_2587	2.23900370976696
ENSDART00000000552.10_2593	1.79120296781357
ENSDART00000000552.10_2595	4.47800741953392
ENSDART00000000552.10_2596	1.56730259683687
ENSDART00000000552.10_2604	1.34340222586018
ENSDART00000000552.10_2606	1.11950185488348
ENSDART00000000552.10_2607	2.23900370976696
ENSDART00000000552.10_2609	1.79120296781357
ENSDART00000000552.10_2618	3.35850556465044
ENSDART00000000552.10_2619	4.92580816148731
ENSDART00000000552.10_2639	1.79120296781357
ENSDART00000000552.10_2640	2.46290408074366
ENSDART00000000552.10_2642	1.34340222586018
ENSDART00000000552.10_2663	1.34340222586018
ENSDART00000000552.10_2705	1.11950185488348
ENSDART00000000552.10_2733	2.91070482269705
ENSDART00000000552.10_2738	1.11950185488348
ENSDART00000000552.10_2756	3.13460519367374
ENSDART00000000552.10_2763	1.56730259683687
ENSDART00000000552.10_2765	1.56730259683687
ENSDART00000000552.10_2767	1.56730259683687
ENSDART00000000552.10_2773	2.91070482269705
ENSDART00000000552.10_2785	5.3736089034407
ENSDART00000000552.10_2786	4.47800741953392
ENSDART00000000552.10_2787	2.46290408074366
ENSDART00000000552.10_2790	2.23900370976696
ENSDART00000000552.10_2795	3.35850556465044
ENSDART00000000552.10_2806	2.46290408074366
ENSDART00000000552.10_2823	1.34340222586018
ENSDART00000000552.10_2824	3.58240593562714
ENSDART00000000552.10_2839	1.56730259683687
ENSDART00000000552.10_2854	1.11950185488348
[truncated: 998,000+ more rows]
