# Supplementary material for: RNA secondary structure profiling in zebrafish reveals unique regulatory features
Source: BMC Genomics. 2018 Feb 15;19:147. doi: 10.1186/s12864-018-4497-0 (PMC5815192; doi:10.1186/s12864-018-4497-0)
Supplement: Supplementary file 8 — Positions with ratio score more than one in S1 dataset. (TXT 15865 kb) [file 12864_2018_4497_MOESM8_ESM.txt › AdditionalFile_8.txt]

ENSDART00000000004.3_251	1.5
ENSDART00000000004.3_479	1.5
ENSDART00000000004.3_690	1.5
ENSDART00000000004.3_728	1.5
ENSDART00000000004.3_868	2.5
ENSDART00000000004.3_915	2.5
ENSDART00000000004.3_945	2.5
ENSDART00000000004.3_1077	2
ENSDART00000000004.3_1260	1.5
ENSDART00000000004.3_1292	1.5
ENSDART00000000004.3_1297	2
ENSDART00000000004.3_1364	2
ENSDART00000000004.3_1488	2
ENSDART00000000004.3_1565	1.5
ENSDART00000000004.3_2284	1.5
ENSDART00000000005.6_113	1.23446658861244
ENSDART00000000005.6_227	1.64595545148326
ENSDART00000000005.6_230	1.23446658861244
ENSDART00000000005.6_289	1.23446658861244
ENSDART00000000005.6_290	1.23446658861244
ENSDART00000000005.6_404	1.23446658861244
ENSDART00000000005.6_529	1.64595545148326
ENSDART00000000005.6_633	1.64595545148326
ENSDART00000000005.6_634	4.52637749157895
ENSDART00000000005.6_635	2.05744431435407
ENSDART00000000005.6_636	1.64595545148326
ENSDART00000000005.6_639	1.64595545148326
ENSDART00000000005.6_727	2.05744431435407
ENSDART00000000005.6_867	1.23446658861244
ENSDART00000000005.6_1059	1.23446658861244
ENSDART00000000005.6_1326	1.23446658861244
ENSDART00000000005.6_1344	1.23446658861244
ENSDART00000000005.6_1384	1.23446658861244
ENSDART00000000005.6_1413	1.64595545148326
ENSDART00000000005.6_1415	1.64595545148326
ENSDART00000000005.6_1530	1.23446658861244
ENSDART00000000005.6_1566	2.05744431435407
ENSDART00000000005.6_1814	1.23446658861244
ENSDART00000000005.6_1846	1.23446658861244
ENSDART00000000005.6_1850	1.23446658861244
ENSDART00000000005.6_1899	2.8804220400957
ENSDART00000000005.6_1962	1.64595545148326
ENSDART00000000005.6_2088	2.46893317722488
ENSDART00000000005.6_2127	1.23446658861244
ENSDART00000000005.6_2200	4.11488862870814
ENSDART00000000005.6_2201	1.23446658861244
ENSDART00000000005.6_2226	2.05744431435407
ENSDART00000000005.6_2294	2.46893317722488
ENSDART00000000005.6_2345	1.23446658861244
ENSDART00000000005.6_2371	2.05744431435407
ENSDART00000000005.6_2372	2.46893317722488
ENSDART00000000005.6_2387	2.05744431435407
ENSDART00000000005.6_2393	1.23446658861244
ENSDART00000000005.6_2411	1.23446658861244
ENSDART00000000005.6_2487	1.64595545148326
ENSDART00000000005.6_2511	3.29191090296651
ENSDART00000000005.6_2512	3.70339976583732
ENSDART00000000005.6_2513	2.46893317722488
ENSDART00000000005.6_2514	1.23446658861244
ENSDART00000000005.6_2516	1.23446658861244
ENSDART00000000005.6_2517	1.23446658861244
ENSDART00000000005.6_2539	1.23446658861244
ENSDART00000000019.6_73	1.1100381193687
ENSDART00000000019.6_74	1.58576874195528
ENSDART00000000019.6_101	2.2200762387374
ENSDART00000000019.6_102	2.85438373551951
ENSDART00000000019.6_103	1.58576874195528
ENSDART00000000019.6_104	1.74434561615081
ENSDART00000000019.6_105	19.0292249034634
ENSDART00000000019.6_106	2.2200762387374
ENSDART00000000019.6_192	1.74434561615081
ENSDART00000000019.6_193	1.26861499356423
ENSDART00000000019.6_194	1.42719186775976
ENSDART00000000019.6_198	1.1100381193687
ENSDART00000000019.6_278	2.53722998712845
ENSDART00000000019.6_279	2.85438373551951
ENSDART00000000019.6_280	1.58576874195528
ENSDART00000000019.6_281	2.06149936454187
ENSDART00000000019.6_283	1.26861499356423
ENSDART00000000019.6_284	2.2200762387374
ENSDART00000000019.6_285	2.85438373551951
ENSDART00000000019.6_286	3.17153748391057
ENSDART00000000019.6_287	1.26861499356423
ENSDART00000000019.6_390	2.06149936454187
ENSDART00000000019.6_412	1.1100381193687
ENSDART00000000019.6_413	1.58576874195528
ENSDART00000000019.6_454	1.74434561615081
ENSDART00000000019.6_455	1.1100381193687
ENSDART00000000019.6_459	2.37865311293293
ENSDART00000000019.6_460	1.26861499356423
ENSDART00000000019.6_461	1.26861499356423
ENSDART00000000019.6_462	3.64726810649715
ENSDART00000000019.6_467	1.1100381193687
ENSDART00000000019.6_472	1.1100381193687
ENSDART00000000019.6_495	1.1100381193687
ENSDART00000000019.6_496	2.06149936454187
ENSDART00000000019.6_497	1.42719186775976
ENSDART00000000019.6_520	2.06149936454187
ENSDART00000000019.6_527	1.1100381193687
ENSDART00000000019.6_554	1.42719186775976
ENSDART00000000019.6_555	11.2589580678825
ENSDART00000000019.6_556	9.99034307431829
ENSDART00000000019.6_557	5.86734434523455
ENSDART00000000019.6_569	1.1100381193687
ENSDART00000000019.6_590	2.69580686132398
ENSDART00000000019.6_591	4.12299872908374
ENSDART00000000019.6_594	1.74434561615081
ENSDART00000000019.6_599	2.06149936454187
ENSDART00000000019.6_621	1.1100381193687
ENSDART00000000019.6_693	1.42719186775976
ENSDART00000000019.6_696	1.58576874195528
ENSDART00000000019.6_697	2.69580686132398
ENSDART00000000019.6_698	12.8447268098378
ENSDART00000000019.6_699	3.48869123230162
ENSDART00000000019.6_762	1.58576874195528
ENSDART00000000019.6_797	1.90292249034634
ENSDART00000000019.6_807	1.42719186775976
ENSDART00000000019.6_851	1.1100381193687
ENSDART00000000019.6_856	1.1100381193687
ENSDART00000000019.6_857	5.86734434523455
ENSDART00000000019.6_858	1.90292249034634
ENSDART00000000019.6_910	1.58576874195528
ENSDART00000000019.6_946	1.42719186775976
ENSDART00000000019.6_947	1.26861499356423
ENSDART00000000019.6_987	1.26861499356423
ENSDART00000000019.6_1047	1.74434561615081
ENSDART00000000019.6_1048	6.02592121943008
ENSDART00000000019.6_1049	1.1100381193687
ENSDART00000000019.6_1077	1.42719186775976
ENSDART00000000019.6_1085	1.1100381193687
ENSDART00000000019.6_1086	1.58576874195528
ENSDART00000000019.6_1091	1.1100381193687
ENSDART00000000019.6_1101	4.91588310006138
ENSDART00000000019.6_1102	4.59872935167032
ENSDART00000000019.6_1103	1.90292249034634
ENSDART00000000019.6_1127	2.37865311293293
ENSDART00000000019.6_1157	5.07445997425691
ENSDART00000000019.6_1161	2.2200762387374
ENSDART00000000019.6_1180	1.74434561615081
ENSDART00000000019.6_1243	1.42719186775976
ENSDART00000000019.6_1244	5.86734434523455
ENSDART00000000019.6_1245	1.26861499356423
ENSDART00000000019.6_1273	1.42719186775976
ENSDART00000000019.6_1337	1.58576874195528
ENSDART00000000019.6_1377	1.1100381193687
ENSDART00000000019.6_1378	2.85438373551951
ENSDART00000000019.6_1382	1.74434561615081
ENSDART00000000019.6_1385	2.06149936454187
ENSDART00000000019.6_1386	2.53722998712845
ENSDART00000000019.6_1387	1.26861499356423
ENSDART00000000019.6_1393	1.74434561615081
ENSDART00000000019.6_1407	16.491994916335
ENSDART00000000019.6_1408	6.66022871621219
ENSDART00000000019.6_1414	2.06149936454187
ENSDART00000000019.6_1419	1.1100381193687
ENSDART00000000019.6_1432	2.69580686132398
ENSDART00000000019.6_1464	2.53722998712845
ENSDART00000000019.6_1480	2.53722998712845
ENSDART00000000019.6_1481	4.91588310006138
ENSDART00000000019.6_1482	4.4401524774748
ENSDART00000000019.6_1507	2.06149936454187
ENSDART00000000019.6_1508	3.48869123230162
ENSDART00000000019.6_1510	1.1100381193687
ENSDART00000000019.6_1539	2.85438373551951
ENSDART00000000019.6_1540	2.37865311293293
ENSDART00000000019.6_1543	2.2200762387374
ENSDART00000000019.6_1545	1.58576874195528
ENSDART00000000019.6_1553	1.58576874195528
ENSDART00000000019.6_1563	2.2200762387374
ENSDART00000000019.6_1564	2.06149936454187
ENSDART00000000019.6_1565	4.28157560327927
ENSDART00000000019.6_1572	1.90292249034634
ENSDART00000000019.6_1573	1.26861499356423
ENSDART00000000019.6_1574	3.3301143581061
ENSDART00000000019.6_1576	1.42719186775976
ENSDART00000000019.6_1577	1.42719186775976
ENSDART00000000019.6_1581	1.58576874195528
ENSDART00000000019.6_1582	7.61168996138536
ENSDART00000000019.6_1583	1.90292249034634
ENSDART00000000019.6_1584	1.74434561615081
ENSDART00000000019.6_1586	1.26861499356423
ENSDART00000000019.6_1587	11.417534942078
ENSDART00000000019.6_1588	2.53722998712845
ENSDART00000000019.6_1589	2.69580686132398
ENSDART00000000019.6_1590	25.213722997089
ENSDART00000000019.6_1591	9.03888182914512
ENSDART00000000019.6_1593	2.06149936454187
ENSDART00000000019.6_1595	1.42719186775976
ENSDART00000000019.6_1605	1.1100381193687
ENSDART00000000019.6_1635	2.2200762387374
ENSDART00000000019.6_1640	1.1100381193687
ENSDART00000000019.6_1693	1.58576874195528
ENSDART00000000019.6_1932	1.26861499356423
ENSDART00000000019.6_1933	1.58576874195528
ENSDART00000000019.6_1955	1.1100381193687
ENSDART00000000019.6_2015	1.1100381193687
ENSDART00000000019.6_2247	1.1100381193687
ENSDART00000000019.6_2280	1.1100381193687
ENSDART00000000019.6_2288	1.42719186775976
ENSDART00000000019.6_2314	3.48869123230162
ENSDART00000000019.6_2315	2.85438373551951
ENSDART00000000019.6_2316	3.64726810649715
ENSDART00000000019.6_2318	1.26861499356423
ENSDART00000000019.6_2378	1.42719186775976
ENSDART00000000019.6_2415	1.26861499356423
ENSDART00000000019.6_2423	2.2200762387374
ENSDART00000000019.6_2424	2.69580686132398
ENSDART00000000019.6_2425	3.80584498069268
ENSDART00000000019.6_2427	1.42719186775976
ENSDART00000000019.6_2459	2.06149936454187
ENSDART00000000019.6_2461	1.74434561615081
ENSDART00000000019.6_2462	2.2200762387374
ENSDART00000000019.6_2466	2.53722998712845
ENSDART00000000019.6_2467	3.3301143581061
ENSDART00000000019.6_2468	2.85438373551951
ENSDART00000000019.6_2469	2.85438373551951
ENSDART00000000019.6_2470	1.1100381193687
ENSDART00000000019.6_2476	1.26861499356423
ENSDART00000000019.6_2667	1.1100381193687
ENSDART00000000019.6_2668	1.90292249034634
ENSDART00000000019.6_2669	3.17153748391057
ENSDART00000000019.6_2670	2.06149936454187
ENSDART00000000019.6_2672	3.3301143581061
ENSDART00000000019.6_2674	2.37865311293293
ENSDART00000000019.6_2675	2.2200762387374
ENSDART00000000019.6_2750	1.42719186775976
ENSDART00000000019.6_2757	1.1100381193687
ENSDART00000000019.6_2779	1.26861499356423
ENSDART00000000042.9_615	1.63087248307919
ENSDART00000000042.9_685	1.08724832205279
ENSDART00000000042.9_716	1.08724832205279
ENSDART00000000042.9_943	2.17449664410558
ENSDART00000000042.9_1044	1.63087248307919
ENSDART00000000042.9_1398	2.71812080513198
ENSDART00000000042.9_1441	1.08724832205279
ENSDART00000000042.9_1571	1.08724832205279
ENSDART00000000042.9_1772	1.63087248307919
ENSDART00000000042.9_1840	1.63087248307919
ENSDART00000000042.9_1886	1.08724832205279
ENSDART00000000042.9_1950	2.17449664410558
ENSDART00000000042.9_2114	2.17449664410558
ENSDART00000000042.9_2118	1.08724832205279
ENSDART00000000042.9_2149	1.08724832205279
ENSDART00000000042.9_2195	3.26174496615837
ENSDART00000000042.9_2228	1.08724832205279
ENSDART00000000042.9_2229	1.63087248307919
ENSDART00000000042.9_2234	1.63087248307919
ENSDART00000000042.9_2369	1.63087248307919
ENSDART00000000042.9_2445	1.63087248307919
ENSDART00000000042.9_2465	1.63087248307919
ENSDART00000000069.7_47	1.33773245366498
ENSDART00000000069.7_433	1.87282543513097
ENSDART00000000069.7_434	2.67546490732996
ENSDART00000000069.7_435	1.60527894439797
ENSDART00000000069.7_504	1.33773245366498
ENSDART00000000069.7_505	1.33773245366498
ENSDART00000000069.7_524	1.07018596293198
ENSDART00000000069.7_543	1.07018596293198
ENSDART00000000069.7_599	1.60527894439797
ENSDART00000000069.7_600	5.88602279612591
ENSDART00000000069.7_601	1.33773245366498
ENSDART00000000069.7_604	1.07018596293198
ENSDART00000000069.7_630	1.33773245366498
ENSDART00000000069.7_646	1.33773245366498
ENSDART00000000069.7_691	1.07018596293198
ENSDART00000000069.7_694	1.07018596293198
ENSDART00000000069.7_709	1.07018596293198
ENSDART00000000069.7_710	1.33773245366498
ENSDART00000000069.7_711	1.07018596293198
ENSDART00000000069.7_712	1.60527894439797
ENSDART00000000069.7_789	1.07018596293198
ENSDART00000000069.7_886	1.07018596293198
ENSDART00000000069.7_887	1.33773245366498
ENSDART00000000069.7_946	1.07018596293198
ENSDART00000000069.7_1196	1.07018596293198
ENSDART00000000069.7_1200	1.33773245366498
ENSDART00000000069.7_1222	1.07018596293198
ENSDART00000000069.7_1223	1.33773245366498
ENSDART00000000069.7_1224	3.21055788879595
ENSDART00000000069.7_1225	1.33773245366498
ENSDART00000000069.7_1227	1.07018596293198
ENSDART00000000069.7_1592	1.07018596293198
ENSDART00000000069.7_1596	1.87282543513097
ENSDART00000000069.7_1661	1.07018596293198
ENSDART00000000069.7_1712	2.94301139806295
ENSDART00000000069.7_1713	4.54829034246093
ENSDART00000000069.7_1714	2.14037192586397
ENSDART00000000069.7_1740	1.07018596293198
ENSDART00000000069.7_1742	1.07018596293198
ENSDART00000000069.7_1812	11.5044991015188
ENSDART00000000069.7_1813	16.3203359347127
ENSDART00000000069.7_1814	8.02639472198987
ENSDART00000000069.7_1815	1.60527894439797
ENSDART00000000069.7_1828	1.33773245366498
ENSDART00000000069.7_1843	2.40791841659696
ENSDART00000000069.7_1853	1.33773245366498
ENSDART00000000069.7_1880	1.87282543513097
ENSDART00000000069.7_1959	2.14037192586397
ENSDART00000000069.7_1960	2.40791841659696
ENSDART00000000069.7_1961	1.60527894439797
ENSDART00000000069.7_1996	1.33773245366498
ENSDART00000000070.6_31	1.26913145535005
ENSDART00000000070.6_32	1.03838028165004
ENSDART00000000070.6_47	1.38450704220006
ENSDART00000000070.6_48	1.96138497645008
ENSDART00000000070.6_50	1.03838028165004
ENSDART00000000070.6_52	1.03838028165004
ENSDART00000000070.6_53	3.11514084495013
ENSDART00000000070.6_54	1.84600938960008
ENSDART00000000070.6_103	1.96138497645008
ENSDART00000000070.6_104	2.07676056330009
ENSDART00000000070.6_105	4.49964788715019
ENSDART00000000070.6_106	5.30727699510022
ENSDART00000000070.6_107	3.23051643180014
ENSDART00000000070.6_108	1.26913145535005
ENSDART00000000070.6_109	7.0379107978503
ENSDART00000000070.6_110	4.8457746477002
ENSDART00000000070.6_112	3.11514084495013
ENSDART00000000070.6_113	1.49988262905006
ENSDART00000000070.6_118	1.96138497645008
ENSDART00000000070.6_151	4.7303990608502
ENSDART00000000070.6_209	2.4228873238501
ENSDART00000000070.6_210	33.5742957733514
ENSDART00000000070.6_211	5.19190140825022
ENSDART00000000070.6_225	1.38450704220006
ENSDART00000000070.6_227	1.03838028165004
ENSDART00000000070.6_228	2.99976525810013
ENSDART00000000070.6_229	1.73063380275007
ENSDART00000000070.6_230	3.11514084495013
ENSDART00000000070.6_231	4.03814553975017
ENSDART00000000070.6_232	4.26889671345018
ENSDART00000000070.6_233	1.03838028165004
ENSDART00000000070.6_235	1.38450704220006
ENSDART00000000070.6_236	1.15375586850005
ENSDART00000000070.6_237	1.61525821590007
ENSDART00000000070.6_250	1.03838028165004
ENSDART00000000070.6_252	1.15375586850005
ENSDART00000000070.6_253	1.26913145535005
ENSDART00000000070.6_254	1.61525821590007
ENSDART00000000070.6_255	1.73063380275007
ENSDART00000000070.6_256	1.73063380275007
ENSDART00000000070.6_270	2.65363849755011
ENSDART00000000070.6_274	1.38450704220006
ENSDART00000000070.6_277	1.84600938960008
ENSDART00000000070.6_283	1.03838028165004
ENSDART00000000070.6_292	4.96115023455021
ENSDART00000000070.6_293	6.34565727675027
ENSDART00000000070.6_294	13.6143192483006
ENSDART00000000070.6_295	11.0760563376005
ENSDART00000000070.6_296	11.5375586850005
ENSDART00000000070.6_297	6.57640845045028
ENSDART00000000070.6_298	10.7299295770505
ENSDART00000000070.6_300	1.26913145535005
ENSDART00000000070.6_304	1.73063380275007
ENSDART00000000070.6_306	2.76901408440012
ENSDART00000000070.6_307	1.38450704220006
ENSDART00000000070.6_308	1.03838028165004
ENSDART00000000070.6_309	2.07676056330009
ENSDART00000000070.6_310	1.03838028165004
ENSDART00000000070.6_358	2.07676056330009
ENSDART00000000070.6_359	3.80739436605016
ENSDART00000000070.6_360	2.07676056330009
ENSDART00000000070.6_361	6.57640845045028
ENSDART00000000070.6_362	1.73063380275007
ENSDART00000000070.6_392	1.84600938960008
ENSDART00000000070.6_394	2.19213615015009
ENSDART00000000070.6_395	3.57664319235015
ENSDART00000000070.6_396	6.69178403730028
ENSDART00000000070.6_488	1.26913145535005
ENSDART00000000070.6_506	2.65363849755011
ENSDART00000000070.6_507	3.23051643180014
ENSDART00000000070.6_541	1.96138497645008
ENSDART00000000070.6_543	1.38450704220006
ENSDART00000000070.6_568	1.03838028165004
ENSDART00000000070.6_625	1.15375586850005
ENSDART00000000070.6_632	1.26913145535005
ENSDART00000000070.6_633	1.15375586850005
ENSDART00000000070.6_634	1.49988262905006
ENSDART00000000070.6_635	1.03838028165004
ENSDART00000000070.6_639	2.3075117370001
ENSDART00000000070.6_640	4.03814553975017
ENSDART00000000070.6_641	1.03838028165004
ENSDART00000000070.6_644	3.69201877920016
ENSDART00000000070.6_645	1.03838028165004
ENSDART00000000070.6_670	1.73063380275007
ENSDART00000000070.6_671	3.34589201865014
ENSDART00000000070.6_672	2.3075117370001
ENSDART00000000070.6_673	1.61525821590007
ENSDART00000000070.6_674	1.03838028165004
ENSDART00000000070.6_677	1.49988262905006
ENSDART00000000070.6_682	1.15375586850005
ENSDART00000000070.6_688	1.38450704220006
ENSDART00000000070.6_690	1.61525821590007
ENSDART00000000070.6_696	1.03838028165004
ENSDART00000000070.6_848	1.84600938960008
ENSDART00000000070.6_849	1.15375586850005
ENSDART00000000070.6_880	1.03838028165004
ENSDART00000000070.6_886	5.76877934250024
ENSDART00000000070.6_887	24.574999999051
ENSDART00000000070.6_888	10.8453051639005
ENSDART00000000070.6_889	33.9204225339014
ENSDART00000000070.6_890	7.26866197155031
ENSDART00000000070.6_891	17.8832159617508
ENSDART00000000070.6_892	1.73063380275007
ENSDART00000000070.6_894	1.03838028165004
ENSDART00000000070.6_985	1.61525821590007
ENSDART00000000070.6_987	1.61525821590007
ENSDART00000000070.6_988	1.03838028165004
ENSDART00000000070.6_989	1.61525821590007
ENSDART00000000070.6_990	1.73063380275007
ENSDART00000000070.6_1030	1.03838028165004
ENSDART00000000070.6_1550	1.03838028165004
ENSDART00000000070.6_1613	2.53826291070011
ENSDART00000000070.6_1614	2.65363849755011
ENSDART00000000070.6_1615	1.38450704220006
ENSDART00000000070.6_1620	1.49988262905006
ENSDART00000000070.6_1719	1.38450704220006
ENSDART00000000070.6_1720	10.0376760559504
ENSDART00000000070.6_1721	5.30727699510022
ENSDART00000000070.6_1722	7.26866197155031
ENSDART00000000070.6_1723	1.38450704220006
ENSDART00000000070.6_1782	1.84600938960008
ENSDART00000000070.6_1784	1.03838028165004
ENSDART00000000070.6_1785	2.3075117370001
ENSDART00000000087.8_26	1.33239171363348
ENSDART00000000087.8_63	1.33239171363348
ENSDART00000000087.8_70	1.86534839908687
ENSDART00000000087.8_71	2.13182674181356
ENSDART00000000087.8_92	1.59887005636017
ENSDART00000000087.8_93	1.33239171363348
ENSDART00000000087.8_95	1.06591337090678
ENSDART00000000087.8_103	1.06591337090678
ENSDART00000000087.8_142	1.59887005636017
ENSDART00000000087.8_232	1.06591337090678
ENSDART00000000087.8_487	1.06591337090678
ENSDART00000000087.8_507	2.13182674181356
ENSDART00000000087.8_703	2.39830508454026
ENSDART00000000087.8_709	1.06591337090678
ENSDART00000000087.8_770	1.59887005636017
ENSDART00000000087.8_772	2.66478342726695
ENSDART00000000087.8_801	1.59887005636017
ENSDART00000000087.8_802	2.39830508454026
ENSDART00000000087.8_858	6.66195856816738
ENSDART00000000087.8_859	1.86534839908687
ENSDART00000000087.8_925	1.86534839908687
ENSDART00000000087.8_930	3.19774011272034
ENSDART00000000087.8_1056	1.06591337090678
ENSDART00000000087.8_1057	1.59887005636017
ENSDART00000000087.8_1063	2.13182674181356
ENSDART00000000087.8_1128	2.13182674181356
ENSDART00000000087.8_1132	1.86534839908687
ENSDART00000000087.8_1158	1.59887005636017
ENSDART00000000087.8_1213	1.06591337090678
ENSDART00000000087.8_1293	1.06591337090678
ENSDART00000000087.8_1295	1.59887005636017
ENSDART00000000087.8_1321	3.73069679817374
ENSDART00000000087.8_1350	1.06591337090678
ENSDART00000000087.8_1361	1.59887005636017
ENSDART00000000087.8_1362	1.59887005636017
ENSDART00000000087.8_1379	5.06308851180721
ENSDART00000000087.8_1380	3.46421845544704
ENSDART00000000087.8_1381	1.86534839908687
ENSDART00000000087.8_1382	1.59887005636017
ENSDART00000000087.8_1385	4.79661016908052
ENSDART00000000087.8_1386	1.06591337090678
ENSDART00000000087.8_1387	3.46421845544704
ENSDART00000000087.8_1388	1.59887005636017
ENSDART00000000087.8_1393	1.86534839908687
ENSDART00000000087.8_1395	1.06591337090678
ENSDART00000000087.8_1396	1.59887005636017
ENSDART00000000087.8_1397	1.33239171363348
ENSDART00000000087.8_1399	1.06591337090678
ENSDART00000000087.8_1419	2.13182674181356
ENSDART00000000087.8_1422	1.06591337090678
ENSDART00000000087.8_1455	2.13182674181356
ENSDART00000000087.8_1456	4.53013182635382
ENSDART00000000087.8_1457	1.33239171363348
ENSDART00000000087.8_1459	1.06591337090678
ENSDART00000000087.8_1461	1.33239171363348
ENSDART00000000087.8_1488	1.06591337090678
ENSDART00000000087.8_1489	2.13182674181356
ENSDART00000000087.8_1509	4.53013182635382
ENSDART00000000087.8_1511	2.13182674181356
ENSDART00000000087.8_1512	5.32956685453391
ENSDART00000000087.8_1513	1.59887005636017
ENSDART00000000087.8_1518	1.86534839908687
ENSDART00000000087.8_1522	1.59887005636017
ENSDART00000000087.8_1567	2.66478342726695
ENSDART00000000087.8_1568	2.39830508454026
ENSDART00000000087.8_1570	1.06591337090678
ENSDART00000000087.8_1607	1.06591337090678
ENSDART00000000087.8_1611	1.86534839908687
ENSDART00000000087.8_1630	1.86534839908687
ENSDART00000000087.8_1678	1.06591337090678
ENSDART00000000087.8_1679	4.26365348362713
ENSDART00000000087.8_1719	3.19774011272034
ENSDART00000000087.8_1720	2.93126176999365
ENSDART00000000087.8_1722	1.06591337090678
ENSDART00000000087.8_1723	2.93126176999365
ENSDART00000000087.8_1745	3.19774011272034
ENSDART00000000087.8_1746	7.72787193907417
ENSDART00000000087.8_1747	3.19774011272034
ENSDART00000000087.8_1785	1.06591337090678
ENSDART00000000087.8_1787	5.8625235399873
ENSDART00000000087.8_1821	1.86534839908687
ENSDART00000000087.8_1879	1.06591337090678
ENSDART00000000087.8_1882	1.33239171363348
ENSDART00000000087.8_1924	1.59887005636017
ENSDART00000000087.8_1929	3.99717514090043
ENSDART00000000087.8_1932	4.26365348362713
ENSDART00000000087.8_1933	1.33239171363348
ENSDART00000000087.8_1934	1.59887005636017
ENSDART00000000087.8_1941	1.06591337090678
ENSDART00000000087.8_1946	1.06591337090678
ENSDART00000000087.8_1947	1.59887005636017
ENSDART00000000087.8_1949	1.86534839908687
ENSDART00000000087.8_1951	1.06591337090678
ENSDART00000000087.8_1964	1.86534839908687
ENSDART00000000087.8_2022	1.86534839908687
ENSDART00000000087.8_2038	1.59887005636017
ENSDART00000000087.8_2039	2.13182674181356
ENSDART00000000087.8_2040	1.86534839908687
ENSDART00000000087.8_2041	1.86534839908687
ENSDART00000000087.8_2042	1.33239171363348
ENSDART00000000087.8_2062	1.33239171363348
ENSDART00000000087.8_2175	1.33239171363348
ENSDART00000000087.8_2176	1.06591337090678
ENSDART00000000087.8_2179	1.33239171363348
ENSDART00000000087.8_2197	1.33239171363348
ENSDART00000000087.8_2198	2.13182674181356
ENSDART00000000087.8_2205	1.06591337090678
ENSDART00000000087.8_2212	1.06591337090678
ENSDART00000000087.8_2213	1.06591337090678
ENSDART00000000087.8_2215	1.06591337090678
ENSDART00000000087.8_2294	1.33239171363348
ENSDART00000000087.8_2296	1.86534839908687
ENSDART00000000087.8_2306	1.06591337090678
ENSDART00000000087.8_2308	1.86534839908687
ENSDART00000000087.8_2559	1.06591337090678
ENSDART00000000087.8_2579	1.06591337090678
ENSDART00000000087.8_2608	2.13182674181356
ENSDART00000000087.8_2643	1.06591337090678
ENSDART00000000087.8_2671	1.06591337090678
ENSDART00000000087.8_2748	3.73069679817374
ENSDART00000000087.8_2752	2.13182674181356
ENSDART00000000087.8_2833	1.86534839908687
ENSDART00000000087.8_2834	1.06591337090678
ENSDART00000000087.8_2918	1.33239171363348
ENSDART00000000087.8_2926	1.06591337090678
ENSDART00000000087.8_2947	1.33239171363348
ENSDART00000000087.8_3025	1.06591337090678
ENSDART00000000087.8_3047	1.06591337090678
ENSDART00000000087.8_3050	1.33239171363348
ENSDART00000000087.8_3088	1.59887005636017
ENSDART00000000087.8_3089	1.06591337090678
ENSDART00000000087.8_3109	3.73069679817374
ENSDART00000000087.8_3110	2.39830508454026
ENSDART00000000087.8_3118	1.59887005636017
ENSDART00000000087.8_3140	1.86534839908687
ENSDART00000000087.8_3169	1.33239171363348
ENSDART00000000087.8_3170	1.59887005636017
ENSDART00000000087.8_3172	3.19774011272034
ENSDART00000000087.8_3211	2.13182674181356
ENSDART00000000087.8_3244	1.59887005636017
ENSDART00000000087.8_3273	1.06591337090678
ENSDART00000000087.8_3286	2.13182674181356
ENSDART00000000087.8_3287	3.19774011272034
ENSDART00000000087.8_3288	1.33239171363348
ENSDART00000000087.8_3384	1.59887005636017
ENSDART00000000087.8_3386	1.06591337090678
ENSDART00000000087.8_3427	1.33239171363348
ENSDART00000000087.8_3428	1.06591337090678
ENSDART00000000087.8_3531	1.06591337090678
ENSDART00000000087.8_3546	3.46421845544704
ENSDART00000000087.8_3564	2.39830508454026
ENSDART00000000087.8_3565	1.06591337090678
ENSDART00000000087.8_3566	2.39830508454026
ENSDART00000000087.8_3567	1.86534839908687
ENSDART00000000087.8_3568	6.39548022544069
ENSDART00000000087.8_3586	2.66478342726695
ENSDART00000000087.8_3605	1.06591337090678
ENSDART00000000087.8_3620	1.33239171363348
ENSDART00000000087.8_3625	1.33239171363348
ENSDART00000000087.8_3629	1.86534839908687
ENSDART00000000087.8_3735	1.86534839908687
ENSDART00000000087.8_3820	2.93126176999365
ENSDART00000000087.8_3821	1.06591337090678
ENSDART00000000087.8_3822	1.06591337090678
ENSDART00000000087.8_3930	1.06591337090678
ENSDART00000000087.8_3931	1.33239171363348
ENSDART00000000087.8_4103	1.06591337090678
ENSDART00000000087.8_4110	1.06591337090678
ENSDART00000000087.8_4255	1.86534839908687
ENSDART00000000087.8_4314	1.06591337090678
ENSDART00000000087.8_4356	1.06591337090678
ENSDART00000000087.8_4357	2.93126176999365
ENSDART00000000087.8_4502	1.06591337090678
ENSDART00000000087.8_4618	1.06591337090678
ENSDART00000000087.8_4715	1.06591337090678
ENSDART00000000087.8_4737	1.06591337090678
ENSDART00000000087.8_4746	1.06591337090678
ENSDART00000000087.8_4768	1.06591337090678
ENSDART00000000087.8_4771	1.06591337090678
ENSDART00000000087.8_4773	1.33239171363348
ENSDART00000000087.8_4774	1.59887005636017
ENSDART00000000087.8_4956	1.06591337090678
ENSDART00000000087.8_4958	1.59887005636017
ENSDART00000000087.8_5132	1.06591337090678
ENSDART00000000087.8_5133	3.19774011272034
ENSDART00000000087.8_5611	1.59887005636017
ENSDART00000000087.8_5694	2.13182674181356
ENSDART00000000087.8_5699	2.39830508454026
ENSDART00000000087.8_5700	6.12900188271399
ENSDART00000000087.8_5701	5.5960451972606
ENSDART00000000087.8_5702	3.46421845544704
ENSDART00000000087.8_5704	1.59887005636017
ENSDART00000000087.8_5709	1.33239171363348
ENSDART00000000087.8_5710	18.6534839908687
ENSDART00000000087.8_5711	11.1920903945212
ENSDART00000000087.8_5712	6.66195856816738
ENSDART00000000087.8_5713	6.39548022544069
ENSDART00000000087.8_5714	1.06591337090678
ENSDART00000000087.8_5721	2.13182674181356
ENSDART00000000087.8_5738	1.06591337090678
ENSDART00000000087.8_5739	1.86534839908687
ENSDART00000000087.8_5742	1.06591337090678
ENSDART00000000087.8_5743	2.93126176999365
ENSDART00000000087.8_5744	1.86534839908687
ENSDART00000000087.8_5750	2.13182674181356
ENSDART00000000087.8_5754	1.06591337090678
ENSDART00000000087.8_5757	1.06591337090678
ENSDART00000000087.8_5760	1.06591337090678
ENSDART00000000087.8_6370	1.06591337090678
ENSDART00000000087.8_6374	1.59887005636017
ENSDART00000000087.8_6375	1.86534839908687
ENSDART00000000087.8_6422	1.33239171363348
ENSDART00000000087.8_6539	1.06591337090678
ENSDART00000000087.8_6544	2.39830508454026
ENSDART00000000087.8_6545	1.33239171363348
ENSDART00000000087.8_6552	1.33239171363348
ENSDART00000000087.8_6553	2.39830508454026
ENSDART00000000087.8_6555	1.86534839908687
ENSDART00000000087.8_6560	1.33239171363348
ENSDART00000000087.8_6578	2.39830508454026
ENSDART00000000087.8_6579	10.3926553663411
ENSDART00000000087.8_6580	2.93126176999365
ENSDART00000000087.8_6581	1.86534839908687
ENSDART00000000087.8_6588	1.33239171363348
ENSDART00000000087.8_6818	1.33239171363348
ENSDART00000000087.8_6859	1.06591337090678
ENSDART00000000087.8_7136	1.86534839908687
ENSDART00000000087.8_7137	1.59887005636017
ENSDART00000000087.8_7138	3.99717514090043
ENSDART00000000087.8_7146	2.13182674181356
ENSDART00000000087.8_7172	1.86534839908687
ENSDART00000000087.8_7192	1.33239171363348
ENSDART00000000087.8_7225	2.13182674181356
ENSDART00000000087.8_7226	1.59887005636017
ENSDART00000000087.8_7261	1.06591337090678
ENSDART00000000087.8_7267	1.06591337090678
ENSDART00000000087.8_7435	1.06591337090678
ENSDART00000000087.8_7436	1.06591337090678
ENSDART00000000087.8_7649	1.06591337090678
ENSDART00000000087.8_7668	2.66478342726695
ENSDART00000000087.8_7807	3.19774011272034
ENSDART00000000087.8_7948	3.73069679817374
ENSDART00000000087.8_7949	6.12900188271399
ENSDART00000000087.8_7950	2.13182674181356
ENSDART00000000087.8_7963	2.13182674181356
ENSDART00000000087.8_7993	1.06591337090678
ENSDART00000000087.8_8037	3.73069679817374
ENSDART00000000087.8_8038	11.9915254227013
ENSDART00000000087.8_8039	3.73069679817374
ENSDART00000000087.8_8073	1.06591337090678
ENSDART00000000087.8_8074	3.73069679817374
ENSDART00000000087.8_8075	2.13182674181356
ENSDART00000000087.8_8076	6.66195856816738
ENSDART00000000087.8_8077	3.46421845544704
ENSDART00000000087.8_8083	1.06591337090678
ENSDART00000000087.8_8084	1.06591337090678
ENSDART00000000087.8_8085	3.46421845544704
ENSDART00000000087.8_8092	1.06591337090678
ENSDART00000000087.8_8098	3.46421845544704
ENSDART00000000087.8_8114	1.59887005636017
ENSDART00000000087.8_8115	1.33239171363348
ENSDART00000000087.8_8116	1.86534839908687
ENSDART00000000087.8_8135	7.46139359634747
ENSDART00000000087.8_8136	15.1892655354216
ENSDART00000000087.8_8137	3.73069679817374
ENSDART00000000087.8_8141	1.59887005636017
ENSDART00000000087.8_8155	1.06591337090678
ENSDART00000000087.8_8193	4.79661016908052
ENSDART00000000087.8_8195	1.06591337090678
ENSDART00000000087.8_8197	1.33239171363348
ENSDART00000000087.8_8200	2.66478342726695
ENSDART00000000087.8_8321	1.59887005636017
ENSDART00000000087.8_8337	1.59887005636017
ENSDART00000000087.8_8338	2.66478342726695
ENSDART00000000087.8_8367	3.46421845544704
ENSDART00000000087.8_8368	1.33239171363348
ENSDART00000000087.8_8373	1.33239171363348
ENSDART00000000087.8_8606	1.33239171363348
ENSDART00000000087.8_8607	3.19774011272034
ENSDART00000000087.8_8643	1.33239171363348
ENSDART00000000087.8_8651	4.26365348362713
ENSDART00000000087.8_8763	1.06591337090678
ENSDART00000000087.8_8777	1.33239171363348
ENSDART00000000087.8_8811	1.06591337090678
ENSDART00000000087.8_8815	1.59887005636017
ENSDART00000000087.8_8816	4.53013182635382
ENSDART00000000087.8_8817	4.79661016908052
ENSDART00000000087.8_8818	1.59887005636017
ENSDART00000000087.8_8852	1.33239171363348
ENSDART00000000087.8_8853	1.06591337090678
ENSDART00000000087.8_8867	1.06591337090678
ENSDART00000000087.8_8898	5.32956685453391
ENSDART00000000087.8_9010	1.06591337090678
ENSDART00000000087.8_9011	4.26365348362713
ENSDART00000000087.8_9053	1.06591337090678
ENSDART00000000087.8_9054	1.06591337090678
ENSDART00000000087.8_9055	1.59887005636017
ENSDART00000000087.8_9056	1.06591337090678
ENSDART00000000087.8_9084	6.12900188271399
ENSDART00000000087.8_9085	1.06591337090678
ENSDART00000000087.8_9110	4.79661016908052
ENSDART00000000087.8_9111	2.39830508454026
ENSDART00000000087.8_9118	1.06591337090678
ENSDART00000000087.8_9122	2.39830508454026
ENSDART00000000087.8_9123	8.79378530998095
ENSDART00000000087.8_9124	21.5847457608623
ENSDART00000000087.8_9125	1.33239171363348
ENSDART00000000087.8_9126	1.06591337090678
ENSDART00000000087.8_9135	1.06591337090678
ENSDART00000000102.8_44	1.21967213132349
ENSDART00000000102.8_47	1.62622950843132
ENSDART00000000102.8_70	1.62622950843132
ENSDART00000000102.8_81	1.21967213132349
ENSDART00000000102.8_395	3.25245901686265
ENSDART00000000102.8_399	1.62622950843132
ENSDART00000000102.8_524	1.21967213132349
ENSDART00000000102.8_574	1.21967213132349
ENSDART00000000102.8_602	1.62622950843132
ENSDART00000000102.8_603	4.87868852529397
ENSDART00000000102.8_646	1.21967213132349
ENSDART00000000102.8_715	2.03278688553916
ENSDART00000000102.8_972	3.25245901686265
ENSDART00000000102.8_973	1.21967213132349
ENSDART00000000102.8_1077	1.21967213132349
ENSDART00000000102.8_1321	1.21967213132349
ENSDART00000000102.8_1426	2.84590163975482
ENSDART00000000102.8_1461	2.43934426264699
ENSDART00000000102.8_1500	1.62622950843132
ENSDART00000000102.8_1760	1.21967213132349
ENSDART00000000102.8_1925	1.62622950843132
ENSDART00000000102.8_2006	1.21967213132349
ENSDART00000000102.8_2135	1.62622950843132
ENSDART00000000102.8_2245	2.43934426264699
ENSDART00000000102.8_2296	1.21967213132349
ENSDART00000000102.8_2356	1.21967213132349
ENSDART00000000102.8_2404	1.21967213132349
ENSDART00000000102.8_2473	2.43934426264699
ENSDART00000000102.8_2474	1.62622950843132
ENSDART00000000102.8_2516	1.21967213132349
ENSDART00000000102.8_2522	1.62622950843132
ENSDART00000000102.8_2531	1.21967213132349
ENSDART00000000102.8_2546	1.21967213132349
ENSDART00000000102.8_2549	1.62622950843132
ENSDART00000000102.8_2562	1.62622950843132
ENSDART00000000102.8_2602	1.62622950843132
ENSDART00000000102.8_2603	1.62622950843132
ENSDART00000000102.8_2608	2.84590163975482
ENSDART00000000102.8_2609	2.84590163975482
ENSDART00000000102.8_2610	1.21967213132349
ENSDART00000000102.8_2612	3.65901639397048
ENSDART00000000102.8_2613	1.21967213132349
ENSDART00000000102.8_2708	1.21967213132349
ENSDART00000000102.8_2709	1.21967213132349
ENSDART00000000102.8_2710	1.21967213132349
ENSDART00000000102.8_2759	1.21967213132349
ENSDART00000000102.8_2825	1.21967213132349
ENSDART00000000102.8_2826	2.84590163975482
ENSDART00000000102.8_2827	2.84590163975482
ENSDART00000000102.8_2828	1.21967213132349
ENSDART00000000102.8_2858	1.21967213132349
ENSDART00000000102.8_2874	2.43934426264699
ENSDART00000000102.8_2904	1.21967213132349
ENSDART00000000102.8_2924	1.21967213132349
ENSDART00000000102.8_2932	2.84590163975482
ENSDART00000000102.8_2933	1.21967213132349
ENSDART00000000102.8_2952	1.62622950843132
ENSDART00000000102.8_2981	1.62622950843132
ENSDART00000000102.8_2982	1.21967213132349
ENSDART00000000102.8_2995	1.21967213132349
ENSDART00000000102.8_3174	3.65901639397048
ENSDART00000000102.8_3225	1.21967213132349
ENSDART00000000102.8_3229	1.21967213132349
ENSDART00000000102.8_3316	1.62622950843132
ENSDART00000000102.8_3380	1.21967213132349
ENSDART00000000102.8_3414	2.43934426264699
ENSDART00000000102.8_3417	1.21967213132349
ENSDART00000000160.9_587	1.5573770490782
ENSDART00000000160.9_801	1.5573770490782
ENSDART00000000160.9_888	1.86885245889385
ENSDART00000000160.9_917	2.49180327852513
ENSDART00000000160.9_947	1.86885245889385
ENSDART00000000160.9_1715	2.18032786870949
ENSDART00000000160.9_1716	1.86885245889385
ENSDART00000000160.9_1818	1.5573770490782
ENSDART00000000160.9_1819	2.18032786870949
ENSDART00000000160.9_1820	1.86885245889385
ENSDART00000000160.9_1977	2.80327868834077
ENSDART00000000160.9_1978	4.98360655705025
ENSDART00000000160.9_2054	1.24590163926256
ENSDART00000000160.9_2136	1.24590163926256
ENSDART00000000160.9_2137	1.86885245889385
ENSDART00000000160.9_2207	1.24590163926256
ENSDART00000000160.9_2208	3.11475409815641
ENSDART00000000160.9_2237	1.86885245889385
ENSDART00000000160.9_2238	12.4590163926256
ENSDART00000000160.9_2239	12.14754098281
ENSDART00000000192.7_178	1.0013642563263
ENSDART00000000192.7_246	2.0027285126526
ENSDART00000000192.7_276	1.0013642563263
ENSDART00000000192.7_368	1.6689404272105
ENSDART00000000192.7_556	1.0013642563263
ENSDART00000000192.7_558	1.3351523417684
ENSDART00000000192.7_614	1.0013642563263
ENSDART00000000192.7_782	1.0013642563263
ENSDART00000000192.7_862	1.3351523417684
ENSDART00000000192.7_867	1.0013642563263
ENSDART00000000192.7_951	1.0013642563263
ENSDART00000000192.7_1052	2.0027285126526
ENSDART00000000192.7_1053	4.00545702530521
ENSDART00000000192.7_1054	1.6689404272105
ENSDART00000000192.7_1130	2.33651659809471
ENSDART00000000192.7_1133	1.3351523417684
ENSDART00000000192.7_1137	1.6689404272105
ENSDART00000000192.7_1150	2.67030468353681
ENSDART00000000192.7_1161	1.0013642563263
ENSDART00000000192.7_1224	2.33651659809471
ENSDART00000000192.7_1225	1.3351523417684
ENSDART00000000192.7_1266	1.0013642563263
ENSDART00000000192.7_1462	9.01227830693672
ENSDART00000000192.7_1494	1.0013642563263
ENSDART00000000192.7_1510	1.0013642563263
ENSDART00000000192.7_1669	1.0013642563263
ENSDART00000000192.7_1674	1.6689404272105
ENSDART00000000192.7_1693	1.6689404272105
ENSDART00000000192.7_1694	2.0027285126526
ENSDART00000000192.7_1747	2.67030468353681
ENSDART00000000192.7_1761	2.33651659809471
ENSDART00000000192.7_1765	3.33788085442101
ENSDART00000000192.7_1780	1.6689404272105
ENSDART00000000192.7_1795	3.00409276897891
ENSDART00000000192.7_1829	3.33788085442101
ENSDART00000000192.7_1830	4.00545702530521
ENSDART00000000192.7_1831	2.0027285126526
ENSDART00000000192.7_1833	1.0013642563263
ENSDART00000000192.7_1869	2.67030468353681
ENSDART00000000192.7_1957	7.34333787972622
ENSDART00000000192.7_1958	2.33651659809471
ENSDART00000000192.7_2036	1.0013642563263
ENSDART00000000192.7_2084	1.0013642563263
ENSDART00000000192.7_2147	1.3351523417684
ENSDART00000000192.7_2166	1.0013642563263
ENSDART00000000192.7_2304	1.3351523417684
ENSDART00000000192.7_2307	1.0013642563263
ENSDART00000000192.7_2364	2.33651659809471
ENSDART00000000192.7_2365	1.3351523417684
ENSDART00000000192.7_2366	1.6689404272105
ENSDART00000000192.7_2368	2.67030468353681
ENSDART00000000192.7_2369	1.0013642563263
ENSDART00000000192.7_2374	1.0013642563263
ENSDART00000000192.7_2485	1.3351523417684
ENSDART00000000192.7_2521	1.0013642563263
ENSDART00000000192.7_2534	1.0013642563263
ENSDART00000000192.7_2561	1.0013642563263
ENSDART00000000192.7_2622	1.0013642563263
ENSDART00000000192.7_2625	1.6689404272105
ENSDART00000000192.7_2627	2.33651659809471
ENSDART00000000192.7_2642	3.00409276897891
ENSDART00000000192.7_2666	1.0013642563263
ENSDART00000000192.7_2667	2.0027285126526
ENSDART00000000192.7_2724	1.0013642563263
ENSDART00000000192.7_2754	3.67166893986311
ENSDART00000000192.7_2755	7.34333787972622
ENSDART00000000192.7_2756	1.6689404272105
ENSDART00000000192.7_2757	1.6689404272105
ENSDART00000000192.7_2791	1.6689404272105
ENSDART00000000192.7_2792	1.6689404272105
ENSDART00000000192.7_2794	1.3351523417684
ENSDART00000000192.7_2795	4.00545702530521
ENSDART00000000192.7_2796	2.0027285126526
ENSDART00000000192.7_2797	9.67985447782092
ENSDART00000000192.7_2798	3.67166893986311
ENSDART00000000192.7_2799	1.6689404272105
ENSDART00000000192.7_2800	1.3351523417684
ENSDART00000000192.7_2810	1.0013642563263
ENSDART00000000192.7_2841	1.0013642563263
ENSDART00000000192.7_2842	3.67166893986311
ENSDART00000000192.7_2843	1.0013642563263
ENSDART00000000192.7_2849	1.0013642563263
ENSDART00000000192.7_2926	1.0013642563263
ENSDART00000000192.7_3115	1.0013642563263
ENSDART00000000192.7_3397	1.0013642563263
ENSDART00000000192.7_3529	1.3351523417684
ENSDART00000000192.7_3548	2.0027285126526
ENSDART00000000192.7_3554	1.0013642563263
ENSDART00000000192.7_3612	1.3351523417684
ENSDART00000000192.7_3618	1.3351523417684
ENSDART00000000192.7_3878	1.0013642563263
ENSDART00000000192.7_4006	2.0027285126526
ENSDART00000000192.7_4023	2.33651659809471
ENSDART00000000192.7_4025	1.3351523417684
ENSDART00000000192.7_4058	1.3351523417684
ENSDART00000000192.7_4070	1.0013642563263
ENSDART00000000192.7_4115	1.0013642563263
ENSDART00000000192.7_4116	1.0013642563263
ENSDART00000000192.7_4157	1.0013642563263
ENSDART00000000192.7_4162	1.3351523417684
ENSDART00000000192.7_4165	1.0013642563263
ENSDART00000000192.7_4190	1.0013642563263
ENSDART00000000192.7_4191	1.3351523417684
ENSDART00000000192.7_4216	1.6689404272105
ENSDART00000000192.7_4244	1.3351523417684
ENSDART00000000192.7_4247	1.6689404272105
ENSDART00000000192.7_4263	1.3351523417684
ENSDART00000000192.7_4297	2.0027285126526
ENSDART00000000192.7_4298	5.34060936707361
ENSDART00000000192.7_4299	7.67712596516832
ENSDART00000000192.7_4300	4.67303319618941
ENSDART00000000192.7_4309	1.0013642563263
ENSDART00000000192.7_4310	1.0013642563263
ENSDART00000000192.7_4313	2.0027285126526
ENSDART00000000192.7_4341	4.33924511074731
ENSDART00000000192.7_4342	1.0013642563263
ENSDART00000000192.7_4366	2.0027285126526
ENSDART00000000192.7_4367	20.3610732119681
ENSDART00000000192.7_4368	5.67439745251571
ENSDART00000000192.7_4406	1.6689404272105
ENSDART00000000192.7_4407	1.3351523417684
ENSDART00000000192.7_4426	1.3351523417684
ENSDART00000000192.7_4452	1.0013642563263
ENSDART00000000192.7_4453	1.0013642563263
ENSDART00000000192.7_4498	1.3351523417684
ENSDART00000000192.7_4526	1.3351523417684
ENSDART00000000192.7_4548	2.0027285126526
ENSDART00000000192.7_4583	2.67030468353681
ENSDART00000000198.8_1201	2.5
ENSDART00000000198.8_1220	2.91666666666667
ENSDART00000000198.8_1221	3.33333333333333
ENSDART00000000198.8_1222	1.25
ENSDART00000000198.8_1243	1.66666666666667
ENSDART00000000198.8_1268	1.25
ENSDART00000000198.8_1295	1.25
ENSDART00000000198.8_1579	1.66666666666667
ENSDART00000000198.8_1690	1.66666666666667
ENSDART00000000198.8_2185	1.66666666666667
ENSDART00000000198.8_2328	2.91666666666667
ENSDART00000000198.8_2343	1.25
ENSDART00000000198.8_2531	1.25
ENSDART00000000198.8_2532	2.5
ENSDART00000000198.8_2636	1.66666666666667
ENSDART00000000198.8_2817	2.5
ENSDART00000000198.8_2902	2.08333333333333
ENSDART00000000198.8_2905	1.66666666666667
ENSDART00000000198.8_2944	1.25
ENSDART00000000198.8_2945	1.25
ENSDART00000000198.8_3032	1.25
ENSDART00000000198.8_3057	2.91666666666667
ENSDART00000000198.8_3166	1.66666666666667
ENSDART00000000221.8_442	1.92193156100792
ENSDART00000000221.8_658	1.33404661293491
ENSDART00000000221.8_748	2.14804115642062
ENSDART00000000221.8_749	5.76579468302377
ENSDART00000000221.8_751	1.62798908697142
ENSDART00000000221.8_793	2.26109595412697
ENSDART00000000221.8_794	1.01749317935714
ENSDART00000000221.8_795	1.28882469385237
ENSDART00000000221.8_796	8.56955366614122
ENSDART00000000221.8_797	2.28370691366824
ENSDART00000000221.8_851	1.19838085568729
ENSDART00000000221.8_852	1.44710141064126
ENSDART00000000221.8_853	2.21587403504443
ENSDART00000000221.8_854	1.51493428926507
ENSDART00000000221.8_874	1.2662137343111
ENSDART00000000221.8_1034	2.05759731825554
ENSDART00000000221.8_1046	1.17576989614602
ENSDART00000000221.8_1081	1.80887676330158
ENSDART00000000221.8_1124	3.25597817394284
ENSDART00000000221.8_1152	2.87159186174125
ENSDART00000000221.8_1153	5.11007685632695
ENSDART00000000221.8_1154	2.32892883275078
ENSDART00000000221.8_1155	1.01749317935714
ENSDART00000000221.8_1157	1.01749317935714
ENSDART00000000221.8_1165	1.58276716788888
ENSDART00000000221.8_1166	3.12031241669522
ENSDART00000000221.8_1167	2.89420282128252
ENSDART00000000221.8_1168	1.78626580376031
ENSDART00000000221.8_1184	1.08532605798095
ENSDART00000000221.8_1187	1.76365484421904
ENSDART00000000221.8_1188	1.17576989614602
ENSDART00000000221.8_1189	2.57764938770475
ENSDART00000000221.8_1194	2.84898090219998
ENSDART00000000221.8_1195	5.60751796623489
ENSDART00000000221.8_1198	1.06271509843968
ENSDART00000000221.8_1226	4.74830150366664
ENSDART00000000221.8_1227	6.24062483339044
ENSDART00000000221.8_1228	1.17576989614602
ENSDART00000000221.8_1231	1.78626580376031
ENSDART00000000221.8_1232	1.51493428926507
ENSDART00000000221.8_1256	1.33404661293491
ENSDART00000000221.8_1285	1.19838085568729
ENSDART00000000221.8_1289	1.24360277476983
ENSDART00000000221.8_1290	3.61775352660315
ENSDART00000000221.8_1291	2.62287130678729
ENSDART00000000221.8_1293	2.73592610449363
ENSDART00000000221.8_1331	3.27858913348411
ENSDART00000000221.8_1332	2.60026034724602
ENSDART00000000221.8_1333	3.91169600063966
ENSDART00000000221.8_1337	1.28882469385237
ENSDART00000000221.8_1338	1.51493428926507
ENSDART00000000221.8_1339	2.30631787320951
ENSDART00000000221.8_1343	2.60026034724602
ENSDART00000000221.8_1344	1.56015620834761
ENSDART00000000221.8_1399	1.42449045109999
ENSDART00000000221.8_1400	1.78626580376031
ENSDART00000000221.8_1401	50.806826089233
ENSDART00000000221.8_1402	20.4403074253078
ENSDART00000000221.8_1403	41.2423902032759
ENSDART00000000221.8_1404	13.159578453019
ENSDART00000000221.8_1418	1.89932060146666
ENSDART00000000221.8_1419	1.37926853201745
ENSDART00000000221.8_1420	1.04010413889841
ENSDART00000000221.8_1421	3.18814529531903
ENSDART00000000221.8_1436	1.40187949155872
ENSDART00000000221.8_1437	1.13054797706349
ENSDART00000000221.8_1439	1.96715348009046
ENSDART00000000221.8_1440	1.31143565339364
ENSDART00000000221.8_1442	2.96203569990633
ENSDART00000000221.8_1463	2.78114802357617
ENSDART00000000221.8_1464	1.13054797706349
ENSDART00000000221.8_1465	1.19838085568729
ENSDART00000000221.8_1477	3.66297544568569
ENSDART00000000221.8_1479	2.91681378082379
ENSDART00000000221.8_1487	3.12031241669522
ENSDART00000000221.8_1488	3.66297544568569
ENSDART00000000221.8_1489	1.44710141064126
ENSDART00000000221.8_1491	2.69070418541109
ENSDART00000000221.8_1492	2.39676171137459
ENSDART00000000221.8_1493	3.09770145715395
ENSDART00000000221.8_1521	1.31143565339364
ENSDART00000000221.8_1522	1.08532605798095
ENSDART00000000221.8_1524	1.19838085568729
ENSDART00000000221.8_1525	1.24360277476983
ENSDART00000000221.8_1526	14.1092387537523
ENSDART00000000221.8_1527	6.4215125097206
ENSDART00000000221.8_1528	1.42449045109999
ENSDART00000000250.9_61	1.41900169432137
ENSDART00000000250.9_62	2.66062817685257
ENSDART00000000250.9_63	1.2416264825312
ENSDART00000000250.9_112	3.7248794475936
ENSDART00000000250.9_292	6.03075720086582
ENSDART00000000250.9_293	1.41900169432137
ENSDART00000000250.9_294	1.59637690611154
ENSDART00000000250.9_414	3.19275381222308
ENSDART00000000250.9_415	1.2416264825312
ENSDART00000000250.9_501	4.07962987117394
ENSDART00000000250.9_504	1.41900169432137
ENSDART00000000250.9_558	1.41900169432137
ENSDART00000000250.9_596	1.41900169432137
ENSDART00000000250.9_597	1.2416264825312
ENSDART00000000250.9_598	1.41900169432137
ENSDART00000000250.9_599	1.41900169432137
ENSDART00000000250.9_631	2.30587775327223
ENSDART00000000250.9_716	2.4832529650624
ENSDART00000000250.9_786	1.95112732969188
ENSDART00000000250.9_787	2.66062817685257
ENSDART00000000250.9_788	3.7248794475936
ENSDART00000000250.9_797	2.12850254148205
ENSDART00000000250.9_837	4.78913071833462
ENSDART00000000250.9_838	2.66062817685257
ENSDART00000000250.9_922	1.06425127074103
ENSDART00000000250.9_923	1.41900169432137
ENSDART00000000250.9_931	1.06425127074103
ENSDART00000000250.9_934	1.06425127074103
ENSDART00000000250.9_1013	1.06425127074103
ENSDART00000000250.9_1102	2.12850254148205
ENSDART00000000250.9_1253	2.4832529650624
ENSDART00000000250.9_1254	1.41900169432137
ENSDART00000000250.9_1583	2.66062817685257
ENSDART00000000250.9_1592	1.2416264825312
ENSDART00000000250.9_1650	4.96650593012479
ENSDART00000000250.9_1677	1.06425127074103
ENSDART00000000250.9_1826	1.06425127074103
ENSDART00000000250.9_1979	1.77375211790171
ENSDART00000000250.9_1980	3.7248794475936
ENSDART00000000250.9_2055	1.41900169432137
ENSDART00000000250.9_2103	1.41900169432137
ENSDART00000000250.9_2104	1.41900169432137
ENSDART00000000250.9_2110	4.43438029475428
ENSDART00000000250.9_2111	1.2416264825312
ENSDART00000000250.9_2152	1.06425127074103
ENSDART00000000250.9_2154	1.06425127074103
ENSDART00000000250.9_2207	1.06425127074103
ENSDART00000000250.9_2339	2.4832529650624
ENSDART00000000250.9_2340	1.06425127074103
ENSDART00000000250.9_2375	2.30587775327223
ENSDART00000000250.9_2497	1.2416264825312
ENSDART00000000250.9_2498	1.2416264825312
ENSDART00000000250.9_2645	1.06425127074103
ENSDART00000000250.9_2679	2.30587775327223
ENSDART00000000250.9_2711	1.2416264825312
ENSDART00000000250.9_2712	1.2416264825312
ENSDART00000000250.9_2728	1.2416264825312
ENSDART00000000250.9_2854	1.06425127074103
ENSDART00000000250.9_2855	1.06425127074103
ENSDART00000000250.9_2856	1.41900169432137
ENSDART00000000250.9_2859	1.06425127074103
ENSDART00000000250.9_2873	1.06425127074103
ENSDART00000000250.9_2875	1.59637690611154
ENSDART00000000250.9_2926	5.67600677728548
ENSDART00000000250.9_2927	3.54750423580342
ENSDART00000000250.9_2928	1.59637690611154
ENSDART00000000250.9_3073	1.41900169432137
ENSDART00000000250.9_3076	1.2416264825312
ENSDART00000000250.9_3207	1.59637690611154
ENSDART00000000250.9_3239	1.59637690611154
ENSDART00000000250.9_3240	4.78913071833462
ENSDART00000000250.9_3263	1.06425127074103
ENSDART00000000250.9_3265	1.77375211790171
ENSDART00000000250.9_3266	3.01537860043291
ENSDART00000000250.9_3267	24.6551544388338
ENSDART00000000250.9_3268	10.6425127074103
ENSDART00000000250.9_3269	30.5085364279094
ENSDART00000000250.9_3270	8.33663495413805
ENSDART00000000250.9_3272	2.30587775327223
ENSDART00000000250.9_3273	8.33663495413805
ENSDART00000000250.9_3274	3.37012902401325
ENSDART00000000250.9_3276	1.95112732969188
ENSDART00000000250.9_3277	1.41900169432137
ENSDART00000000250.9_3278	4.61175550654445
ENSDART00000000250.9_3279	8.69138537771839
ENSDART00000000250.9_3280	7.80450931876753
ENSDART00000000250.9_3281	13.1257656724727
ENSDART00000000250.9_3282	3.01537860043291
ENSDART00000000250.9_3292	1.2416264825312
ENSDART00000000250.9_3294	1.77375211790171
ENSDART00000000250.9_3305	4.61175550654445
ENSDART00000000250.9_3306	2.83800338864274
ENSDART00000000250.9_3307	4.61175550654445
ENSDART00000000250.9_3308	1.06425127074103
ENSDART00000000250.9_3309	1.2416264825312
ENSDART00000000250.9_3358	2.12850254148205
ENSDART00000000250.9_3373	1.06425127074103
ENSDART00000000250.9_3374	1.59637690611154
ENSDART00000000250.9_3375	1.41900169432137
ENSDART00000000250.9_3376	2.30587775327223
ENSDART00000000250.9_3380	1.06425127074103
ENSDART00000000250.9_3381	1.06425127074103
ENSDART00000000250.9_3382	1.06425127074103
ENSDART00000000250.9_3427	1.06425127074103
ENSDART00000000250.9_3479	1.59637690611154
ENSDART00000000250.9_3482	2.12850254148205
ENSDART00000000250.9_3483	2.12850254148205
ENSDART00000000250.9_3484	2.12850254148205
ENSDART00000000250.9_3495	1.2416264825312
ENSDART00000000250.9_3496	1.59637690611154
ENSDART00000000250.9_3531	1.06425127074103
ENSDART00000000250.9_3555	6.03075720086582
ENSDART00000000250.9_3556	6.03075720086582
ENSDART00000000250.9_3557	4.78913071833462
ENSDART00000000250.9_3558	1.06425127074103
ENSDART00000000250.9_3569	1.06425127074103
ENSDART00000000250.9_3570	1.59637690611154
ENSDART00000000250.9_3571	1.06425127074103
ENSDART00000000250.9_3578	1.77375211790171
ENSDART00000000250.9_3579	1.2416264825312
ENSDART00000000250.9_3594	2.12850254148205
ENSDART00000000250.9_3597	1.06425127074103
ENSDART00000000250.9_3603	1.59637690611154
ENSDART00000000250.9_3612	1.2416264825312
ENSDART00000000250.9_3638	4.43438029475428
ENSDART00000000250.9_3639	4.61175550654445
ENSDART00000000250.9_3640	3.19275381222308
ENSDART00000000250.9_3641	2.4832529650624
ENSDART00000000250.9_3642	3.37012902401325
ENSDART00000000250.9_3643	4.61175550654445
ENSDART00000000250.9_3644	2.4832529650624
ENSDART00000000250.9_3657	1.95112732969188
ENSDART00000000250.9_3663	1.41900169432137
ENSDART00000000250.9_3666	1.59637690611154
ENSDART00000000250.9_3667	1.95112732969188
ENSDART00000000250.9_3668	2.66062817685257
ENSDART00000000250.9_3669	1.06425127074103
ENSDART00000000250.9_3677	1.95112732969188
ENSDART00000000250.9_3678	1.06425127074103
ENSDART00000000250.9_3679	1.95112732969188
ENSDART00000000250.9_3680	4.43438029475428
ENSDART00000000250.9_3681	2.66062817685257
ENSDART00000000250.9_3682	2.12850254148205
ENSDART00000000250.9_3683	1.77375211790171
ENSDART00000000250.9_3684	1.41900169432137
ENSDART00000000250.9_3685	1.77375211790171
ENSDART00000000250.9_3686	2.30587775327223
ENSDART00000000250.9_3689	1.06425127074103
ENSDART00000000250.9_3690	1.2416264825312
ENSDART00000000250.9_3691	3.19275381222308
ENSDART00000000250.9_3693	1.2416264825312
ENSDART00000000250.9_3694	6.03075720086582
ENSDART00000000250.9_3695	4.61175550654445
ENSDART00000000250.9_3696	3.01537860043291
ENSDART00000000250.9_3697	1.95112732969188
ENSDART00000000250.9_3698	1.41900169432137
ENSDART00000000250.9_3709	4.43438029475428
ENSDART00000000250.9_3724	1.59637690611154
ENSDART00000000250.9_3728	4.78913071833462
ENSDART00000000250.9_3729	6.20813241265599
ENSDART00000000250.9_3731	1.77375211790171
ENSDART00000000250.9_3734	1.59637690611154
ENSDART00000000250.9_3736	1.06425127074103
ENSDART00000000250.9_3739	1.06425127074103
ENSDART00000000250.9_3741	5.32125635370514
ENSDART00000000250.9_3742	1.2416264825312
ENSDART00000000250.9_3743	1.06425127074103
ENSDART00000000280.9_2463	1.46938775522199
ENSDART00000000280.9_2467	1.46938775522199
ENSDART00000000280.9_2474	1.46938775522199
ENSDART00000000280.9_2478	1.46938775522199
ENSDART00000000382.6_82	1.25546182113343
ENSDART00000000382.6_273	2.51092364226685
ENSDART00000000382.6_403	1.88319273170014
ENSDART00000000382.6_430	1.88319273170014
ENSDART00000000382.6_504	2.51092364226685
ENSDART00000000382.6_575	1.56932727641678
ENSDART00000000382.6_642	1.88319273170014
ENSDART00000000382.6_643	1.56932727641678
ENSDART00000000382.6_844	1.25546182113343
ENSDART00000000382.6_882	1.56932727641678
ENSDART00000000382.6_900	1.56932727641678
ENSDART00000000382.6_1006	1.25546182113343
ENSDART00000000382.6_1014	3.76638546340028
ENSDART00000000382.6_1087	1.56932727641678
ENSDART00000000382.6_1261	1.88319273170014
ENSDART00000000382.6_1341	1.56932727641678
ENSDART00000000382.6_1451	1.56932727641678
ENSDART00000000382.6_1503	1.25546182113343
ENSDART00000000382.6_1641	2.82478909755021
ENSDART00000000382.6_1687	1.88319273170014
ENSDART00000000382.6_1701	1.25546182113343
ENSDART00000000382.6_1715	1.88319273170014
ENSDART00000000382.6_1764	2.51092364226685
ENSDART00000000382.6_1766	3.13865455283357
ENSDART00000000382.6_1837	1.88319273170014
ENSDART00000000382.6_1890	2.51092364226685
ENSDART00000000382.6_2035	1.25546182113343
ENSDART00000000382.6_2063	1.25546182113343
ENSDART00000000382.6_2119	2.1970581869835
ENSDART00000000382.6_2129	1.56932727641678
ENSDART00000000382.6_2175	1.25546182113343
ENSDART00000000382.6_2176	2.1970581869835
ENSDART00000000382.6_2230	1.25546182113343
ENSDART00000000382.6_2296	1.88319273170014
ENSDART00000000382.6_2302	2.82478909755021
ENSDART00000000382.6_2467	1.88319273170014
ENSDART00000000382.6_2468	1.25546182113343
ENSDART00000000382.6_2470	2.82478909755021
ENSDART00000000382.6_2508	2.82478909755021
ENSDART00000000382.6_2510	1.25546182113343
ENSDART00000000382.6_2515	2.1970581869835
ENSDART00000000382.6_2592	1.56932727641678
ENSDART00000000382.6_2627	1.25546182113343
ENSDART00000000382.6_2628	1.56932727641678
ENSDART00000000382.6_2800	3.76638546340028
ENSDART00000000382.6_2942	1.25546182113343
ENSDART00000000382.6_2958	1.88319273170014
ENSDART00000000382.6_3021	4.08025091868364
ENSDART00000000382.6_3022	1.25546182113343
ENSDART00000000382.6_3122	1.25546182113343
ENSDART00000000382.6_3379	1.56932727641678
ENSDART00000000382.6_3474	1.25546182113343
ENSDART00000000382.6_3475	3.13865455283357
ENSDART00000000382.6_3612	1.88319273170014
ENSDART00000000382.6_3624	1.25546182113343
ENSDART00000000382.6_3728	2.51092364226685
ENSDART00000000382.6_4216	1.25546182113343
ENSDART00000000382.6_4228	1.25546182113343
ENSDART00000000382.6_4262	3.45252000811692
ENSDART00000000382.6_4360	1.88319273170014
ENSDART00000000382.6_4480	2.51092364226685
ENSDART00000000382.6_4846	1.25546182113343
ENSDART00000000382.6_4908	1.25546182113343
ENSDART00000000382.6_5017	1.56932727641678
ENSDART00000000382.6_5061	3.76638546340028
ENSDART00000000382.6_5140	1.25546182113343
ENSDART00000000382.6_5141	3.13865455283357
ENSDART00000000382.6_5236	1.25546182113343
ENSDART00000000382.6_5237	1.88319273170014
ENSDART00000000382.6_5238	1.25546182113343
ENSDART00000000382.6_5265	2.51092364226685
ENSDART00000000382.6_5266	2.1970581869835
ENSDART00000000382.6_5325	1.88319273170014
ENSDART00000000382.6_5491	1.56932727641678
ENSDART00000000382.6_5556	1.56932727641678
ENSDART00000000382.6_5641	4.08025091868364
ENSDART00000000382.6_5876	1.25546182113343
ENSDART00000000382.6_5878	1.25546182113343
ENSDART00000000382.6_5947	2.82478909755021
ENSDART00000000382.6_5989	1.56932727641678
ENSDART00000000382.6_6112	1.88319273170014
ENSDART00000000382.6_6139	2.51092364226685
ENSDART00000000382.6_6140	1.88319273170014
ENSDART00000000382.6_6231	1.25546182113343
ENSDART00000000382.6_6319	1.25546182113343
ENSDART00000000382.6_6363	1.56932727641678
ENSDART00000000382.6_6404	2.1970581869835
ENSDART00000000382.6_6459	1.25546182113343
ENSDART00000000382.6_6489	2.51092364226685
ENSDART00000000382.6_6490	5.02184728453371
ENSDART00000000382.6_6491	1.88319273170014
ENSDART00000000382.6_6492	1.88319273170014
ENSDART00000000382.6_6505	1.25546182113343
ENSDART00000000382.6_6564	5.02184728453371
ENSDART00000000382.6_7135	3.13865455283357
ENSDART00000000382.6_7333	1.56932727641678
ENSDART00000000382.6_7440	1.56932727641678
ENSDART00000000382.6_7486	6.59117456095049
ENSDART00000000382.6_7487	3.45252000811692
ENSDART00000000382.6_7555	4.70798182925035
ENSDART00000000382.6_7576	1.25546182113343
ENSDART00000000382.6_7581	1.25546182113343
ENSDART00000000382.6_7651	1.25546182113343
ENSDART00000000382.6_7788	1.56932727641678
ENSDART00000000382.6_7798	1.25546182113343
ENSDART00000000382.6_7834	1.25546182113343
ENSDART00000000382.6_7864	6.90504001623385
ENSDART00000000382.6_7865	4.70798182925035
ENSDART00000000382.6_8004	4.70798182925035
ENSDART00000000382.6_8005	2.51092364226685
ENSDART00000000382.6_8092	2.82478909755021
ENSDART00000000382.6_8174	1.88319273170014
ENSDART00000000382.6_8176	3.13865455283357
ENSDART00000000382.6_8181	1.56932727641678
ENSDART00000000382.6_8182	1.25546182113343
ENSDART00000000382.6_8195	1.88319273170014
ENSDART00000000382.6_8196	1.56932727641678
ENSDART00000000382.6_8246	1.25546182113343
ENSDART00000000382.6_8249	1.56932727641678
ENSDART00000000382.6_8296	1.56932727641678
ENSDART00000000382.6_8318	1.25546182113343
ENSDART00000000382.6_8457	1.56932727641678
ENSDART00000000382.6_8460	1.56932727641678
ENSDART00000000382.6_8593	1.25546182113343
ENSDART00000000382.6_8644	2.1970581869835
ENSDART00000000382.6_8674	1.56932727641678
ENSDART00000000382.6_8677	3.13865455283357
ENSDART00000000382.6_8679	1.25546182113343
ENSDART00000000382.6_8737	2.51092364226685
ENSDART00000000382.6_8789	1.25546182113343
ENSDART00000000382.6_8790	5.96344365038378
ENSDART00000000382.6_8791	1.25546182113343
ENSDART00000000392.9_170	1.25729442990165
ENSDART00000000392.9_629	2.09549071650275
ENSDART00000000392.9_631	1.6763925732022
ENSDART00000000392.9_1392	1.25729442990165
ENSDART00000000392.9_1516	1.25729442990165
ENSDART00000000392.9_1616	1.25729442990165
ENSDART00000000392.9_1690	1.25729442990165
ENSDART00000000392.9_1828	1.6763925732022
ENSDART00000000392.9_2136	2.09549071650275
ENSDART00000000392.9_2232	1.6763925732022
ENSDART00000000392.9_2500	1.6763925732022
ENSDART00000000392.9_2797	2.51458885980331
ENSDART00000000392.9_2798	1.6763925732022
ENSDART00000000392.9_2799	1.25729442990165
ENSDART00000000406.5_9	2.08832707129072
ENSDART00000000406.5_10	1.10558492009509
ENSDART00000000406.5_99	1.59695599569291
ENSDART00000000406.5_160	7.49340890286671
ENSDART00000000406.5_161	2.70254091578799
ENSDART00000000406.5_217	1.10558492009509
ENSDART00000000406.5_218	1.22842768899454
ENSDART00000000406.5_220	1.22842768899454
ENSDART00000000406.5_547	1.10558492009509
ENSDART00000000406.5_582	1.47411322679345
ENSDART00000000406.5_636	1.10558492009509
ENSDART00000000406.5_640	1.71979876459236
ENSDART00000000406.5_645	1.22842768899454
ENSDART00000000406.5_703	1.10558492009509
ENSDART00000000406.5_745	1.84264153349181
ENSDART00000000406.5_805	3.31675476028527
ENSDART00000000406.5_806	3.19391199138581
ENSDART00000000406.5_807	1.47411322679345
ENSDART00000000406.5_831	1.351270457894
ENSDART00000000406.5_888	1.22842768899454
ENSDART00000000406.5_889	2.45685537798909
ENSDART00000000406.5_896	1.47411322679345
ENSDART00000000406.5_897	1.84264153349181
ENSDART00000000406.5_910	1.96548430239127
ENSDART00000000406.5_911	4.91371075597817
ENSDART00000000406.5_945	1.84264153349181
ENSDART00000000406.5_947	1.10558492009509
ENSDART00000000406.5_1034	2.33401260908963
ENSDART00000000406.5_1035	1.10558492009509
ENSDART00000000406.5_1036	1.10558492009509
ENSDART00000000406.5_1269	1.96548430239127
ENSDART00000000406.5_1270	1.351270457894
ENSDART00000000406.5_1271	3.07106922248636
ENSDART00000000406.5_1272	3.93096860478254
ENSDART00000000406.5_1273	2.08832707129072
ENSDART00000000406.5_1275	1.351270457894
ENSDART00000000406.5_1277	2.08832707129072
ENSDART00000000406.5_1352	26.4111953133827
ENSDART00000000406.5_1360	1.59695599569291
ENSDART00000000406.5_1361	1.10558492009509
ENSDART00000000406.5_1362	1.71979876459236
ENSDART00000000406.5_1366	1.10558492009509
ENSDART00000000406.5_1380	1.71979876459236
ENSDART00000000406.5_1480	1.10558492009509
ENSDART00000000406.5_1591	3.07106922248636
ENSDART00000000406.5_1592	1.351270457894
ENSDART00000000406.5_1593	1.351270457894
ENSDART00000000406.5_1594	2.57969814688854
ENSDART00000000406.5_1595	2.57969814688854
ENSDART00000000406.5_1596	11.4243775076493
ENSDART00000000406.5_1597	4.05381137368199
ENSDART00000000406.5_1601	2.9482264535869
ENSDART00000000406.5_1603	1.96548430239127
ENSDART00000000406.5_1605	1.96548430239127
ENSDART00000000406.5_1627	1.47411322679345
ENSDART00000000406.5_1628	1.22842768899454
ENSDART00000000406.5_1636	1.84264153349181
ENSDART00000000406.5_1678	1.59695599569291
ENSDART00000000406.5_1681	1.351270457894
ENSDART00000000406.5_1682	1.22842768899454
ENSDART00000000406.5_1683	1.47411322679345
ENSDART00000000406.5_1726	1.47411322679345
ENSDART00000000406.5_1727	1.71979876459236
ENSDART00000000406.5_1728	2.45685537798909
ENSDART00000000406.5_1729	5.77361013827435
ENSDART00000000406.5_1730	1.351270457894
ENSDART00000000406.5_1750	1.22842768899454
ENSDART00000000406.5_1804	1.71979876459236
ENSDART00000000406.5_1813	1.84264153349181
ENSDART00000000406.5_1814	1.10558492009509
ENSDART00000000406.5_1815	3.07106922248636
ENSDART00000000406.5_1816	7.37056613396726
ENSDART00000000406.5_1817	5.28223906267653
ENSDART00000000406.5_1818	1.59695599569291
ENSDART00000000406.5_1819	2.82538368468745
ENSDART00000000406.5_1820	2.45685537798909
ENSDART00000000406.5_1821	1.22842768899454
ENSDART00000000406.5_1840	2.33401260908963
ENSDART00000000406.5_1844	1.351270457894
ENSDART00000000406.5_1845	1.22842768899454
ENSDART00000000406.5_1864	2.08832707129072
ENSDART00000000406.5_1933	1.84264153349181
ENSDART00000000406.5_1936	1.71979876459236
ENSDART00000000406.5_1938	1.47411322679345
ENSDART00000000406.5_1966	2.21116984019018
ENSDART00000000406.5_1969	1.22842768899454
ENSDART00000000406.5_1990	2.45685537798909
ENSDART00000000406.5_1991	4.05381137368199
ENSDART00000000406.5_1992	2.33401260908963
ENSDART00000000406.5_1993	1.59695599569291
ENSDART00000000406.5_1994	1.71979876459236
ENSDART00000000406.5_1995	1.351270457894
ENSDART00000000406.5_1996	2.9482264535869
ENSDART00000000406.5_2014	1.10558492009509
ENSDART00000000406.5_2016	4.79086798707872
ENSDART00000000406.5_2017	4.42233968038035
ENSDART00000000406.5_2019	1.10558492009509
ENSDART00000000406.5_2056	3.07106922248636
ENSDART00000000406.5_2057	7.98477997846453
ENSDART00000000406.5_2058	3.07106922248636
ENSDART00000000406.5_2077	1.10558492009509
ENSDART00000000406.5_2080	1.22842768899454
ENSDART00000000406.5_2081	1.10558492009509
ENSDART00000000406.5_2091	1.22842768899454
ENSDART00000000406.5_2151	1.47411322679345
ENSDART00000000406.5_2152	23.3401260908963
ENSDART00000000406.5_2153	4.66802521817926
ENSDART00000000406.5_2154	1.351270457894
ENSDART00000000406.5_2175	2.21116984019018
ENSDART00000000406.5_2176	2.57969814688854
ENSDART00000000406.5_2179	1.71979876459236
ENSDART00000000406.5_2185	4.66802521817926
ENSDART00000000406.5_2194	1.59695599569291
ENSDART00000000406.5_2197	1.351270457894
ENSDART00000000406.5_2221	1.10558492009509
ENSDART00000000406.5_2223	3.93096860478254
ENSDART00000000406.5_2245	1.10558492009509
ENSDART00000000406.5_2273	1.71979876459236
ENSDART00000000406.5_2310	1.59695599569291
ENSDART00000000406.5_2362	1.71979876459236
ENSDART00000000406.5_2401	1.71979876459236
ENSDART00000000406.5_2422	2.9482264535869
ENSDART00000000406.5_2431	1.96548430239127
ENSDART00000000406.5_2434	1.10558492009509
ENSDART00000000406.5_2457	2.45685537798909
ENSDART00000000406.5_2458	4.66802521817926
ENSDART00000000406.5_2459	5.15939629377708
ENSDART00000000406.5_2496	1.351270457894
ENSDART00000000406.5_2521	1.22842768899454
ENSDART00000000406.5_2532	1.59695599569291
ENSDART00000000406.5_2533	2.21116984019018
ENSDART00000000406.5_2534	1.22842768899454
ENSDART00000000406.5_2627	2.08832707129072
ENSDART00000000406.5_2648	1.10558492009509
ENSDART00000000406.5_2650	1.351270457894
ENSDART00000000406.5_2651	1.351270457894
ENSDART00000000406.5_2652	1.351270457894
ENSDART00000000406.5_2653	1.10558492009509
ENSDART00000000406.5_2657	4.91371075597817
ENSDART00000000406.5_2658	2.9482264535869
ENSDART00000000406.5_2665	1.59695599569291
ENSDART00000000406.5_2667	1.22842768899454
ENSDART00000000406.5_2668	1.22842768899454
ENSDART00000000406.5_2670	4.17665414258145
ENSDART00000000406.5_2671	5.52792460047544
ENSDART00000000406.5_2672	1.59695599569291
ENSDART00000000406.5_2675	1.10558492009509
ENSDART00000000406.5_2677	1.351270457894
ENSDART00000000406.5_2678	1.10558492009509
ENSDART00000000406.5_2689	1.22842768899454
ENSDART00000000406.5_2720	3.68528306698363
ENSDART00000000406.5_2763	3.07106922248636
ENSDART00000000406.5_2764	1.351270457894
ENSDART00000000406.5_2766	2.57969814688854
ENSDART00000000406.5_2767	3.80812583588308
ENSDART00000000406.5_2768	3.56244029808417
ENSDART00000000406.5_2769	2.08832707129072
ENSDART00000000406.5_2771	1.10558492009509
ENSDART00000000406.5_2779	1.84264153349181
ENSDART00000000406.5_2780	6.14213844497272
ENSDART00000000406.5_2781	3.68528306698363
ENSDART00000000406.5_2782	3.07106922248636
ENSDART00000000406.5_2783	2.45685537798909
ENSDART00000000406.5_2817	1.59695599569291
ENSDART00000000406.5_2818	2.21116984019018
ENSDART00000000406.5_2819	2.9482264535869
ENSDART00000000406.5_2852	2.9482264535869
ENSDART00000000406.5_2853	1.59695599569291
ENSDART00000000406.5_2854	5.03655352487763
ENSDART00000000406.5_2855	3.80812583588308
ENSDART00000000406.5_2891	1.22842768899454
ENSDART00000000406.5_2892	2.33401260908963
ENSDART00000000406.5_2893	2.21116984019018
ENSDART00000000406.5_2894	1.10558492009509
ENSDART00000000406.5_2896	5.15939629377708
ENSDART00000000406.5_2897	4.2994969114809
ENSDART00000000406.5_2898	2.9482264535869
ENSDART00000000406.5_2899	10.810163663152
ENSDART00000000406.5_2900	5.40508183157599
ENSDART00000000406.5_2902	2.57969814688854
ENSDART00000000406.5_2911	1.10558492009509
ENSDART00000000406.5_2916	2.45685537798909
ENSDART00000000406.5_2919	1.22842768899454
ENSDART00000000406.5_2920	1.59695599569291
ENSDART00000000406.5_2921	1.351270457894
ENSDART00000000406.5_2922	3.43959752918472
ENSDART00000000406.5_2923	1.22842768899454
ENSDART00000000406.5_2924	1.351270457894
ENSDART00000000406.5_2925	1.351270457894
ENSDART00000000406.5_2926	4.2994969114809
ENSDART00000000406.5_2928	2.08832707129072
ENSDART00000000406.5_2929	4.2994969114809
ENSDART00000000406.5_2932	5.52792460047544
ENSDART00000000406.5_2933	2.45685537798909
ENSDART00000000406.5_2937	1.47411322679345
ENSDART00000000406.5_2944	2.45685537798909
ENSDART00000000406.5_2945	1.96548430239127
ENSDART00000000406.5_2947	3.43959752918472
ENSDART00000000406.5_2977	2.57969814688854
ENSDART00000000406.5_2979	1.10558492009509
ENSDART00000000406.5_2980	1.71979876459236
ENSDART00000000406.5_2987	1.96548430239127
ENSDART00000000406.5_2988	1.84264153349181
ENSDART00000000406.5_3001	1.47411322679345
ENSDART00000000406.5_3014	1.96548430239127
ENSDART00000000406.5_3016	3.43959752918472
ENSDART00000000406.5_3017	2.08832707129072
ENSDART00000000406.5_3019	2.33401260908963
ENSDART00000000406.5_3020	1.84264153349181
ENSDART00000000406.5_3021	4.2994969114809
ENSDART00000000406.5_3022	2.33401260908963
ENSDART00000000406.5_3025	3.43959752918472
ENSDART00000000406.5_3026	1.71979876459236
ENSDART00000000406.5_3042	1.22842768899454
ENSDART00000000406.5_3044	1.351270457894
ENSDART00000000406.5_3046	2.21116984019018
ENSDART00000000406.5_3047	4.79086798707872
ENSDART00000000406.5_3048	2.45685537798909
ENSDART00000000406.5_3049	19.1634719483149
ENSDART00000000406.5_3050	7.86193720956508
ENSDART00000000406.5_3051	4.79086798707872
ENSDART00000000406.5_3052	1.351270457894
ENSDART00000000406.5_3066	1.84264153349181
ENSDART00000000406.5_3067	1.10558492009509
ENSDART00000000406.5_3068	1.71979876459236
ENSDART00000000406.5_3069	1.351270457894
ENSDART00000000406.5_3079	2.45685537798909
ENSDART00000000406.5_3093	2.33401260908963
ENSDART00000000406.5_3094	4.66802521817926
ENSDART00000000406.5_3095	1.10558492009509
ENSDART00000000406.5_3097	1.10558492009509
ENSDART00000000406.5_3103	1.10558492009509
ENSDART00000000406.5_3105	1.22842768899454
ENSDART00000000406.5_3106	1.84264153349181
ENSDART00000000406.5_3107	3.43959752918472
ENSDART00000000406.5_3108	2.08832707129072
ENSDART00000000406.5_3109	3.56244029808417
ENSDART00000000406.5_3110	1.71979876459236
ENSDART00000000406.5_3111	1.84264153349181
ENSDART00000000406.5_3112	1.351270457894
ENSDART00000000406.5_3113	1.10558492009509
ENSDART00000000406.5_3114	1.71979876459236
ENSDART00000000406.5_3118	1.59695599569291
ENSDART00000000406.5_3141	1.10558492009509
ENSDART00000000406.5_3142	4.42233968038035
ENSDART00000000406.5_3143	3.43959752918472
ENSDART00000000406.5_3144	6.38782398277162
ENSDART00000000406.5_3145	2.08832707129072
ENSDART00000000406.5_3153	1.84264153349181
ENSDART00000000406.5_3160	2.33401260908963
ENSDART00000000406.5_3163	1.22842768899454
ENSDART00000000406.5_3167	5.03655352487763
ENSDART00000000406.5_3168	3.68528306698363
ENSDART00000000406.5_3169	3.56244029808417
ENSDART00000000406.5_3170	1.351270457894
ENSDART00000000406.5_3171	1.10558492009509
ENSDART00000000406.5_3178	1.96548430239127
ENSDART00000000406.5_3190	3.93096860478254
ENSDART00000000406.5_3191	1.22842768899454
ENSDART00000000406.5_3192	1.10558492009509
ENSDART00000000406.5_3193	1.84264153349181
ENSDART00000000406.5_3202	3.31675476028527
ENSDART00000000406.5_3203	1.47411322679345
ENSDART00000000406.5_3207	3.56244029808417
ENSDART00000000406.5_3208	12.6528051966438
ENSDART00000000406.5_3209	6.87919505836944
ENSDART00000000406.5_3228	2.9482264535869
ENSDART00000000406.5_3229	6.75635228946999
ENSDART00000000406.5_3230	71.0031204238846
ENSDART00000000406.5_3231	1.22842768899454
ENSDART00000000406.5_3232	3.93096860478254
ENSDART00000000406.5_3241	1.47411322679345
ENSDART00000000406.5_3249	1.71979876459236
ENSDART00000000406.5_3250	1.71979876459236
ENSDART00000000406.5_3251	1.71979876459236
ENSDART00000000406.5_3259	1.10558492009509
ENSDART00000000406.5_3262	2.70254091578799
ENSDART00000000406.5_3264	1.47411322679345
ENSDART00000000406.5_3265	1.47411322679345
ENSDART00000000406.5_3268	1.59695599569291
ENSDART00000000406.5_3280	1.96548430239127
ENSDART00000000406.5_3281	5.89645290717381
ENSDART00000000406.5_3282	1.71979876459236
ENSDART00000000406.5_3284	1.22842768899454
ENSDART00000000406.5_3286	2.9482264535869
ENSDART00000000406.5_3300	1.10558492009509
ENSDART00000000406.5_3301	1.47411322679345
ENSDART00000000406.5_3308	4.2994969114809
ENSDART00000000406.5_3309	4.79086798707872
ENSDART00000000406.5_3310	8.23046551626344
ENSDART00000000406.5_3327	1.22842768899454
ENSDART00000000406.5_3328	1.71979876459236
ENSDART00000000486.7_231	1.30434782594518
ENSDART00000000486.7_280	1.63043478243147
ENSDART00000000486.7_296	1.63043478243147
ENSDART00000000486.7_644	1.30434782594518
ENSDART00000000486.7_719	1.95652173891777
ENSDART00000000486.7_720	3.58695652134924
ENSDART00000000486.7_721	2.28260869540406
ENSDART00000000486.7_742	1.30434782594518
ENSDART00000000486.7_744	3.91304347783554
ENSDART00000000486.7_747	3.26086956486295
ENSDART00000000486.7_748	2.28260869540406
ENSDART00000000486.7_1005	14.347826085397
ENSDART00000000486.7_1006	1.63043478243147
ENSDART00000000486.7_1021	3.58695652134924
ENSDART00000000486.7_1022	1.30434782594518
ENSDART00000000486.7_1044	1.30434782594518
ENSDART00000000486.7_1116	2.60869565189036
ENSDART00000000486.7_1117	2.28260869540406
ENSDART00000000486.7_1202	6.84782608621219
ENSDART00000000486.7_1203	2.93478260837665
ENSDART00000000486.7_1204	6.84782608621219
ENSDART00000000486.7_1219	1.30434782594518
ENSDART00000000486.7_1317	3.91304347783554
ENSDART00000000486.7_1318	3.58695652134924
ENSDART00000000486.7_1383	1.30434782594518
ENSDART00000000486.7_1387	1.30434782594518
ENSDART00000000486.7_1863	3.26086956486295
ENSDART00000000486.7_1864	4.56521739080813
ENSDART00000000486.7_1926	1.63043478243147
ENSDART00000000486.7_1966	1.63043478243147
ENSDART00000000486.7_1996	1.63043478243147
ENSDART00000000486.7_2229	1.30434782594518
ENSDART00000000486.7_2230	5.86956521675331
ENSDART00000000486.7_2258	1.63043478243147
ENSDART00000000486.7_2280	1.30434782594518
ENSDART00000000486.7_2302	1.30434782594518
ENSDART00000000486.7_2367	1.30434782594518
ENSDART00000000486.7_2368	1.30434782594518
ENSDART00000000486.7_2380	1.63043478243147
ENSDART00000000486.7_2381	1.30434782594518
ENSDART00000000486.7_2384	1.30434782594518
ENSDART00000000486.7_2385	2.28260869540406
ENSDART00000000486.7_2386	1.63043478243147
ENSDART00000000486.7_2388	1.63043478243147
ENSDART00000000486.7_2389	2.28260869540406
ENSDART00000000486.7_2390	1.95652173891777
ENSDART00000000536.8_648	1.29824561364789
ENSDART00000000536.8_786	1.29824561364789
ENSDART00000000536.8_962	1.94736842047184
ENSDART00000000536.8_1836	1.94736842047184
ENSDART00000000536.8_1930	3.24561403411973
ENSDART00000000536.8_1992	1.29824561364789
ENSDART00000000552.10_58	1.11950185488348
ENSDART00000000552.10_208	1.79120296781357
ENSDART00000000552.10_209	4.25410704855722
ENSDART00000000552.10_217	1.34340222586018
ENSDART00000000552.10_220	1.34340222586018
ENSDART00000000552.10_332	1.56730259683687
ENSDART00000000552.10_333	2.01510333879026
ENSDART00000000552.10_334	2.68680445172035
ENSDART00000000552.10_403	2.91070482269705
ENSDART00000000552.10_460	2.01510333879026
ENSDART00000000552.10_555	2.46290408074366
ENSDART00000000552.10_556	1.11950185488348
ENSDART00000000552.10_685	1.56730259683687
ENSDART00000000552.10_686	2.01510333879026
ENSDART00000000552.10_688	2.46290408074366
ENSDART00000000552.10_690	2.01510333879026
ENSDART00000000552.10_780	1.34340222586018
ENSDART00000000552.10_784	3.13460519367374
ENSDART00000000552.10_785	1.34340222586018
ENSDART00000000552.10_880	1.34340222586018
ENSDART00000000552.10_886	2.23900370976696
ENSDART00000000552.10_889	2.91070482269705
ENSDART00000000552.10_918	1.11950185488348
ENSDART00000000552.10_919	2.23900370976696
ENSDART00000000552.10_920	1.79120296781357
ENSDART00000000552.10_921	1.11950185488348
ENSDART00000000552.10_1068	2.01510333879026
ENSDART00000000552.10_1120	1.34340222586018
ENSDART00000000552.10_1129	1.11950185488348
ENSDART00000000552.10_1154	3.13460519367374
ENSDART00000000552.10_1162	1.11950185488348
ENSDART00000000552.10_1254	1.11950185488348
ENSDART00000000552.10_1264	1.34340222586018
ENSDART00000000552.10_1285	1.34340222586018
ENSDART00000000552.10_1336	1.56730259683687
ENSDART00000000552.10_1342	1.34340222586018
ENSDART00000000552.10_1344	1.34340222586018
ENSDART00000000552.10_1348	2.01510333879026
ENSDART00000000552.10_1357	5.8214096453941
ENSDART00000000552.10_1358	1.11950185488348
ENSDART00000000552.10_1359	4.03020667758053
ENSDART00000000552.10_1360	3.80630630660383
ENSDART00000000552.10_1361	6.94091150027758
ENSDART00000000552.10_1362	2.23900370976696
ENSDART00000000552.10_1375	2.23900370976696
ENSDART00000000552.10_1376	2.68680445172035
ENSDART00000000552.10_1377	2.01510333879026
ENSDART00000000552.10_1378	4.03020667758053
ENSDART00000000552.10_1379	2.91070482269705
ENSDART00000000552.10_1438	3.58240593562714
ENSDART00000000552.10_1470	3.58240593562714
ENSDART00000000552.10_1488	1.11950185488348
ENSDART00000000552.10_1545	1.11950185488348
ENSDART00000000552.10_1549	1.11950185488348
ENSDART00000000552.10_1556	1.56730259683687
ENSDART00000000552.10_1677	5.14970853246401
ENSDART00000000552.10_1678	6.49311075832418
ENSDART00000000552.10_1679	7.16481187125427
ENSDART00000000552.10_1680	2.91070482269705
ENSDART00000000552.10_1681	1.11950185488348
ENSDART00000000552.10_1684	1.11950185488348
ENSDART00000000552.10_1708	1.11950185488348
ENSDART00000000552.10_1853	1.11950185488348
ENSDART00000000552.10_1909	1.34340222586018
ENSDART00000000552.10_1910	4.70190779051062
ENSDART00000000552.10_1999	4.03020667758053
ENSDART00000000552.10_2000	9.85161632297462
ENSDART00000000552.10_2065	1.11950185488348
ENSDART00000000552.10_2066	2.23900370976696
ENSDART00000000552.10_2083	1.34340222586018
ENSDART00000000552.10_2192	2.01510333879026
ENSDART00000000552.10_2228	2.01510333879026
ENSDART00000000552.10_2229	3.13460519367374
ENSDART00000000552.10_2230	4.70190779051062
ENSDART00000000552.10_2231	2.46290408074366
ENSDART00000000552.10_2360	2.46290408074366
ENSDART00000000552.10_2369	1.11950185488348
ENSDART00000000552.10_2443	1.34340222586018
ENSDART00000000552.10_2445	8.50821409711445
ENSDART00000000552.10_2446	9.85161632297462
ENSDART00000000552.10_2447	13.6579226295785
ENSDART00000000552.10_2448	6.94091150027758
ENSDART00000000552.10_2449	2.68680445172035
ENSDART00000000552.10_2456	1.34340222586018
ENSDART00000000552.10_2481	2.01510333879026
ENSDART00000000552.10_2484	1.34340222586018
ENSDART00000000552.10_2514	1.79120296781357
ENSDART00000000552.10_2557	1.34340222586018
ENSDART00000000552.10_2560	1.56730259683687
ENSDART00000000552.10_2577	1.11950185488348
ENSDART00000000552.10_2583	1.11950185488348
ENSDART00000000552.10_2589	1.11950185488348
ENSDART00000000552.10_2600	1.34340222586018
ENSDART00000000552.10_2602	1.79120296781357
ENSDART00000000552.10_2616	1.11950185488348
ENSDART00000000552.10_2617	1.34340222586018
ENSDART00000000552.10_2620	2.46290408074366
ENSDART00000000552.10_2646	1.34340222586018
ENSDART00000000552.10_2647	3.58240593562714
ENSDART00000000552.10_2648	2.46290408074366
ENSDART00000000552.10_2649	3.35850556465044
ENSDART00000000552.10_2650	1.11950185488348
ENSDART00000000552.10_2651	3.80630630660383
ENSDART00000000552.10_2652	6.71701112930088
ENSDART00000000552.10_2653	4.47800741953392
ENSDART00000000552.10_2654	4.70190779051062
ENSDART00000000552.10_2655	1.79120296781357
ENSDART00000000552.10_2656	1.11950185488348
ENSDART00000000552.10_2657	2.91070482269705
ENSDART00000000552.10_2658	3.58240593562714
ENSDART00000000552.10_2661	1.56730259683687
ENSDART00000000552.10_2668	1.11950185488348
ENSDART00000000552.10_2686	5.3736089034407
ENSDART00000000552.10_2710	2.68680445172035
ENSDART00000000552.10_2711	1.79120296781357
ENSDART00000000552.10_2713	3.58240593562714
ENSDART00000000552.10_2714	6.49311075832418
ENSDART00000000552.10_2715	1.34340222586018
ENSDART00000000552.10_2716	4.92580816148731
ENSDART00000000552.10_2717	1.11950185488348
ENSDART00000000552.10_2760	1.34340222586018
ENSDART00000000552.10_2763	1.79120296781357
ENSDART00000000552.10_2764	1.11950185488348
ENSDART00000000552.10_2776	1.11950185488348
ENSDART00000000552.10_2790	1.11950185488348
ENSDART00000000552.10_2792	1.56730259683687
ENSDART00000000552.10_2815	1.11950185488348
ENSDART00000000552.10_2845	12.538420774695
ENSDART00000000552.10_2846	15.0013248554386
ENSDART00000000564.7_72	1.7690050681847
ENSDART00000000564.7_140	3.53801013636941
ENSDART00000000564.7_141	1.99013070170779
ENSDART00000000564.7_142	1.99013070170779
ENSDART00000000564.7_226	1.7690050681847
ENSDART00000000564.7_227	1.7690050681847
ENSDART00000000564.7_228	1.10562816761544
ENSDART00000000564.7_229	3.98026140341559
ENSDART00000000564.7_230	2.21125633523088
ENSDART00000000564.7_240	1.54787943466162
ENSDART00000000564.7_333	1.99013070170779
ENSDART00000000564.7_334	1.54787943466162
ENSDART00000000564.7_373	3.09575886932323
ENSDART00000000564.7_374	1.32675380113853
ENSDART00000000564.7_379	4.20138703693867
ENSDART00000000564.7_380	1.54787943466162
ENSDART00000000564.7_385	1.54787943466162
ENSDART00000000564.7_489	1.10562816761544
ENSDART00000000564.7_547	5.5281408380772
ENSDART00000000564.7_548	4.86476393750794
ENSDART00000000564.7_549	2.87463323580015
ENSDART00000000564.7_550	3.09575886932323
ENSDART00000000564.7_551	1.32675380113853
ENSDART00000000564.7_608	1.32675380113853
ENSDART00000000564.7_654	1.54787943466162
ENSDART00000000564.7_655	3.09575886932323
ENSDART00000000564.7_781	1.32675380113853
ENSDART00000000564.7_900	1.10562816761544
ENSDART00000000564.7_901	1.10562816761544
ENSDART00000000564.7_916	1.10562816761544
ENSDART00000000564.7_974	5.5281408380772
ENSDART00000000564.7_975	2.87463323580015
ENSDART00000000564.7_1077	2.43238196875397
ENSDART00000000564.7_1078	2.65350760227706
ENSDART00000000564.7_1079	1.10562816761544
ENSDART00000000564.7_1087	1.10562816761544
ENSDART00000000564.7_1092	2.65350760227706
ENSDART00000000564.7_1093	3.31688450284632
ENSDART00000000564.7_1095	3.53801013636941
ENSDART00000000564.7_1096	1.99013070170779
ENSDART00000000564.7_1156	1.32675380113853
ENSDART00000000564.7_1182	1.10562816761544
ENSDART00000000564.7_1200	1.32675380113853
ENSDART00000000564.7_1220	1.10562816761544
ENSDART00000000564.7_1225	2.43238196875397
ENSDART00000000564.7_1226	1.32675380113853
ENSDART00000000564.7_1227	3.53801013636941
ENSDART00000000564.7_1228	1.10562816761544
ENSDART00000000564.7_1252	1.10562816761544
ENSDART00000000564.7_1274	2.87463323580015
ENSDART00000000564.7_1286	1.54787943466162
ENSDART00000000564.7_1307	1.10562816761544
ENSDART00000000564.7_1342	1.10562816761544
ENSDART00000000564.7_1347	1.32675380113853
ENSDART00000000564.7_1348	1.32675380113853
ENSDART00000000564.7_1349	1.10562816761544
ENSDART00000000564.7_1351	2.43238196875397
ENSDART00000000564.7_1352	2.43238196875397
ENSDART00000000564.7_1353	1.99013070170779
ENSDART00000000564.7_1354	1.10562816761544
ENSDART00000000564.7_1360	1.7690050681847
ENSDART00000000564.7_1379	1.32675380113853
ENSDART00000000564.7_1382	1.10562816761544
ENSDART00000000564.7_1383	3.53801013636941
ENSDART00000000564.7_1385	1.7690050681847
ENSDART00000000564.7_1387	4.64363830398485
ENSDART00000000564.7_1388	4.20138703693867
ENSDART00000000564.7_1414	3.09575886932323
ENSDART00000000564.7_1470	1.10562816761544
ENSDART00000000564.7_1504	1.32675380113853
ENSDART00000000564.7_1513	2.65350760227706
ENSDART00000000564.7_1514	3.09575886932323
ENSDART00000000564.7_1516	1.54787943466162
ENSDART00000000564.7_1521	4.64363830398485
ENSDART00000000564.7_1540	1.7690050681847
ENSDART00000000564.7_1586	2.43238196875397
ENSDART00000000564.7_1587	1.54787943466162
ENSDART00000000564.7_1588	1.10562816761544
ENSDART00000000564.7_1590	1.10562816761544
ENSDART00000000564.7_1603	1.32675380113853
ENSDART00000000564.7_1606	4.42251267046176
ENSDART00000000564.7_1607	2.87463323580015
ENSDART00000000564.7_1635	1.7690050681847
ENSDART00000000564.7_1636	3.09575886932323
ENSDART00000000564.7_1637	3.53801013636941
ENSDART00000000564.7_1638	1.99013070170779
ENSDART00000000564.7_1661	4.64363830398485
ENSDART00000000564.7_1662	1.32675380113853
ENSDART00000000564.7_1666	4.20138703693867
ENSDART00000000564.7_1667	3.31688450284632
ENSDART00000000564.7_1670	1.10562816761544
ENSDART00000000564.7_1694	1.32675380113853
ENSDART00000000564.7_1695	2.43238196875397
ENSDART00000000564.7_1696	17.0266737812778
ENSDART00000000564.7_1697	1.7690050681847
ENSDART00000000564.7_1715	1.32675380113853
ENSDART00000000564.7_1716	1.54787943466162
ENSDART00000000564.7_1717	4.20138703693867
ENSDART00000000564.7_1718	1.7690050681847
ENSDART00000000564.7_1741	1.10562816761544
ENSDART00000000564.7_1752	1.10562816761544
ENSDART00000000564.7_1793	1.54787943466162
ENSDART00000000564.7_1794	2.65350760227706
ENSDART00000000564.7_1795	9.50840224149279
ENSDART00000000564.7_1796	4.64363830398485
ENSDART00000000564.7_1797	1.54787943466162
ENSDART00000000564.7_1798	1.32675380113853
ENSDART00000000564.7_1808	1.32675380113853
ENSDART00000000564.7_1810	1.32675380113853
ENSDART00000000564.7_1831	1.99013070170779
ENSDART00000000564.7_1832	3.09575886932323
ENSDART00000000564.7_1833	2.21125633523088
ENSDART00000000564.7_1834	1.10562816761544
ENSDART00000000564.7_1835	1.54787943466162
ENSDART00000000564.7_1836	8.62389970740044
ENSDART00000000564.7_1837	6.19151773864647
ENSDART00000000564.7_1838	2.21125633523088
ENSDART00000000564.7_1854	1.10562816761544
ENSDART00000000564.7_1856	1.54787943466162
ENSDART00000000564.7_1900	1.54787943466162
ENSDART00000000564.7_1909	1.10562816761544
ENSDART00000000564.7_1911	1.10562816761544
ENSDART00000000564.7_1925	1.10562816761544
ENSDART00000000564.7_1931	1.32675380113853
ENSDART00000000564.7_1953	1.99013070170779
ENSDART00000000564.7_1989	1.10562816761544
ENSDART00000000564.7_1990	1.54787943466162
ENSDART00000000564.7_1991	3.31688450284632
ENSDART00000000564.7_1992	1.10562816761544
ENSDART00000000564.7_1994	1.10562816761544
ENSDART00000000564.7_2003	1.10562816761544
ENSDART00000000564.7_2032	1.7690050681847
ENSDART00000000564.7_2045	2.65350760227706
ENSDART00000000564.7_2055	1.32675380113853
ENSDART00000000566.7_116	6.03139013400444
ENSDART00000000566.7_117	2.41255605360178
ENSDART00000000566.7_118	4.10134529112302
ENSDART00000000566.7_136	1.68878923752124
ENSDART00000000566.7_210	1.20627802680089
ENSDART00000000566.7_214	3.37757847504249
ENSDART00000000566.7_279	1.68878923752124
ENSDART00000000566.7_332	1.20627802680089
ENSDART00000000566.7_453	1.68878923752124
ENSDART00000000566.7_454	1.20627802680089
ENSDART00000000566.7_481	1.68878923752124
ENSDART00000000566.7_495	1.20627802680089
ENSDART00000000566.7_517	1.44753363216107
ENSDART00000000566.7_544	2.1713004482416
ENSDART00000000566.7_545	1.44753363216107
ENSDART00000000566.7_628	2.65381165896196
ENSDART00000000566.7_648	1.20627802680089
ENSDART00000000566.7_650	1.68878923752124
[truncated: 998,000+ more rows]
